# Supplementary material for: Exploring the functional meaning of head shape disparity in aquatic snakes
Source: Ecol Evol. 2020 Jul 6;10(14):6993–7005. doi: 10.1002/ece3.6380 (PMC7391336; doi:10.1002/ece3.6380)
Supplement: Supplementary file 3 — Appendix S3 [file ECE3-10-6993-s003.txt]

###########################################################################################################
###########################################################################################################
####################################### Segall et al sliding #############################################
###########################################################################################################
###########################################################################################################


## Libraries  ##########################################################################

library(Morpho)
library(rgl)
library(Rvcg)
library(MASS)

# Data folder source

setwd("...")

## DATA LOADING ############################################################
# creation of an array of all the raw mandible landmark data
head_snakes<-read.csv.folder(folder="./", x=3:86, y=2:4,sep="", dec=".", rownames=1, pattern="pts",header=FALSE)
array.lm=head_snakes$arr
dimnames(head_snakes$arr)[[3]]

##### Checking for outliers, landmarking mistakes... ############ 
find.outliers(array.lm, color = 4, lwd = 1, lcol = 2, mahalanobis = FALSE, PCuse = NULL, text = TRUE)

## TEMPLATE LOADING ###########################################################
# template LM
template.lm<-read.csv(file="./Xenochrophis_melanzostus_1962_0203_template_maxindiv.pts",skip=2,header=F,sep="",row.names=1)

# template mesh
template.mesh<-ply2mesh(file="./Xenochrophis_melanzostus_1962_0203_CDM.ply")

## LANDMARK DESIGNATION #######################################
# anatomical LM (rowindices)
fixed<-as.integer(c(1:10))

# curves (c(fixedLM1, curveLM_x : curveLM_y, fixedLM2)
SC1<-as.integer(c(9 ,11:17, 9))
SC2<-as.integer(c(10,18:24, 10))
SC3<-as.integer(c(6 ,25:42, 8))
SC4<-as.integer(c(7 ,43:60, 8))
SC5<-as.integer(c(4 ,61:71, 5))
SC6<-as.integer(c(4 ,72:84, 5))

# list of curves
curves<-list(SC1,SC2,SC3,SC4,SC5,SC6)

# sliding LM (curve + surface)
slidings<-as.integer(c(11:921))
	
# all surface sliding LM
surface<-as.integer(c(85:921))

# anatomical+curve LM from template
template.lm<-template.lm[1:84,]

# surface LM matrix from template
patch<-as.matrix(template.lm[85:921,])

## ATLAS CREATION #########################################################################

atlas<-createAtlas(template.mesh,as.matrix(template.lm), corrCurves = list(c(11:84)), patchCurves = NULL, keep.fix = fixed, patch)
	
plotAtlas(atlas,pt.size=0.3, render="s", point="s", legend=TRUE)

## PROJECTION OF SURFACE SLIDING ON ALL SPECIMENS #########################################

	patched<-placePatch(atlas, array.lm, path="./", prefix =NULL, fileext = ".ply",
	ray = TRUE, inflate = NULL, tol = 5, relax.patch = TRUE,
	keep.fix = fixed, rhotol = NULL, silent = FALSE, mc.cores = 1)

# Check each specimen carefully
	checkLM(patched, path="./", atlas=atlas,render="s")

	find.outliers(patched, color = 4, lwd = 1, lcol = 2, mahalanobis = FALSE, PCuse = NULL, text = TRUE)
	
## LM RELAXATION #########################################################################
	
# Matrix wit hall template LM
	template.tot<-rbind(as.matrix(template.lm),patch)
	
# Relaxation loop
	
	relaxed.template<-array(dim=dim(patched))
for (i in 1:dim(patched)[3])
{
relaxed.template[,,i]<-relaxLM(patched[,,i], template.tot, 
slidings, outlines = curves,
surp = surface, sur.name= paste("./",dimnames(patched)[[3]][i],".ply",sep=""), 
mesh = NULL, tol = 1e-09,
deselect = FALSE, inc.check = TRUE, iterations = 5, fixRepro = TRUE,
missing = NULL, bending = TRUE, stepsize = 1,
use.lm = NULL)
}
dimnames(relaxed.template)[[3]]<-dimnames(patched)[[3]]

# Check relaxation on each specimen carefully
checkLM(relaxed.template, path="./", atlas=atlas,render="s")

find.outliers(relaxed.template, color = 4, lwd = 1, lcol = 2, mahalanobis = FALSE, PCuse = NULL, text = TRUE)

## LM SLIDING #########################################################################
 
slided<-slider3d(relaxed.template, slidings, outlines = curves, surp = surface,
                 sur.path = ".", sur.name = NULL, meshlist = NULL, ignore = NULL,
                 sur.type = "ply", tol = 1e-07, deselect = FALSE, inc.check = T,
                 recursive = TRUE, iterations = 2, initproc = TRUE,
                 pairedLM = 0,mc.cores = 2,
                 fixRepro = TRUE) 


#  Check sliding on each specimen carefully
checkLM(slided$dataslide, path="./", atlas=atlas,render="s", alpha=1)

find.outliers(slided$dataslide, color = 4, lwd = 1, lcol = 2, mahalanobis = FALSE, PCuse = NULL, text = TRUE)


########################################################################################
#####  SYMMETRISATION & AVERAGE PER SPECIES ##################
###############################################################
aquatic_slided=slided$dataslide

A_granulatus=aquatic_slided[,,1:6]
A_javanicus=aquatic_slided[,,7:11]
A_anoscopus=aquatic_slided[,,12:16]
A_piscivorus=aquatic_slided[,,17:21]
A_fuscus=aquatic_slided[,,22:26]
A_laevis=aquatic_slided[,,27:31]
A_schistosum=aquatic_slided[,,32:36]
B_hydroides=aquatic_slided[,,37:43]
C_violacea=aquatic_slided[,,44:50]
C_rynchops=aquatic_slided[,,51:55]
C_ruffus=aquatic_slided[,,56:60]
E_bocourti=aquatic_slided[,,61:65]
E_chinensis=aquatic_slided[,,66:70]
E_enhydris=aquatic_slided[,,71:75]
E_greyae=aquatic_slided[,,76:80]
E_tentaculatum=aquatic_slided[,,81:85]
L_miliaris=aquatic_slided[,,86:90]
E_murinus=aquatic_slided[,,91:95]
F_erythrogramma=aquatic_slided[,,96:100]
F_leucobalia=aquatic_slided[,,101:106]
G_prevostiana=aquatic_slided[,,107:110]
G_ornata=aquatic_slided[,,111:115]
G_smithii=aquatic_slided[,,116:120]
G_tholloni=aquatic_slided[,,121:125]
H_angulatus=aquatic_slided[,,126:130]
H_carinicaudus=aquatic_slided[,,131:133]
H_buccata=aquatic_slided[,,134:138]
H_darwiniensis=aquatic_slided[,,139:143]
H_bicinctus=aquatic_slided[,,144:148]
H_gigas=aquatic_slided[,,149:154]
H_ornata=aquatic_slided[,,155:159]
H_platura=aquatic_slided[,,160:164]
H_schistosa=aquatic_slided[,,165:169]
H_spiralis=aquatic_slided[,,170:174]
H_stokesii=aquatic_slided[,,175:177]
H_triangularis=aquatic_slided[,,178:182]
L_colubrina=aquatic_slided[,,183:187]
L_laevissimus=aquatic_slided[,,188:189]
L_rufulus=aquatic_slided[,,190:194]
M_lemniscatus=aquatic_slided[,,195:199]
M_surinamensis=aquatic_slided[,,200:204]
M_richardsonii=aquatic_slided[,,205:211]
N_annulata=aquatic_slided[,,212:216]
N_olivacea=aquatic_slided[,,217:221]
N_tessellata=aquatic_slided[,,222:226]
N_cyclopion=aquatic_slided[,,227:231]
N_harteri=aquatic_slided[,,232:236]
O_lateralis=aquatic_slided[,,237:241]
P_pictus=aquatic_slided[,,242:247]
P_plicatilis=aquatic_slided[,,248:252]
P_polylepis=aquatic_slided[,,253:257]
R_alleni=aquatic_slided[,,258:262]
R_grahamii=aquatic_slided[,,263:268]
R_rigida=aquatic_slided[,,269:273]
R_septemvittata=aquatic_slided[,,274:278]
S_pygaea=aquatic_slided[,,279:283]
S_annularis=aquatic_slided[,,284:288]
S_percarinata=aquatic_slided[,,289:293]
T_atratus=aquatic_slided[,,294:300]
T_couchii=aquatic_slided[,,301:305]
T_rufipunctatus=aquatic_slided[,,306:310]
X_piscator=aquatic_slided[,,311:316]

#Define left/right landmark (if symmetry)

left <- c(1,4,6,9,11,12,13,14,15,16,17,25,26,27,28,29,30,31,32,33,34,35,36,37,38,39,40,41,42,61,62,63,64,65,72,73,74,75,76,77,115,116,117,121,122,123,124,129,130,131,135,136,137,141,142,143,147,148,149,153,154,155,159,160,161,165,167,169,171,172,175,176,177,181,182,183,184,185,186,187,188,197,198,199,200,201,202,203,211,212,213,214,215,216,223,224,225,229,230,231,232,233,234,235,236,245,246,247,248,249,250,251,252,253,263,264,265,266,267,268,269,270,271,281,282,283,284,285,286,287,288,289,299,300,301,302,303,304,305,306,307,317,318,319,320,321,322,323,324,333,334,335,336,337,338,339,340,349,350,351,352,353,354,355,356,357,367,368,371,372,375,376,377,378,379,380,381,389,390,393,394,397,398,399,400,401,402,409,410,411,412,413,414,421,422,423,424,425,426,427,428,429,430,441,442,443,444,445,446,447,448,449,450,461,462,463,464,465,466,467,475,476,477,478,479,480,481,482,483,493,494,495,496,497,498,499,500,501,511,512,513,514,515,516,517,518,519,529,530,531,532,533,534,535,536,537,547,548,549,550,551,552,553,554,555,565,566,567,568,569,570,571,572,573,583,584,585,586,587,588,589,590,591,624,625,626,627,632,633,634,635,638,639,642,643,645,651,652,653,654,655,659,660,661,665,666,667,671,672,673,677,678,679,683,684,685,700,701,702,703,704,705,706,707,708,709,710,711,712,713,728,729,730,731,732,733,734,735,736,737,738,739,740,741,756,757,758,759,760,761,762,763,764,765,766,767,768,769,784,785,786,787,788,789,790,791,792,793,794,795,796,797,799,802,803,812,813,814,815,816,817,818,819,821,826,827,828,829,833,834,835,840,841,842,843,846,847,850,851,859,860,861,862,863,864,865,873,874,875,876,877,878,879,887,888,889,890,891,892,893,901,902,903,904,905,906,907,915,916,917,918,919,920,921)
middle <- c(3,8,66,78,85,86,87,88,89,90,91,92,93,94,95,96,97,98,99,100,101,102,103,104,105,106,107,108,109,110,111,112,113,114,601,602,603,604,605,606,607,608,609,610,611,612,613,614,615,616,617,618,619)
right <- c(2,5,7,10,18,19,20,21,22,23,24,43,44,45,46,47,48,49,50,51,52,53,54,55,56,57,58,59,60,71,70,69,68,67,84,83,82,81,80,79,118,119,120,125,126,127,128,132,133,134,138,139,140,144,145,146,150,151,152,156,157,158,162,163,164,166,168,170,173,174,178,179,180,189,190,191,192,193,194,195,196,204,205,206,207,208,209,210,217,218,219,220,221,222,226,227,228,237,238,239,240,241,242,243,244,254,255,256,257,258,259,260,261,262,272,273,274,275,276,277,278,279,280,290,291,292,293,294,295,296,297,298,308,309,310,311,312,313,314,315,316,325,326,327,328,329,330,331,332,341,342,343,344,345,346,347,348,358,359,360,361,362,363,364,365,366,369,370,373,374,382,383,384,385,386,387,388,391,392,395,396,403,404,405,406,407,408,415,416,417,418,419,420,431,432,433,434,435,436,437,438,439,440,451,452,453,454,455,456,457,458,459,460,468,469,470,471,472,473,474,484,485,486,487,488,489,490,491,492,502,503,504,505,506,507,508,509,510,520,521,522,523,524,525,526,527,528,538,539,540,541,542,543,544,545,546,556,557,558,559,560,561,562,563,564,574,575,576,577,578,579,580,581,582,592,593,594,595,596,597,598,599,600,620,621,622,623,628,629,630,631,636,637,640,641,644,646,647,648,649,650,656,657,658,662,663,664,668,669,670,674,675,676,680,681,682,686,687,688,689,690,691,692,693,694,695,696,697,698,699,714,715,716,717,718,719,720,721,722,723,724,725,726,727,742,743,744,745,746,747,748,749,750,751,752,753,754,755,770,771,772,773,774,775,776,777,778,779,780,781,782,783,798,800,801,804,805,806,807,808,809,810,811,820,822,823,824,825,830,831,832,836,837,838,839,844,845,848,849,852,853,854,855,856,857,858,866,867,868,869,870,871,872,880,881,882,883,884,885,886,894,895,896,897,898,899,900,908,909,910,911,912,913,914)
pairedLM <- cbind(left,right)

GPA_A_granulatus<-procSym(A_granulatus, scale = FALSE, orp=TRUE, CSinit=FALSE, pairedLM=pairedLM, pcAlign = TRUE, sizeshape=FALSE)
GPA_A_javanicus<-procSym(A_javanicus, scale = FALSE, orp=TRUE, CSinit=FALSE, pairedLM=pairedLM, pcAlign = TRUE, sizeshape=FALSE)
GPA_A_anoscopus<-procSym(A_anoscopus, scale = FALSE, orp=TRUE, CSinit=FALSE, pairedLM=pairedLM, pcAlign = TRUE, sizeshape=FALSE)
GPA_A_piscivorus<-procSym(A_piscivorus, scale = FALSE, orp=TRUE, CSinit=FALSE, pairedLM=pairedLM, pcAlign = TRUE, sizeshape=FALSE)
GPA_A_fuscus<-procSym(A_fuscus, scale = FALSE, orp=TRUE, CSinit=FALSE, pairedLM=pairedLM, pcAlign = TRUE, sizeshape=FALSE)
GPA_A_laevis<-procSym(A_laevis, scale = FALSE, orp=TRUE, CSinit=FALSE, pairedLM=pairedLM, pcAlign = TRUE, sizeshape=FALSE)
GPA_A_schistosum<-procSym(A_schistosum, scale = FALSE, orp=TRUE, CSinit=FALSE, pairedLM=pairedLM, pcAlign = TRUE, sizeshape=FALSE)
GPA_B_hydroides<-procSym(B_hydroides, scale = FALSE, orp=TRUE, CSinit=FALSE, pairedLM=pairedLM, pcAlign = TRUE, sizeshape=FALSE)
GPA_C_violacea<-procSym(C_violacea, scale = FALSE, orp=TRUE, CSinit=FALSE, pairedLM=pairedLM, pcAlign = TRUE, sizeshape=FALSE)
GPA_C_rynchops<-procSym(C_rynchops, scale = FALSE, orp=TRUE, CSinit=FALSE, pairedLM=pairedLM, pcAlign = TRUE, sizeshape=FALSE)
GPA_C_ruffus<-procSym(C_ruffus, scale = FALSE, orp=TRUE, CSinit=FALSE, pairedLM=pairedLM, pcAlign = TRUE, sizeshape=FALSE)
GPA_E_bocourti<-procSym(E_bocourti, scale = FALSE, orp=TRUE, CSinit=FALSE, pairedLM=pairedLM, pcAlign = TRUE, sizeshape=FALSE)
GPA_E_chinensis<-procSym(E_chinensis, scale = FALSE, orp=TRUE, CSinit=FALSE, pairedLM=pairedLM, pcAlign = TRUE, sizeshape=FALSE)
GPA_E_enhydris<-procSym(E_enhydris, scale = FALSE, orp=TRUE, CSinit=FALSE, pairedLM=pairedLM, pcAlign = TRUE, sizeshape=FALSE)
GPA_E_greyae<-procSym(E_greyae, scale = FALSE, orp=TRUE, CSinit=FALSE, pairedLM=pairedLM, pcAlign = TRUE, sizeshape=FALSE)
GPA_E_tentaculatum<-procSym(E_tentaculatum, scale = FALSE, orp=TRUE, CSinit=FALSE, pairedLM=pairedLM, pcAlign = TRUE, sizeshape=FALSE)
GPA_L_miliaris<-procSym(L_miliaris, scale = FALSE, orp=TRUE, CSinit=FALSE, pairedLM=pairedLM, pcAlign = TRUE, sizeshape=FALSE)
GPA_E_murinus<-procSym(E_murinus, scale = FALSE, orp=TRUE, CSinit=FALSE, pairedLM=pairedLM, pcAlign = TRUE, sizeshape=FALSE)
GPA_F_erythrogramma<-procSym(F_erythrogramma, scale = FALSE, orp=TRUE, CSinit=FALSE, pairedLM=pairedLM, pcAlign = TRUE, sizeshape=FALSE)
GPA_F_leucobalia<-procSym(F_leucobalia, scale = FALSE, orp=TRUE, CSinit=FALSE, pairedLM=pairedLM, pcAlign = TRUE, sizeshape=FALSE)
GPA_G_prevostiana<-procSym(G_prevostiana, scale = FALSE, orp=TRUE, CSinit=FALSE, pairedLM=pairedLM, pcAlign = TRUE, sizeshape=FALSE)
GPA_G_ornata<-procSym(G_ornata, scale = FALSE, orp=TRUE, CSinit=FALSE, pairedLM=pairedLM, pcAlign = TRUE, sizeshape=FALSE)
GPA_G_smithii<-procSym(G_smithii, scale = FALSE, orp=TRUE, CSinit=FALSE, pairedLM=pairedLM, pcAlign = TRUE, sizeshape=FALSE)
GPA_G_tholloni<-procSym(G_tholloni, scale = FALSE, orp=TRUE, CSinit=FALSE, pairedLM=pairedLM, pcAlign = TRUE, sizeshape=FALSE)
GPA_H_angulatus<-procSym(H_angulatus, scale = FALSE, orp=TRUE, CSinit=FALSE, pairedLM=pairedLM, pcAlign = TRUE, sizeshape=FALSE)
GPA_H_carinicaudus<-procSym(H_carinicaudus, scale = FALSE, orp=TRUE, CSinit=FALSE, pairedLM=pairedLM, pcAlign = TRUE, sizeshape=FALSE)
GPA_H_buccata<-procSym(H_buccata, scale = FALSE, orp=TRUE, CSinit=FALSE, pairedLM=pairedLM, pcAlign = TRUE, sizeshape=FALSE)
GPA_H_darwiniensis<-procSym(H_darwiniensis, scale = FALSE, orp=TRUE, CSinit=FALSE, pairedLM=pairedLM, pcAlign = TRUE, sizeshape=FALSE)
GPA_H_bicinctus<-procSym(H_bicinctus, scale = FALSE, orp=TRUE, CSinit=FALSE, pairedLM=pairedLM, pcAlign = TRUE, sizeshape=FALSE)
GPA_H_gigas<-procSym(H_gigas, scale = FALSE, orp=TRUE, CSinit=FALSE, pairedLM=pairedLM, pcAlign = TRUE, sizeshape=FALSE)
GPA_H_ornata<-procSym(H_ornata, scale = FALSE, orp=TRUE, CSinit=FALSE, pairedLM=pairedLM, pcAlign = TRUE, sizeshape=FALSE)
GPA_H_platura<-procSym(H_platura, scale = FALSE, orp=TRUE, CSinit=FALSE, pairedLM=pairedLM, pcAlign = TRUE, sizeshape=FALSE)
GPA_H_schistosa<-procSym(H_schistosa, scale = FALSE, orp=TRUE, CSinit=FALSE, pairedLM=pairedLM, pcAlign = TRUE, sizeshape=FALSE)
GPA_H_spiralis<-procSym(H_spiralis, scale = FALSE, orp=TRUE, CSinit=FALSE, pairedLM=pairedLM, pcAlign = TRUE, sizeshape=FALSE)
GPA_H_stokesii<-procSym(H_stokesii, scale = FALSE, orp=TRUE, CSinit=FALSE, pairedLM=pairedLM, pcAlign = TRUE, sizeshape=FALSE)
GPA_H_triangularis<-procSym(H_triangularis, scale = FALSE, orp=TRUE, CSinit=FALSE, pairedLM=pairedLM, pcAlign = TRUE, sizeshape=FALSE)
GPA_L_colubrina<-procSym(L_colubrina, scale = FALSE, orp=TRUE, CSinit=FALSE, pairedLM=pairedLM, pcAlign = TRUE, sizeshape=FALSE)
GPA_L_laevissimus<-procSym(L_laevissimus, scale = FALSE, orp=TRUE, CSinit=FALSE, pairedLM=pairedLM, pcAlign = TRUE, sizeshape=FALSE)
GPA_L_rufulus<-procSym(L_rufulus, scale = FALSE, orp=TRUE, CSinit=FALSE, pairedLM=pairedLM, pcAlign = TRUE, sizeshape=FALSE)
GPA_M_lemniscatus<-procSym(M_lemniscatus, scale = FALSE, orp=TRUE, CSinit=FALSE, pairedLM=pairedLM, pcAlign = TRUE, sizeshape=FALSE)
GPA_M_surinamensis<-procSym(M_surinamensis, scale = FALSE, orp=TRUE, CSinit=FALSE, pairedLM=pairedLM, pcAlign = TRUE, sizeshape=FALSE)
GPA_M_richardsonii<-procSym(M_richardsonii, scale = FALSE, orp=TRUE, CSinit=FALSE, pairedLM=pairedLM, pcAlign = TRUE, sizeshape=FALSE)
GPA_N_annulata<-procSym(N_annulata, scale = FALSE, orp=TRUE, CSinit=FALSE, pairedLM=pairedLM, pcAlign = TRUE, sizeshape=FALSE)
GPA_N_olivacea<-procSym(N_olivacea, scale = FALSE, orp=TRUE, CSinit=FALSE, pairedLM=pairedLM, pcAlign = TRUE, sizeshape=FALSE)
GPA_N_tessellata<-procSym(N_tessellata, scale = FALSE, orp=TRUE, CSinit=FALSE, pairedLM=pairedLM, pcAlign = TRUE, sizeshape=FALSE)
GPA_N_cyclopion<-procSym(N_cyclopion, scale = FALSE, orp=TRUE, CSinit=FALSE, pairedLM=pairedLM, pcAlign = TRUE, sizeshape=FALSE)
GPA_N_harteri<-procSym(N_harteri, scale = FALSE, orp=TRUE, CSinit=FALSE, pairedLM=pairedLM, pcAlign = TRUE, sizeshape=FALSE)
GPA_O_lateralis<-procSym(O_lateralis, scale = FALSE, orp=TRUE, CSinit=FALSE, pairedLM=pairedLM, pcAlign = TRUE, sizeshape=FALSE)
GPA_P_pictus<-procSym(P_pictus, scale = FALSE, orp=TRUE, CSinit=FALSE, pairedLM=pairedLM, pcAlign = TRUE, sizeshape=FALSE)
GPA_P_plicatilis<-procSym(P_plicatilis, scale = FALSE, orp=TRUE, CSinit=FALSE, pairedLM=pairedLM, pcAlign = TRUE, sizeshape=FALSE)
GPA_P_polylepis<-procSym(P_polylepis, scale = FALSE, orp=TRUE, CSinit=FALSE, pairedLM=pairedLM, pcAlign = TRUE, sizeshape=FALSE)
GPA_R_alleni<-procSym(R_alleni, scale = FALSE, orp=TRUE, CSinit=FALSE, pairedLM=pairedLM, pcAlign = TRUE, sizeshape=FALSE)
GPA_R_grahamii<-procSym(R_grahamii, scale = FALSE, orp=TRUE, CSinit=FALSE, pairedLM=pairedLM, pcAlign = TRUE, sizeshape=FALSE)
GPA_R_rigida<-procSym(R_rigida, scale = FALSE, orp=TRUE, CSinit=FALSE, pairedLM=pairedLM, pcAlign = TRUE, sizeshape=FALSE)
GPA_R_septemvittata<-procSym(R_septemvittata, scale = FALSE, orp=TRUE, CSinit=FALSE, pairedLM=pairedLM, pcAlign = TRUE, sizeshape=FALSE)
GPA_S_pygaea<-procSym(S_pygaea, scale = FALSE, orp=TRUE, CSinit=FALSE, pairedLM=pairedLM, pcAlign = TRUE, sizeshape=FALSE)
GPA_S_annularis<-procSym(S_annularis, scale = FALSE, orp=TRUE, CSinit=FALSE, pairedLM=pairedLM, pcAlign = TRUE, sizeshape=FALSE)
GPA_S_percarinata<-procSym(S_percarinata, scale = FALSE, orp=TRUE, CSinit=FALSE, pairedLM=pairedLM, pcAlign = TRUE, sizeshape=FALSE)
GPA_T_atratus<-procSym(T_atratus, scale = FALSE, orp=TRUE, CSinit=FALSE, pairedLM=pairedLM, pcAlign = TRUE, sizeshape=FALSE)
GPA_T_couchii<-procSym(T_couchii, scale = FALSE, orp=TRUE, CSinit=FALSE, pairedLM=pairedLM, pcAlign = TRUE, sizeshape=FALSE)
GPA_T_rufipunctatus<-procSym(T_rufipunctatus, scale = FALSE, orp=TRUE, CSinit=FALSE, pairedLM=pairedLM, pcAlign = TRUE, sizeshape=FALSE)
GPA_X_piscator<-procSym(X_piscator, scale = FALSE, orp=TRUE, CSinit=FALSE, pairedLM=pairedLM, pcAlign = TRUE, sizeshape=FALSE)

Acrochordus_granulatus<-GPA_A_granulatus$symmean
Acrochordus_javanicus<-GPA_A_javanicus$symmean
Afronatrix_anoscopus<-GPA_A_anoscopus$symmean
Agkistrodon_piscivorus<-GPA_A_piscivorus$symmean
Aipysurus_fuscus<-GPA_A_fuscus$symmean
Aipysurus_laevis<-GPA_A_laevis$symmean
Atretium_schistosum<-GPA_A_schistosum$symmean
Bitia_hydroides<-GPA_B_hydroides$symmean
Cantoria_violacea<-GPA_C_violacea$symmean
Cerberus_rynchops<-GPA_C_rynchops$symmean
Cylindrophis_ruffus<-GPA_C_ruffus$symmean
Enhydris_bocourti<-GPA_E_bocourti$symmean
Enhydris_chinensis<-GPA_E_chinensis$symmean
Enhydris_enhydris<-GPA_E_enhydris$symmean
Ephalophis_greyae<-GPA_E_greyae$symmean
Erpeton_tentaculatum<-GPA_E_tentaculatum$symmean
Liophis_miliaris<-GPA_L_miliaris$symmean
Eunectes_murinus<-GPA_E_murinus$symmean
Farancia_erytrogramma<-GPA_F_erythrogramma$symmean
Fordonia_leucobalia<-GPA_F_leucobalia$symmean
Gerarda_prevostiana<-GPA_G_prevostiana$symmean
Grayia_ornata<-GPA_G_ornata$symmean
Grayia_smithii<-GPA_G_smithii$symmean
Grayia_tholloni<-GPA_G_tholloni$symmean
Helicops_angulatus<-GPA_H_angulatus$symmean
Helicops_carinicaudus<-GPA_H_carinicaudus$symmean
Homalopsis_buccata<-GPA_H_buccata$symmean
Hydrelaps_darwiniensis<-GPA_H_darwiniensis$symmean
Hydrodynastes_bicinctus<-GPA_H_bicinctus$symmean
Hydrodynastes_gigas<-GPA_H_gigas$symmean
Hydrophis_ornatus<-GPA_H_ornata$symmean
Pelamis_platura<-GPA_H_platura$symmean
Enhydrina_schistosa<-GPA_H_schistosa$symmean
Hydrophis_spiralis<-GPA_H_spiralis$symmean
Astrotia_stokesii<-GPA_H_stokesii$symmean
Hydrops_triangularis<-GPA_H_triangularis$symmean
Laticauda_colubrina<-GPA_L_colubrina$symmean
Lycodonomorphus_laevissimus<-GPA_L_laevissimus$symmean
Lycodonomorphus_rufulus<-GPA_L_rufulus$symmean
Micrurus_lemniscatus<-GPA_M_lemniscatus$symmean
Micrurus_surinamensis<-GPA_M_surinamensis$symmean
Myron_richardsonii<-GPA_M_richardsonii$symmean
Naja_annulata<-GPA_N_annulata$symmean
Natriciteres_olivacea<-GPA_N_olivacea$symmean
Natrix_tessellata<-GPA_N_tessellata$symmean
Nerodia_cyclopion<-GPA_N_cyclopion$symmean
Nerodia_harteri<-GPA_N_harteri$symmean
Opisthotropis_lateralis<-GPA_O_lateralis$symmean
Psammodynastes_pictus<-GPA_P_pictus$symmean
Pseudoeryx_plicatilis<-GPA_P_plicatilis$symmean
Enhydris_polylepis<-GPA_P_polylepis$symmean
Regina_alleni<-GPA_R_alleni$symmean
Regina_grahami<-GPA_R_grahamii$symmean
Regina_rigida<-GPA_R_rigida$symmean
Regina_septemvittata<-GPA_R_septemvittata$symmean
Seminatrix_pygaea<-GPA_S_pygaea$symmean
Sinonatrix_annularis<-GPA_S_annularis$symmean
Sinonatrix_percarinata<-GPA_S_percarinata$symmean
Thamnophis_atratus<-GPA_T_atratus$symmean
Thamnophis_couchii<-GPA_T_couchii$symmean
Thamnophis_rufipunctatus<-GPA_T_rufipunctatus$symmean
Xenochrophis_piscator<-GPA_X_piscator$symmean

mean_species_prey<-bindArr(as.matrix(Eunectes_murinus),
                      as.matrix(Cylindrophis_ruffus),
                      as.matrix(Acrochordus_javanicus),
                      as.matrix(Acrochordus_granulatus),
                      as.matrix(Agkistrodon_piscivorus),
                      as.matrix(Enhydris_chinensis),
                      as.matrix(Enhydris_enhydris),
                      as.matrix(Enhydris_bocourti),
                      as.matrix(Erpeton_tentaculatum),
                      as.matrix(Enhydris_polylepis),
                      as.matrix(Myron_richardsonii),
                      as.matrix(Bitia_hydroides),
                      as.matrix(Cantoria_violacea),
                      as.matrix(Fordonia_leucobalia),
                      as.matrix(Gerarda_prevostiana),
                      as.matrix(Homalopsis_buccata),
                      as.matrix(Cerberus_rynchops),
                      as.matrix(Psammodynastes_pictus),
                      as.matrix(Lycodonomorphus_rufulus),
                      as.matrix(Lycodonomorphus_laevissimus),
                      as.matrix(Micrurus_surinamensis),
                      as.matrix(Micrurus_lemniscatus),
                      as.matrix(Naja_annulata),
                      as.matrix(Laticauda_colubrina),
                      as.matrix(Aipysurus_laevis),
                      as.matrix(Aipysurus_fuscus),
                      as.matrix(Ephalophis_greyae),
                      as.matrix(Hydrelaps_darwiniensis),
                      as.matrix(Hydrophis_spiralis),
                      as.matrix(Pelamis_platura),
                      as.matrix(Astrotia_stokesii),
                      as.matrix(Enhydrina_schistosa),
                      as.matrix(Hydrophis_ornatus),
                      as.matrix(Grayia_tholloni),
                      as.matrix(Grayia_smithii),
                      as.matrix(Grayia_ornata),
                      as.matrix(Natriciteres_olivacea),
                      as.matrix(Afronatrix_anoscopus),
                      as.matrix(Xenochrophis_piscator),
                      as.matrix(Atretium_schistosum),
                      as.matrix(Opisthotropis_lateralis),
                      as.matrix(Sinonatrix_annularis),
                      as.matrix(Sinonatrix_percarinata),
                      as.matrix(Natrix_tessellata),
                      as.matrix(Seminatrix_pygaea),
                      as.matrix(Regina_alleni),
                      as.matrix(Regina_rigida),
                      as.matrix(Regina_septemvittata),
                      as.matrix(Regina_grahami),
                      as.matrix(Nerodia_cyclopion),
                      as.matrix(Nerodia_harteri),
                      as.matrix(Thamnophis_rufipunctatus),
                      as.matrix(Thamnophis_couchii),
                      as.matrix(Thamnophis_atratus),
                      as.matrix(Farancia_erytrogramma),
                      as.matrix(Liophis_miliaris),
                      as.matrix(Pseudoeryx_plicatilis),
                      as.matrix(Hydrops_triangularis),
                      as.matrix(Helicops_angulatus),
                      as.matrix(Helicops_carinicaudus),
                      as.matrix(Hydrodynastes_gigas),
                      as.matrix(Hydrodynastes_bicinctus),along=3)

dimnames(mean_species_prey)[[3]] <- c("Eunectes_murinus",
                                 "Cylindrophis_ruffus",
                                 "Acrochordus_javanicus",
                                 "Acrochordus_granulatus",
                                 "Agkistrodon_piscivorus",
                                 "Enhydris_chinensis",
                                 "Enhydris_enhydris",
                                 "Enhydris_bocourti",
                                 "Erpeton_tentaculatum",
                                 "Enhydris_polylepis",
                                 "Myron_richardsonii",
                                 "Bitia_hydroides",
                                 "Cantoria_violacea",
                                 "Fordonia_leucobalia",
                                 "Gerarda_prevostiana",
                                 "Homalopsis_buccata",
                                 "Cerberus_rynchops",
                                 "Psammodynastes_pictus",
                                 "Lycodonomorphus_rufulus",
                                 "Lycodonomorphus_laevissimus",
                                 "Micrurus_surinamensis",
                                 "Micrurus_lemniscatus",
                                 "Naja_annulata",
                                 "Laticauda_colubrina",
                                 "Aipysurus_laevis",
                                 "Aipysurus_fuscus",
                                 "Ephalophis_greyae",
                                 "Hydrelaps_darwiniensis",
                                 "Hydrophis_spiralis",
                                 "Pelamis_platura",
                                 "Astrotia_stokesii",
                                 "Enhydrina_schistosa",
                                 "Hydrophis_ornatus",
                                 "Grayia_tholloni",
                                 "Grayia_smithii",
                                 "Grayia_ornata",
                                 "Natriciteres_olivacea",
                                 "Afronatrix_anoscopus",
                                 "Xenochrophis_piscator",
                                 "Atretium_schistosum",
                                 "Opisthotropis_lateralis",
                                 "Sinonatrix_annularis",
                                 "Sinonatrix_percarinata",
                                 "Natrix_tessellata",
                                 "Seminatrix_pygaea",
                                 "Regina_alleni",
                                 "Regina_rigida",
                                 "Regina_septemvittata",
                                 "Regina_grahami",
                                 "Nerodia_cyclopion",
                                 "Nerodia_harteri",
                                 "Thamnophis_rufipunctatus",
                                 "Thamnophis_couchii",
                                 "Thamnophis_atratus",
                                 "Farancia_erytrogramma",
                                 "Liophis_miliaris",
                                 "Pseudoeryx_plicatilis",
                                 "Hydrops_triangularis",
                                 "Helicops_angulatus",
                                 "Helicops_carinicaudus",
                                 "Hydrodynastes_gigas",
                                 "Hydrodynastes_bicinctus")

#Export coordinates of all LM of all species
write.table(mean_species, file="aquatics_mean_species_sym_LM.txt", sep=",")

checkLM(mean_species, atlas=atlas,render="s", alpha=0.7)
