# Supplementary material for: Exploring the functional meaning of head shape disparity in aquatic snakes
Source: Ecol Evol. 2020 Jul 6;10(14):6993–7005. doi: 10.1002/ece3.6380 (PMC7391336; doi:10.1002/ece3.6380)
Supplement: Supplementary file 9 — Appendix S9 [file ECE3-10-6993-s009.xlsx]

## Sheet: Landmarks
LM	X.Eunectes_murinus	Y.Eunectes_murinus	Z.Eunectes_murinus	X.Cylindrophis_ruffus	Y.Cylindrophis_ruffus	Z.Cylindrophis_ruffus	X.Acrochordus_javanicus	Y.Acrochordus_javanicus	Z.Acrochordus_javanicus	X.Acrochordus_granulatus	Y.Acrochordus_granulatus	Z.Acrochordus_granulatus	X.Agkistrodon_piscivorus	Y.Agkistrodon_piscivorus	Z.Agkistrodon_piscivorus	X.Enhydris_chinensis	Y.Enhydris_chinensis	Z.Enhydris_chinensis	X.Enhydris_enhydris	Y.Enhydris_enhydris	Z.Enhydris_enhydris	X.Enhydris_bocourti	Y.Enhydris_bocourti	Z.Enhydris_bocourti	X.Erpeton_tentaculatum	Y.Erpeton_tentaculatum	Z.Erpeton_tentaculatum	X.Enhydris_polylepis	Y.Enhydris_polylepis	Z.Enhydris_polylepis	X.Myron_richardsonii	Y.Myron_richardsonii	Z.Myron_richardsonii	X.Bitia_hydroides	Y.Bitia_hydroides	Z.Bitia_hydroides	X.Cantoria_violacea	Y.Cantoria_violacea	Z.Cantoria_violacea	X.Fordonia_leucobalia	Y.Fordonia_leucobalia	Z.Fordonia_leucobalia	X.Gerarda_prevostiana	Y.Gerarda_prevostiana	Z.Gerarda_prevostiana	X.Homalopsis_buccata	Y.Homalopsis_buccata	Z.Homalopsis_buccata	X.Cerberus_rynchops
1	18.8449	-2.05912	-3.6156	-10.0072	1.89048	-3.2097	-23.8604	0.190967	-3.63874	-8.26223	0.270705	-1.46802	-17.16	3.29841	-0.35661	10.8686	-1.21386	3.15129	10.9888	-0.89961	-1.69384	14.9943	-0.198289	-3.31211	-9.06208	-0.418716	2.409	11.2528	-2.51023	-2.46298	7.5421	-1.20717	-1.00859	-9.40558	-0.203319	2.29841	8.36029	-0.416406	-2.42502	-7.71777	-1.40552	2.45214	-8.12488	1.40385	-1.71147	13.9072	-1.43473	-2.29713	-12.6948
2	18.8942	2.279	-3.20247	-10.0796	-1.8736	-2.98521	-23.6399	-2.70406	-4.0545	-8.1596	-1.51584	-1.2712	-17.0681	-3.74981	-0.301504	10.4866	-3.85202	2.17324	10.9914	1.25449	-1.43098	14.8642	2.7371	-2.72074	-8.92892	1.6499	2.37741	11.4222	0.303748	-2.90384	7.55544	0.995727	-1.13204	-9.34469	2.06773	1.47993	7.95596	2.6744	-2.34495	-7.74053	1.9025	2.00431	-8.16285	-1.01191	-1.80484	13.6966	2.02683	-3.00695	-12.653
3	20.8631	-0.0144115	-2.34152	-11.1872	0.0536082	-2.709	-24.2668	-1.55346	-2.05313	-9.28144	-0.504809	0.257443	-19.5528	-0.25488	0.00519577	12.2074	-2.38437	1.66407	12.09	0.081506	-0.787082	16.8436	0.975484	-1.13631	-10.6831	0.705894	1.19236	13.2578	-1.00375	-1.31015	8.5971	-0.0594364	-0.130996	-11.2605	0.352215	0.139605	9.81541	1.30945	-0.982163	-9.1497	0.0966541	1.17883	-9.57919	0.175396	-0.642197	15.3517	0.668419	-1.29605	-14.7326
4	-16.1767	-8.84555	-0.544499	10.9439	8.10643	1.94403	23.4117	15.5062	3.86661	8.81415	6.1862	-0.323913	16.2336	7.07965	-0.390012	-10.9504	8.32596	0.454572	-11.3896	-4.66337	0.318514	-16.6365	-9.32713	-0.827441	8.54848	-5.17218	-0.533273	-12.0101	-5.57756	1.15298	-8.14623	-3.5761	-0.162172	10.0587	-5.20819	1.10157	-8.00088	-5.60733	0.684721	8.15081	-4.937	0.122405	8.28557	4.32797	-0.515135	-14.3479	-7.58898	1.88774	14.0012
5	-15.9719	9.15186	1.16946	10.6297	-8.23138	2.91839	25.5308	-12.3152	-0.128935	9.46082	-5.07113	0.916324	16.4127	-6.65929	-0.282615	-12.6774	-3.60257	-3.96771	-11.3786	4.47692	1.43387	-17.3811	7.47096	2.55671	9.13989	4.01513	-0.673562	-11.2507	7.03033	-0.822242	-8.10254	3.63375	-0.566184	10.3118	4.23015	-2.29997	-9.16869	3.31981	0.915981	8.08314	4.9015	-1.2095	8.14628	-4.53321	-0.857629	-15.1745	5.99546	-0.897871	14.1846
6	-5.14558	-10.0816	0.920391	2.17854	7.97443	0.00289201	4.32781	11.8568	6.33287	0.960688	5.30015	0.855509	3.83619	11.3394	-0.0569334	-1.44141	6.68089	3.04737	-2.42978	-5.86907	-1.25803	-2.38769	-9.06772	-1.00607	0.933396	-4.71213	-0.0171147	-2.87557	-6.31416	1.14819	-1.30955	-4.33505	0.427727	2.00443	-5.8523	1.4283	-0.754522	-5.62206	-0.193155	1.68219	-5.90744	-0.140866	2.01945	5.10042	0.701529	-1.16849	-8.17038	1.26332	1.82638
7	-4.91889	9.84013	2.81761	1.87139	-7.99518	0.955296	6.17355	-12.3761	2.8527	1.54346	-4.84466	1.97318	4.13051	-11.235	0.119538	-3.34169	-6.44398	-1.81843	-2.41551	6.00511	0.190932	-3.16695	8.51334	2.53583	1.52968	4.55089	-0.158557	-2.09447	6.65494	-0.883627	-1.25679	4.3712	-0.0601381	2.30386	5.31574	-2.59662	-2.17564	5.24146	0.0882674	1.60249	5.67954	-1.70947	1.85753	-5.2002	0.3034	-2.14123	7.81493	-2.01461	2.01433
8	19.4424	-0.247415	0.274869	-10.8158	0.135975	-1.20811	-21.6747	-1.73943	0.616476	-7.71441	-0.252155	1.73365	-17.4174	-0.20414	2.9342	11.7751	-1.73453	0.0800481	11.6827	-0.0589489	0.367949	15.8723	0.575856	0.633661	-9.8999	0.639054	0.116733	12.2957	-0.709841	0.195999	8.19054	-0.0132502	0.649263	-10.9901	-0.0129195	-0.853426	8.83709	1.14258	0.519343	-8.16773	-0.103133	-0.346849	-8.71484	0.110198	0.693131	13.9527	1.03906	0.926611	-13.9808
9	8.73033	-4.43066	-5.86679	-4.13114	3.46425	-4.34065	-13.9835	7.05296	-5.71234	-4.43186	2.61802	-3.36513	-10.1656	7.6907	-4.40213	6.06542	0.509346	5.11158	6.22999	-2.27586	-3.39614	9.46685	-1.95921	-5.71754	-4.31147	-2.95119	2.46401	5.95216	-4.28043	-2.80243	4.21063	-1.9494	-1.90774	-5.64507	-0.370447	3.79545	4.38914	-2.51156	-3.05832	-4.3756	-2.58711	3.47975	-4.54786	2.87532	-2.3642	7.67626	-4.69358	-3.48898	-6.69333
10	8.84061	5.26026	-4.94389	-4.27075	-3.79457	-3.90775	-12.9005	-7.1666	-7.75447	-4.06489	-3.77006	-2.66135	-9.96077	-8.02097	-4.27929	5.24487	-5.15802	3.01051	6.23635	3.01098	-2.751	9.16665	4.81394	-4.35301	-3.89279	3.55304	2.3647	6.3602	2.4945	-3.86383	4.23258	1.67306	-2.11073	-5.55545	2.9723	2.59074	3.57556	3.70774	-2.89721	-4.4165	3.3598	2.67468	-4.63299	-2.54016	-2.57351	7.15892	3.80796	-5.23229	-6.61255
11	7.2748	-5.64292	-5.44001	-3.53871	4.07637	-4.0907	-12.8081	8.36811	-5.18081	-3.85322	3.07551	-3.26152	-8.29044	7.90219	-4.57515	5.27961	1.55382	5.09294	5.28899	-3.11144	-3.28574	8.36137	-3.21389	-5.62254	-3.50287	-3.38194	2.01619	5.06956	-4.79069	-2.41246	3.58857	-2.43376	-1.7381	-4.8525	-1.00189	3.94944	3.86874	-2.93478	-2.85572	-3.80133	-3.06747	3.30802	-3.85522	3.42315	-2.13537	6.6443	-5.45875	-2.99386	-5.59118
12	7.19025	-6.35825	-4.41982	-3.64797	4.58732	-3.67882	-12.9783	9.12574	-4.20562	-3.86557	3.42494	-2.84472	-7.79639	7.97037	-3.43089	5.54778	2.26597	4.74169	5.32176	-3.72637	-2.72537	8.47004	-4.11529	-5.05081	-3.46387	-3.54443	1.36158	5.04034	-5.10446	-1.76391	3.63803	-2.78372	-1.38748	-5.08728	-1.54941	3.78722	3.9519	-3.26718	-2.45967	-3.85947	-3.47575	2.89333	-3.86594	3.78544	-1.61495	6.62448	-5.84837	-2.02386	-5.8367
13	7.88649	-6.63073	-3.46183	-4.11852	4.84251	-3.29786	-13.7689	9.31612	-3.36538	-4.19825	3.5529	-2.45894	-8.47404	7.9051	-2.20112	6.14137	2.58657	4.2241	5.786	-4.00059	-2.05786	9.09723	-4.48408	-4.33117	-3.75557	-3.42291	0.726807	5.44667	-5.1359	-1.19303	3.92097	-2.90495	-0.977567	-5.54395	-1.81173	3.52621	4.32828	-3.38079	-2.14867	-4.20594	-3.6127	2.51414	-4.23448	3.93274	-1.15886	7.11027	-5.78569	-1.16255	-6.52039
14	9.4471	-6.25846	-2.97353	-4.8719	4.67557	-3.15835	-15.0664	8.71709	-2.86953	-4.73551	3.36262	-2.24544	-9.89377	7.37544	-1.11185	7.03982	2.28864	3.81732	6.74127	-3.66795	-1.60844	10.288	-4.22937	-3.80716	-4.71421	-3.25855	0.519685	6.34053	-4.97036	-1.0633	4.47706	-2.7359	-0.753969	-6.09827	-1.77422	3.30961	4.81116	-3.16683	-1.97199	-4.69494	-3.45589	2.28905	-4.88017	3.70505	-0.878276	8.11723	-5.29544	-0.783492	-7.55226
15	10.6744	-5.2802	-3.44991	-5.32257	4.14318	-3.44774	-15.9976	7.40184	-3.24556	-5.13439	2.97108	-2.3632	-11.416	6.56292	-1.25847	7.55455	1.47777	3.92338	7.44644	-2.86688	-1.71656	11.0948	-3.15278	-3.8153	-5.44116	-3.04416	1.04759	7.06704	-4.53241	-1.42917	4.94757	-2.39572	-0.965429	-6.44127	-1.37938	3.34393	5.17519	-2.82862	-2.1573	-5.13164	-3.0708	2.39711	-5.42254	3.24385	-1.08441	8.99525	-4.72905	-1.33894	-8.20526
16	10.731	-4.51454	-4.41173	-5.24865	3.7273	-3.90684	-15.9939	6.62378	-4.24933	-5.16886	2.64397	-2.74836	-12.1869	6.70695	-2.5522	7.41667	0.746719	4.30557	7.44107	-2.26185	-2.28522	11.1336	-2.19721	-4.48184	-5.38928	-2.97928	1.68895	7.06216	-4.24658	-2.09374	4.99161	-2.11382	-1.36734	-6.42507	-0.829262	3.43587	5.13467	-2.50949	-2.60945	-5.20492	-2.66182	2.87416	-5.45864	2.90806	-1.6565	9.10525	-4.41971	-2.28415	-8.13198
17	10.0232	-4.1232	-5.33292	-4.78122	3.43075	-4.19994	-15.2447	6.56643	-5.2429	-4.86966	2.53318	-3.13935	-11.5905	7.2555	-3.74978	6.83546	0.385296	4.77765	7.00692	-2.08586	-2.98309	10.4605	-1.80012	-5.20782	-5.02329	-2.86774	2.23077	6.64278	-4.173	-2.58845	4.71754	-1.94851	-1.70494	-6.12613	-0.454593	3.61874	4.81632	-2.42759	-2.92612	-4.87741	-2.49484	3.28073	-5.12707	2.79394	-2.12181	8.58033	-4.44613	-3.09149	-7.57255
18	7.41187	6.4027	-4.29286	-3.70164	-4.39491	-3.58548	-11.5318	-8.38833	-7.58727	-3.43955	-4.12569	-2.46816	-8.08069	-8.18619	-4.44936	4.22813	-5.70848	2.40057	5.2973	3.79772	-2.44264	7.96028	5.83548	-3.79945	-3.03651	3.86277	1.90557	5.55077	3.19904	-3.66418	3.61653	2.18082	-1.99669	-4.73131	3.51844	2.32033	2.96522	3.97209	-2.67679	-3.84846	3.78493	2.38036	-3.95816	-3.12548	-2.38848	6.03341	4.58024	-5.05245	-5.48718
19	7.34129	6.91435	-3.15582	-3.82946	-4.84874	-3.11606	-11.5669	-9.40509	-6.86691	-3.41748	-4.37545	-1.98534	-7.58526	-8.22356	-3.30428	4.34113	-6.06808	1.652	5.33136	4.25978	-1.75085	8.00169	6.45158	-2.922	-2.97829	3.99894	1.2464	5.57042	3.69669	-3.14275	3.67046	2.56713	-1.68732	-4.9426	3.84718	1.84231	2.96276	4.29409	-2.26379	-3.91135	4.06743	1.87216	-3.98088	-3.52633	-1.89755	5.94523	5.31388	-4.31278	-5.71721
20	8.04142	6.98536	-2.16512	-4.30857	-5.03865	-2.70856	-12.3023	-9.93813	-6.13056	-3.73832	-4.45345	-1.57687	-8.26463	-8.15677	-2.07554	4.88107	-6.11809	0.997008	5.79606	4.36433	-1.03711	8.60748	6.56547	-2.10512	-3.2844	3.89657	0.615043	5.98804	3.85277	-2.60125	3.95511	2.72997	-1.29333	-5.39071	3.90415	1.46623	3.29936	4.48465	-1.94492	-4.25895	4.09395	1.47084	-4.3544	-3.69675	-1.45375	6.41432	5.651	-3.50775	-6.39466
21	9.59219	6.49252	-1.75921	-5.05468	-4.82757	-2.5916	-13.6635	-9.70127	-5.51467	-4.29628	-4.28342	-1.40307	-9.69791	-7.64733	-0.994395	5.85917	-5.86585	0.794187	6.75041	3.93112	-0.681157	9.82442	6.23029	-1.69994	-4.2566	3.85022	0.411139	6.85858	3.63112	-2.41085	4.50927	2.58025	-1.05187	-5.94979	3.76351	1.31384	3.82218	4.3933	-1.77615	-4.74537	3.87635	1.29644	-4.99297	-3.47124	-1.15565	7.46215	5.4695	-2.99094	-7.43354
22	10.7981	5.59433	-2.41429	-5.48528	-4.31646	-2.94322	-14.7874	-8.48671	-5.52738	-4.73541	-3.97446	-1.598	-11.2408	-6.87717	-1.15339	6.54814	-5.4733	1.34641	7.45371	3.17789	-0.978942	10.7196	5.31333	-2.10971	-5.00401	3.74693	0.943893	7.52194	3.02056	-2.61246	4.9755	2.21292	-1.22368	-6.3105	3.49804	1.58613	4.25967	4.16992	-1.976	-5.17702	3.52799	1.50379	-5.52035	-2.97872	-1.32492	8.41313	4.83701	-3.30055	-8.10403
23	10.8395	5.02288	-3.50345	-5.39653	-3.96121	-3.44831	-14.9206	-7.46729	-6.27301	-4.80186	-3.74478	-2.0445	-12.0074	-7.06145	-2.44455	6.56258	-5.15235	2.1186	7.44707	2.72737	-1.6764	10.828	4.69666	-3.093	-4.95961	3.69547	1.58703	7.47141	2.54844	-3.15829	5.01586	1.88737	-1.59156	-6.31884	3.13286	2.00794	4.29953	3.87454	-2.44407	-5.24565	3.25961	2.07253	-5.5452	-2.59882	-1.86934	8.58091	4.19686	-4.05105	-8.04555
24	10.125	4.82849	-4.48042	-4.91875	-3.71971	-3.7735	-14.2096	-7.02366	-7.19463	-4.51227	-3.68834	-2.45392	-11.3967	-7.61292	-3.63353	6.04899	-5.04664	2.76386	7.01271	2.72539	-2.39599	10.1788	4.55532	-3.92745	-4.60988	3.55447	2.13271	7.03729	2.37726	-3.61465	4.73958	1.68871	-1.90876	-6.03493	2.94716	2.39276	4.01084	3.72979	-2.76661	-4.91666	3.21117	2.50827	-5.20965	-2.45959	-2.32486	8.0759	3.84326	-4.79131	-7.49349
25	-4.01955	-9.87592	1.11937	1.43041	7.73474	0.137036	3.01686	11.2006	6.0616	0.534179	5.07664	0.791223	2.81687	11.1948	0.374462	-0.892271	6.61562	2.29755	-1.91111	-5.83987	-0.569413	-1.81892	-8.81919	-0.0721492	0.718466	-4.45634	-0.407096	-2.31528	-5.98735	1.66462	-0.968153	-4.14748	0.663146	1.55537	-5.65016	0.903073	-0.188912	-5.5467	0.0102196	1.14116	-5.90375	-0.291243	1.47874	5.04142	0.860178	-0.816207	-7.62513	1.94152	1.34006
26	-2.81055	-9.60976	1.29423	0.646636	7.4719	0.221991	1.46615	10.7056	5.85682	0.0157772	4.88053	0.739802	1.73735	10.9079	0.811818	-0.271984	6.37872	1.5596	-1.29014	-5.63398	0.0232547	-1.10509	-8.35476	0.730363	0.427328	-4.19365	-0.781648	-1.67231	-5.60909	2.08626	-0.592727	-3.90645	0.885781	0.995265	-5.39715	0.418201	0.386496	-5.40655	0.220733	0.560308	-5.83427	-0.433363	0.900472	4.92846	1.00996	-0.300058	-7.1119	2.59188	0.714594
27	-1.50582	-9.21687	1.41421	-0.201438	7.23562	0.245924	-0.281231	10.3795	5.68421	-0.570627	4.68512	0.701502	0.5609	10.5345	1.19879	0.517686	6.09974	0.947013	-0.530638	-5.37742	0.506634	-0.211505	-7.65502	1.31298	0.0457401	-3.86273	-1.06605	-0.927004	-5.06423	2.31669	-0.140939	-3.63229	1.08164	0.323974	-5.01495	0.0176548	0.973677	-5.20857	0.430109	-0.0667474	-5.6763	-0.545983	0.278048	4.79141	1.16051	0.329797	-6.43253	3.04256	-0.0525989
28	-0.209247	-8.85116	1.52209	-1.01322	7.02798	0.211213	-2.08661	10.3562	5.62301	-1.16414	4.59256	0.663566	-0.598022	10.1623	1.56597	1.36226	5.77014	0.542862	0.298301	-5.21067	0.840447	0.919406	-7.1453	1.60431	-0.400711	-3.56197	-1.24001	-0.0920723	-4.66576	2.53762	0.361475	-3.3919	1.24105	-0.408756	-4.68521	-0.320118	1.52575	-4.97614	0.613285	-0.675164	-5.49251	-0.64139	-0.321439	4.64614	1.30839	1.06257	-5.82464	3.38202	-0.891394
29	1.12761	-8.48368	1.58049	-1.83285	6.89096	0.129567	-3.94299	10.2834	5.42317	-1.76778	4.55333	0.641204	-1.71173	9.58202	1.89089	2.27644	5.43898	0.316112	1.20387	-5.10531	1.0593	2.20721	-6.86845	1.63944	-0.941757	-3.37615	-1.36415	0.844021	-4.52128	2.72723	0.915854	-3.199	1.34409	-1.22821	-4.40108	-0.561973	2.07297	-4.73976	0.773103	-1.26773	-5.26671	-0.717956	-0.931947	4.52795	1.45491	1.98522	-5.44036	3.61113	-1.93896
30	2.45114	-8.21394	1.64207	-2.59843	6.71161	0.0267161	-5.75373	10.0968	5.04329	-2.35314	4.54978	0.663677	-2.8083	9.05858	2.15862	3.1699	5.08112	0.201091	2.09909	-5.00862	1.18985	3.45814	-6.63936	1.39187	-1.51746	-3.26613	-1.43944	1.78078	-4.44103	2.78074	1.48478	-3.09268	1.40821	-2.07439	-4.1591	-0.685381	2.6002	-4.53668	0.921714	-1.82661	-5.05209	-0.776071	-1.51884	4.36162	1.57351	2.91983	-5.19327	3.73917	-2.95734
31	3.70989	-7.99729	1.7199	-3.28903	6.55264	-0.09669	-7.4475	10.0327	4.59943	-2.88168	4.55672	0.664765	-3.80411	8.45385	2.40604	4.03082	4.81709	0.259857	2.94251	-4.86143	1.18346	4.6046	-6.46436	1.02004	-2.06576	-3.15614	-1.32916	2.65285	-4.4371	2.67799	2.01874	-2.98975	1.43682	-2.88563	-3.97909	-0.728716	3.06244	-4.33311	1.06938	-2.33691	-4.87313	-0.863377	-2.04431	4.16004	1.69768	3.80608	-5.09343	3.6389	-3.87765
32	5.48373	-7.74063	1.68623	-4.17307	6.33339	-0.286872	-9.82017	9.80275	4.14484	-3.58819	4.47123	0.648485	-5.14489	7.7318	2.85306	5.18663	4.51289	0.451269	4.10245	-4.66281	1.22056	6.28046	-6.3882	0.743901	-2.85108	-2.99265	-1.16399	3.84442	-4.50095	2.4817	2.76697	-2.91366	1.33728	-4.01082	-3.98859	-0.534408	3.71456	-4.07853	1.12679	-3.0402	-4.66751	-0.903405	-2.80646	3.96748	1.73892	5.02066	-4.91082	3.37626	-5.17668
33	7.17814	-7.34191	1.61906	-4.99763	6.0999	-0.462744	-11.978	9.46588	3.85732	-4.24147	4.3744	0.660385	-6.56581	7.15389	3.25396	6.22522	4.12027	0.583442	5.18765	-4.42585	1.20601	7.83435	-6.24202	0.558798	-3.64788	-2.83057	-1.04186	4.96106	-4.49671	2.32497	3.47615	-2.94388	1.24483	-5.03625	-3.91771	-0.345178	4.32615	-3.81195	1.14651	-3.67835	-4.40775	-0.880516	-3.53122	3.7362	1.71508	6.18977	-4.70507	3.19305	-6.3956
34	8.87353	-6.92504	1.51045	-5.81272	5.84142	-0.628131	-14.0386	9.04373	3.63256	-4.87839	4.18922	0.679295	-8.10303	6.86899	3.69727	7.23687	3.74903	0.66072	6.23995	-4.15507	1.15941	9.2971	-6.01898	0.404857	-4.49862	-2.67397	-0.933951	6.04241	-4.47081	2.11731	4.15948	-2.87601	1.14498	-5.9898	-3.85512	-0.203545	4.92899	-3.52372	1.14798	-4.2779	-4.13169	-0.851254	-4.24474	3.49692	1.66568	7.35495	-4.49485	3.02723	-7.60027
35	10.6056	-6.46513	1.42164	-6.64129	5.53094	-0.784476	-16.0258	8.477	3.42256	-5.53244	4.02011	0.731832	-9.65241	6.70935	4.0893	8.20529	3.34033	0.762347	7.28028	-3.88479	1.08177	10.675	-5.72588	0.281619	-5.41215	-2.49334	-0.809745	7.12414	-4.45529	1.96002	4.83794	-2.76872	1.04139	-6.88226	-3.77401	-0.0627647	5.55046	-3.21533	1.15412	-4.88811	-3.9141	-0.867842	-4.97894	3.28338	1.65013	8.53672	-4.26201	2.92392	-8.78329
36	12.3803	-6.044	1.34332	-7.50008	5.18363	-0.910883	-17.9265	7.77213	3.2242	-6.19172	3.77712	0.815535	-11.1147	6.21781	4.1368	9.15842	2.97881	0.829871	8.27701	-3.58909	0.995502	11.9256	-5.24932	0.204745	-6.36483	-2.30273	-0.686728	8.18751	-4.39741	1.76348	5.51219	-2.64213	0.978574	-7.71298	-3.61102	0.0775577	6.19691	-2.8667	1.13435	-5.48302	-3.64252	-0.844477	-5.70592	3.11117	1.5945	9.71348	-3.93919	2.82175	-9.97004
37	14.1307	-5.54036	1.25034	-8.3611	4.74936	-1.01697	-19.6641	6.88808	2.9501	-6.84254	3.45495	0.928692	-12.5061	5.57218	3.99776	10.0696	2.56232	0.875817	9.22028	-3.27463	0.865561	13.0863	-4.68245	0.200958	-7.33696	-2.13082	-0.57973	9.22445	-4.27092	1.54752	6.15749	-2.46965	0.918232	-8.47215	-3.28836	0.237337	6.84951	-2.45873	1.08822	-6.02785	-3.2707	-0.765026	-6.40586	2.84989	1.50923	10.8623	-3.51721	2.68832	-11.1383
38	15.7819	-4.94465	1.12692	-9.16498	4.22341	-1.12899	-21.1026	5.79423	2.65346	-7.43132	3.06522	1.09028	-13.7989	4.86309	3.6879	10.8248	1.95707	0.882998	10.0721	-2.92629	0.737389	14.1001	-4.03709	0.201394	-8.27682	-1.98459	-0.467334	10.1815	-3.99333	1.24268	6.74775	-2.22903	0.805383	-9.17583	-2.89119	0.319972	7.51044	-2.03678	1.01515	-6.60434	-2.94267	-0.67451	-7.0331	2.5657	1.34286	11.9064	-2.96756	2.51013	-12.1903
39	17.0582	-4.33849	1.13472	-9.7765	3.64954	-1.1828	-21.8006	4.54861	2.82487	-7.82866	2.65571	1.33813	-14.923	4.27913	3.53343	11.3454	1.38574	0.718622	10.6803	-2.54205	0.65826	14.8243	-3.40553	0.299384	-8.98395	-1.72118	-0.411583	10.9264	-3.7039	0.9939	7.20608	-1.95875	0.816995	-9.69476	-2.46528	0.165963	8.00242	-1.57673	0.91627	-7.01762	-2.54335	-0.618178	-7.51441	2.31148	1.19154	12.6698	-2.37231	2.34049	-12.9352
40	18.1017	-3.6232	1.11875	-10.2931	3.00938	-1.21681	-22.1661	3.17495	2.61663	-8.05467	2.14647	1.57863	-15.9165	3.63668	3.41978	11.7193	0.793033	0.558951	11.1508	-2.10417	0.581434	15.3168	-2.64025	0.357672	-9.53707	-1.35112	-0.367501	11.5701	-3.27505	0.783416	7.57421	-1.61442	0.821029	-10.2042	-2.04835	0.0285359	8.43395	-1.09307	0.825108	-7.40611	-2.10087	-0.634086	-7.90518	1.91837	1.09336	13.2527	-1.69513	2.11905	-13.5225
41	18.8856	-2.71712	0.999939	-10.6686	2.22451	-1.23202	-22.3084	1.65962	2.16144	-8.10783	1.50455	1.73198	-16.6838	2.66925	3.27869	11.9015	0.0744143	0.392714	11.4949	-1.54927	0.497828	15.7009	-1.75499	0.423961	-9.88326	-0.835985	-0.276066	12.0171	-2.61677	0.579951	7.86314	-1.18582	0.792871	-10.5572	-1.48642	-0.191948	8.68029	-0.475122	0.689445	-7.75373	-1.56368	-0.590108	-8.21236	1.40831	0.910414	13.6735	-0.938241	1.82992	-13.9285
42	19.2852	-1.56731	0.685587	-10.8793	1.26779	-1.22504	-22.1101	-0.0384308	1.52069	-7.98212	0.69977	1.76235	-17.3605	1.44688	3.12874	12.0087	-0.763107	0.209948	11.7339	-0.880465	0.434266	15.8687	-0.697634	0.514093	-9.9681	-0.179662	-0.0836267	12.2874	-1.77358	0.3652	8.08354	-0.65634	0.740797	-10.8459	-0.809308	-0.482475	8.80062	0.266557	0.565343	-7.99451	-0.895114	-0.472607	-8.55414	0.814806	0.817587	13.9156	-0.0288981	1.42928	-14.0513
43	-3.79821	9.57526	2.97178	1.1333	-7.71277	1.0583	4.77425	-11.8723	2.74801	1.09523	-4.69016	1.86725	3.10768	-11.1103	0.548828	-2.72663	-6.05389	-2.39943	-1.8971	5.80995	0.852172	-2.56319	7.97253	3.31072	1.28297	4.31302	-0.541	-1.56694	6.43778	-0.281976	-0.917527	4.20699	0.194992	1.83681	4.84675	-2.87997	-1.60833	5.30378	0.291304	1.06184	5.6287	-1.85247	1.31875	-5.13668	0.466785	-1.74417	7.62435	-1.18552	1.51798
44	-2.5959	9.25369	3.09067	0.360368	-7.41185	1.10964	3.16324	-11.5757	2.65691	0.558652	-4.56982	1.78096	2.02096	-10.8448	0.981865	-2.00118	-5.56449	-2.86812	-1.2768	5.46611	1.37776	-1.79881	7.29655	3.88349	0.959826	4.07856	-0.907961	-0.965077	6.13341	0.246608	-0.54489	3.98783	0.443415	1.25712	4.36964	-3.10171	-1.01484	5.30573	0.498237	0.48224	5.51609	-1.96994	0.744132	-5.01752	0.625538	-1.18747	7.47115	-0.398505	0.882663
45	-1.30062	8.81589	3.13154	-0.477972	-7.14208	1.10339	1.38353	-11.4774	2.54527	-0.0455733	-4.45501	1.70848	0.835094	-10.4963	1.36319	-1.11359	-5.1671	-3.22995	-0.518039	5.09903	1.78504	-0.839116	6.50473	4.16561	0.538412	3.79078	-1.18292	-0.284634	5.60132	0.645762	-0.0963138	3.73183	0.668979	0.561711	3.85222	-3.17804	-0.395117	5.25495	0.701169	-0.142417	5.32541	-2.03536	0.126134	-4.87303	0.786968	-0.493766	7.10128	0.267332	0.101852
46	-0.0128609	8.40726	3.16567	-1.28128	-6.90909	1.0424	-0.406194	-11.7061	2.45456	-0.645225	-4.44065	1.65877	-0.333212	-10.1487	1.72474	-0.179735	-4.88008	-3.40551	0.310405	4.85494	2.06872	0.335864	6.0202	4.25664	0.0567526	3.54459	-1.34852	0.501778	5.1942	0.992904	0.403267	3.5047	0.854595	-0.191499	3.41807	-3.24051	0.19936	5.16324	0.875948	-0.748121	5.11467	-2.07735	-0.468679	-4.72087	0.946351	0.296459	6.76498	0.8004	-0.749558
47	1.31524	8.00531	3.15079	-2.09524	-6.75143	0.943179	-2.25665	-11.8566	2.24356	-1.24911	-4.47576	1.63595	-1.46174	-9.59265	2.04078	0.805157	-4.72287	-3.4512	1.21566	4.6979	2.25555	1.64295	5.86187	4.2041	-0.503892	3.42596	-1.46801	1.41782	5.00575	1.23467	0.955345	3.31783	0.978908	-1.02752	3.08426	-3.25966	0.790006	5.06765	1.02717	-1.33744	4.86865	-2.09005	-1.07535	-4.59524	1.10229	1.25183	6.61156	1.13977	-1.80237
48	2.63221	7.69901	3.15751	-2.85362	-6.55637	0.817999	-4.08271	-11.8421	1.89256	-1.83134	-4.53367	1.66441	-2.57163	-9.09386	2.30052	1.76639	-4.6126	-3.39267	2.11061	4.57054	2.35876	2.90441	5.85352	3.90869	-1.08909	3.3884	-1.54105	2.33955	4.83646	1.32727	1.52299	3.21248	1.05489	-1.88621	2.85964	-3.2149	1.3527	4.99963	1.16875	-1.89327	4.63878	-2.08799	-1.65688	-4.42022	1.23408	2.20552	6.54508	1.33212	-2.82393
49	3.88559	7.44324	3.19036	-3.5379	-6.38685	0.675002	-5.7763	-11.9085	1.44836	-2.35567	-4.59996	1.67357	-3.58292	-8.5115	2.53867	2.65671	-4.6736	-3.25864	2.95368	4.4272	2.31691	4.05506	5.93399	3.51782	-1.64675	3.35301	-1.42855	3.20311	4.69926	1.24663	2.05569	3.10694	1.09519	-2.70569	2.73206	-3.14739	1.85271	4.91448	1.30894	-2.40094	4.43617	-2.12364	-2.17592	-4.21243	1.37408	3.09952	6.51779	1.25792	-3.7464
50	5.65325	7.1576	3.10504	-4.41332	-6.15804	0.458098	-8.16598	-11.9153	1.02583	-3.06707	-4.60054	1.64793	-4.94216	-7.81774	2.97461	3.82899	-4.86404	-3.02505	4.11313	4.22273	2.30483	5.72635	6.11326	3.26245	-2.44623	3.29663	-1.26002	4.39016	4.56019	1.06212	2.80287	3.01117	1.00528	-3.82569	2.91661	-3.02301	2.54872	4.83351	1.35766	-3.10132	4.21783	-2.10627	-2.9317	-3.9998	1.43097	4.33301	6.38951	1.05903	-5.04691
51	7.33839	6.74062	2.96018	-5.22873	-5.91567	0.253847	-10.3556	-11.8355	0.79814	-3.7272	-4.57799	1.64668	-6.37774	-7.27088	3.36673	4.91589	-4.92301	-2.76919	5.19778	3.99366	2.23341	7.28365	6.18267	3.06189	-3.25699	3.24181	-1.13458	5.49554	4.3776	0.934671	3.5123	3.02231	0.910506	-4.84994	3.03138	-2.8496	3.20841	4.73245	1.36786	-3.73594	3.9649	-2.01398	-3.64882	-3.74474	1.42594	5.52216	6.26597	0.943336	-6.26959
52	9.02417	6.31362	2.77121	-6.0337	-5.64763	0.0570593	-12.4603	-11.6781	0.65662	-4.38117	-4.4664	1.6329	-7.92196	-7.01926	3.80584	5.97656	-4.95565	-2.56637	6.24944	3.73953	2.12276	8.75721	6.16171	2.85879	-4.12058	3.19891	-1.02363	6.56242	4.16315	0.764662	4.1947	2.93546	0.81933	-5.80282	3.11877	-2.71691	3.86508	4.60919	1.35866	-4.33176	3.69849	-1.91128	-4.35441	-3.48008	1.39601	6.70751	6.14472	0.845494	-7.47713
53	10.7456	5.83979	2.59348	-6.85011	-5.32641	-0.136959	-14.5136	-11.3767	0.571298	-5.05076	-4.36503	1.65563	-9.47505	-6.89395	4.19565	7.00268	-4.96585	-2.31702	7.28915	3.49339	1.9821	10.1527	6.05733	2.65547	-5.04947	3.14073	-0.895773	7.63181	3.97382	0.639468	4.87174	2.80908	0.728835	-6.69558	3.18848	-2.57202	4.54496	4.47102	1.35324	-4.93894	3.4761	-1.8683	-5.08153	-3.24305	1.39788	7.91047	6.02927	0.813603	-8.66477
54	12.5105	5.4011	2.43328	-7.69526	-4.96393	-0.305697	-16.5017	-10.9347	0.537637	-5.73429	-4.18586	1.69283	-10.9496	-6.44002	4.23575	8.00542	-4.98468	-2.12245	8.2852	3.22476	1.82697	11.4379	5.75571	2.42183	-6.01849	3.07763	-0.768882	8.67729	3.73463	0.489466	5.54437	2.66812	0.681007	-7.53059	3.192	-2.37423	5.25916	4.30175	1.32005	-5.53017	3.2125	-1.77249	-5.80268	-3.04433	1.35659	9.1189	5.83158	0.818162	-9.85705
55	14.2494	4.88472	2.24316	-8.53924	-4.51267	-0.464598	-18.3567	-10.2773	0.484907	-6.41874	-3.92256	1.74148	-12.3574	-5.83313	4.08693	8.98346	-4.93927	-1.90526	9.22776	2.94853	1.62495	12.6423	5.33528	2.21914	-7.00442	3.03509	-0.658609	9.68813	3.42778	0.341396	6.18749	2.4822	0.640748	-8.30136	3.08176	-2.05843	5.99438	4.07815	1.25756	-6.07008	2.86786	-1.59604	-6.49396	-2.75541	1.29258	10.3119	5.5279	0.833538	-11.0304
56	15.8869	4.28593	2.00598	-9.32263	-3.97334	-0.640146	-19.9476	-9.37028	0.475629	-7.04981	-3.57623	1.82198	-13.6682	-5.16292	3.76628	9.86202	-4.69294	-1.58237	10.0788	2.63922	1.41653	13.7071	4.82863	1.98749	-7.95505	3.01402	-0.543658	10.6003	2.96038	0.153271	6.77473	2.22337	0.555887	-9.02157	2.8624	-1.7536	6.74107	3.84457	1.16751	-6.64224	2.56795	-1.42052	-7.11178	-2.43969	1.14939	11.4168	5.07797	0.860319	-12.0911
57	17.1493	3.66056	1.8965	-9.91183	-3.38692	-0.76316	-20.8189	-8.34036	0.973838	-7.49398	-3.17035	1.97999	-14.807	-4.61095	3.60293	10.5218	-4.30277	-1.39029	10.6861	2.28384	1.24715	14.484	4.27232	1.84617	-8.69	2.84524	-0.481308	11.3015	2.52372	0.0182444	7.22976	1.95056	0.597932	-9.56268	2.46132	-1.60957	7.33411	3.53209	1.04861	-7.05019	2.19242	-1.25929	-7.58469	-2.15956	1.01873	12.2481	4.55712	0.919552	-12.8488
58	18.1763	2.9378	1.74357	-10.4036	-2.73601	-0.874162	-21.3885	-7.03339	1.15057	-7.77914	-2.64998	2.10707	-15.817	-3.99647	3.47946	11.0451	-3.86342	-1.16734	11.1556	1.87618	1.06714	15.0407	3.58886	1.61259	-9.28591	2.55065	-0.427078	11.8865	1.97882	-0.0396863	7.59371	1.60441	0.640658	-10.0936	2.07726	-1.45832	7.87485	3.18091	0.935827	-7.43264	1.75643	-1.15627	-7.96281	-1.74798	0.95165	12.911	3.9202	0.967581	-13.451
59	18.9399	2.05298	1.45421	-10.7488	-1.94471	-0.983377	-21.7639	-5.48983	1.13468	-7.90649	-2.00032	2.11812	-16.6093	-3.05169	3.32342	11.4157	-3.28047	-0.85105	11.4984	1.35685	0.852452	15.4997	2.78291	1.33817	-9.6951	2.08716	-0.3207	12.2495	1.24223	-0.0246221	7.87743	1.17189	0.660754	-10.4765	1.52133	-1.27593	8.27085	2.65478	0.770526	-7.77306	1.24562	-0.970421	-8.25361	-1.21594	0.808985	13.4238	3.1651	0.988494	-13.8754
60	19.3142	0.974448	0.927649	-10.9226	-0.986564	-1.09059	-21.8335	-3.67049	0.999074	-7.87303	-1.1992	1.97156	-17.3176	-1.84987	3.15451	11.7454	-2.58184	-0.464312	11.7358	0.722389	0.629857	15.7583	1.79129	1.01551	-9.86298	1.45328	-0.10856	12.4152	0.348135	0.0327998	8.09138	0.637285	0.668307	-10.802	0.82913	-1.07296	8.57696	1.97627	0.609633	-8.00499	0.629174	-0.67896	-8.57648	-0.60661	0.762648	13.7795	2.20639	0.970918	-14.022
61	-16.4437	-7.75464	-2.55191	11.7359	7.29907	0.270835	23.8081	15.3966	0.00461359	9.15415	5.71986	-2.00937	16.555	6.63129	-2.14066	-11.7248	7.45586	1.87148	-11.6263	-3.97243	-0.983081	-17.0767	-8.16363	-2.60154	8.85025	-4.75394	0.291995	-12.2941	-5.27177	-0.438362	-8.20904	-3.20734	-0.702402	10.3318	-4.45377	2.15445	-8.28879	-5.2988	-0.464287	8.46473	-4.31095	1.14581	8.33661	3.93929	-1.48244	-14.7608	-7.22225	0.137477	14.6854
62	-16.6898	-6.43913	-4.19634	12.3069	6.01287	-0.968753	24.2319	13.8346	-3.20742	9.54217	4.87803	-3.34577	16.6509	5.52249	-3.42014	-12.3386	6.22088	2.62392	-11.8439	-3.31618	-1.9986	-17.342	-6.6145	-3.87879	9.00894	-4.0421	0.930693	-12.4406	-4.54391	-1.72354	-8.22577	-2.67706	-1.14983	10.4928	-3.39994	2.7953	-8.5398	-4.66163	-1.3686	8.68371	-3.45647	1.92661	8.33432	3.32001	-2.26725	-15.1149	-6.53128	-1.33267	15.0998
63	-16.7769	-4.85447	-5.0731	12.6368	4.54916	-1.6716	24.5645	12.1216	-5.92468	9.80266	3.81403	-4.24271	16.7487	4.21125	-4.22802	-12.7895	4.9702	2.9911	-11.9585	-2.50994	-2.62884	-17.5253	-5.0261	-4.55062	9.12372	-3.2441	1.35058	-12.4739	-3.53184	-2.5533	-8.26022	-2.11179	-1.43316	10.6138	-2.35926	3.13302	-8.75372	-3.9227	-1.96909	8.83203	-2.53994	2.41534	8.33862	2.59946	-2.772	-15.3504	-5.60749	-2.39535	15.409
64	-16.7478	-3.10927	-5.34156	12.8538	3.00829	-2.08268	24.9926	9.51148	-7.51772	10.0084	2.66426	-4.87172	16.9006	3.10821	-5.27497	-13.1313	3.71348	3.04166	-12.0371	-1.59721	-2.99353	-17.6915	-3.42476	-4.84178	9.2302	-2.40715	1.63363	-12.4759	-2.37604	-3.09681	-8.28672	-1.48384	-1.71993	10.7271	-1.33012	3.30165	-8.93613	-3.06284	-2.29577	8.94386	-1.60048	2.73517	8.3404	1.8072	-3.11986	-15.5307	-4.501	-3.19114	15.5959
65	-16.7383	-1.2524	-5.32647	12.9608	1.36787	-2.24239	25.3512	6.6597	-8.96375	10.2553	1.41468	-5.16732	16.9695	1.66453	-5.93318	-13.3531	2.42468	2.78592	-12.073	-0.628714	-3.12471	-17.7532	-1.73451	-4.61693	9.32433	-1.52182	1.84281	-12.463	-1.16707	-3.55313	-8.30511	-0.810871	-1.92045	10.7787	-0.273445	3.26056	-9.1069	-2.13435	-2.50611	9.01103	-0.600349	2.89776	8.346	0.940712	-3.32683	-15.6181	-3.18803	-3.60324	15.6357
66	-16.7415	0.680121	-5.14121	12.9659	-0.379427	-2.18058	25.5713	3.31637	-9.53028	10.3613	0.0313206	-5.11822	17.0188	0.17261	-6.30288	-13.5146	1.07521	2.37773	-12.0766	0.396205	-3.12785	-17.7881	0.0748922	-4.28534	9.37996	-0.57508	1.88078	-12.3976	0.135843	-3.89902	-8.31624	-0.0647404	-2.05465	10.8161	0.813521	3.06193	-9.25725	-1.14472	-2.55835	9.01181	0.448597	2.85584	8.33044	0.00134814	-3.42279	-15.6576	-1.73064	-3.79327	15.6425
67	-16.6943	2.6123	-4.95842	12.8937	-2.1202	-2.03436	25.8619	-0.0460183	-9.92678	10.4131	-1.33263	-4.86464	17.0083	-1.31413	-5.9099	-13.7341	-0.206836	1.81033	-12.0705	1.39028	-2.87833	-17.9128	1.86772	-3.89122	9.44607	0.369383	1.81393	-12.3035	1.48042	-3.9679	-8.29601	0.691523	-2.00464	10.8337	1.77777	2.52131	-9.36601	-0.153681	-2.4548	8.99679	1.47083	2.61738	8.3164	-0.942644	-3.39962	-15.7925	-0.321662	-4.19102	15.6765
68	-16.6619	4.43839	-4.62277	12.7243	-3.72471	-1.68114	25.9615	-3.20881	-9.34453	10.3055	-2.508	-4.30188	16.9769	-2.74864	-5.22918	-13.8662	-1.36231	1.1599	-12.0324	2.29873	-2.51812	-17.999	3.51214	-3.44427	9.46579	1.25271	1.57775	-12.1663	2.76372	-3.90203	-8.26935	1.38241	-1.88054	10.833	2.61895	1.87841	-9.43825	0.775549	-2.19633	8.91641	2.39073	2.19485	8.28336	-1.82191	-3.26012	-15.8684	1.04821	-4.32906	15.6749
69	-16.6522	6.10176	-4.0297	12.4493	-5.19637	-1.09039	25.9596	-6.19381	-8.55502	10.2234	-3.50959	-3.43585	16.8537	-3.83878	-4.16509	-13.8462	-2.32842	0.285272	-11.9517	3.09679	-1.94467	-17.9645	4.88438	-2.55405	9.46692	2.0874	1.26917	-12.0189	4.02158	-3.73666	-8.23507	2.0381	-1.66571	10.7658	3.3082	1.09049	-9.48083	1.63562	-1.8251	8.79249	3.20975	1.63697	8.25629	-2.63821	-2.97444	-15.8372	2.39096	-4.0355	15.5226
70	-16.5313	7.4901	-2.86981	12.0652	-6.55249	-0.219373	25.9428	-8.62844	-6.43343	10.0738	-4.37609	-2.32623	16.7899	-5.13933	-3.33679	-13.6902	-3.11473	-0.837085	-11.8354	3.72754	-1.13908	-17.9055	6.09906	-1.31751	9.45456	2.8804	0.824988	-11.8521	5.22715	-3.25434	-8.1936	2.63102	-1.44727	10.6884	3.89888	0.164836	-9.46006	2.37315	-1.18636	8.63269	3.96127	0.922426	8.22877	-3.39507	-2.5268	-15.7362	3.67807	-3.42618	15.2439
71	-16.2591	8.46572	-1.00718	11.4482	-7.65948	1.16294	25.8241	-11.0717	-3.79659	9.76687	-4.94624	-0.834266	16.7227	-6.23012	-2.04012	-13.3376	-3.68379	-2.25833	-11.6166	4.11981	0.00438573	-17.7511	7.05066	0.463531	9.38717	3.58696	0.164632	-11.5978	6.28962	-2.24964	-8.17017	3.20773	-1.06188	10.5667	4.30831	-1.00337	-9.37526	3.00654	-0.249135	8.40362	4.57437	-0.0570578	8.21067	-4.07283	-1.79212	-15.5001	4.92635	-2.3537	14.8564
72	-15.9257	-9.81185	1.83939	9.80526	8.26684	4.03103	22.9091	14.6293	6.55163	8.41785	6.09779	1.32551	15.9414	7.76425	1.93995	-10.0027	8.87301	-1.29585	-10.9327	-5.13872	1.79122	-15.9045	-9.87035	1.48951	8.31664	-5.10572	-1.48053	-11.7536	-5.47421	3.08302	-8.08273	-3.57594	0.828011	9.79664	-5.49374	-0.135711	-7.77523	-5.71448	1.87001	7.83068	-5.34119	-1.18077	8.2694	4.58366	0.874874	-13.7251	-7.38151	4.28147	13.2029
73	-15.4681	-9.61912	4.31019	8.57043	7.83396	6.31383	22.4849	12.7395	9.23385	7.9405	5.63534	3.14152	15.593	7.7787	4.33133	-9.01168	8.98062	-3.40417	-10.4738	-5.21847	3.44153	-15.1896	-9.5891	4.19265	7.97733	-4.52398	-2.48991	-11.3945	-4.82976	5.0824	-7.95106	-3.29235	1.85622	9.52958	-5.49389	-1.60127	-7.57114	-5.30838	3.20221	7.39573	-5.07717	-2.61894	8.19797	4.25852	2.30174	-13.0138	-6.35676	6.65764	12.1547
74	-15.2603	-8.58853	5.80165	7.78802	7.00055	7.79229	22.3906	10.7061	10.6844	7.62892	5.06951	4.27961	15.4177	6.9114	5.74104	-8.3876	8.87804	-4.8595	-10.1987	-4.80765	4.48955	-14.7815	-9.09437	5.95343	7.76409	-3.9405	-3.14572	-11.0881	-3.88733	6.19237	-7.9045	-2.86929	2.4667	9.35841	-5.16242	-2.58862	-7.50469	-4.76791	4.0572	7.13459	-4.57177	-3.54958	8.13231	3.69301	3.11784	-12.6204	-5.23445	8.08355	11.5765
75	-15.1094	-7.24796	6.8262	7.19675	5.93548	8.92066	22.3012	8.67006	11.4558	7.39363	4.49466	5.1599	15.2427	5.84032	6.76013	-7.95948	8.42638	-6.02052	-10.0059	-4.2229	5.23464	-14.5124	-8.28245	7.2394	7.61246	-3.36398	-3.65465	-10.8412	-2.8773	6.95084	-7.85156	-2.37476	2.9237	9.22046	-4.76591	-3.39388	-7.46369	-4.17015	4.70785	6.93956	-3.98056	-4.28704	8.08775	3.04089	3.6882	-12.3655	-4.01515	9.06892	11.2464
76	-14.9866	-5.49787	7.68412	6.63344	4.5508	9.98301	22.2577	6.20268	12.2727	7.22166	3.67113	5.95352	15.1429	4.37617	7.59857	-7.71111	7.47375	-7.10215	-9.8128	-3.3342	5.79571	-14.3368	-6.94793	8.33196	7.48837	-2.62315	-4.07569	-10.6187	-1.56351	7.46375	-7.81407	-1.69181	3.29288	9.10996	-4.11508	-4.14123	-7.47525	-3.39008	5.27907	6.77202	-3.17947	-5.0049	8.04011	2.13719	4.09218	-12.168	-2.56539	9.84435	10.9837
77	-14.9593	-3.21295	7.87115	6.21997	2.75908	10.8539	22.4212	3.16481	12.7707	7.09379	2.51465	6.57123	15.0253	2.47633	8.01518	-7.59476	6.1021	-8.1073	-9.65112	-2.16176	6.26154	-14.272	-4.94014	8.84995	7.39214	-1.67186	-4.40378	-10.4478	0.0371719	7.62894	-7.77261	-0.802672	3.49437	9.03514	-3.23781	-4.80786	-7.53944	-2.34008	5.59411	6.64611	-2.07878	-5.55438	7.9765	1.00813	4.29975	-12.1664	-0.76065	10.0623	10.8179
78	-14.9181	-0.591785	7.99653	6.08841	0.547569	11.1449	22.681	-0.0784606	12.5754	7.1679	1.15555	6.7512	14.8464	0.256636	8.06822	-7.64786	4.41404	-8.9195	-9.57998	-0.772565	6.42551	-14.3467	-2.49799	9.24296	7.35774	-0.542249	-4.49447	-10.3241	1.79434	7.48435	-7.74681	0.242751	3.49428	9.02125	-2.17982	-5.37728	-7.67547	-1.15116	5.67786	6.62541	-0.744839	-5.83859	7.94106	-0.290174	4.27798	-12.2388	1.26663	9.80884	10.7553
79	-14.8999	2.00618	8.36818	6.13447	-1.68627	11.119	22.9096	-3.24794	11.8497	7.25029	-0.20966	6.87138	15.0831	-1.9582	8.04985	-8.09392	2.65449	-9.38544	-9.64778	0.61546	6.60043	-14.4867	-0.0969595	9.82565	7.53683	0.575868	-4.4381	-10.2384	3.51378	7.08427	-7.75998	1.28187	3.37756	9.09503	-1.0039	-5.61296	-7.8502	0.0354509	5.65565	6.62757	0.616806	-5.9193	7.93571	-1.58676	4.19946	-12.4089	3.22436	9.24518	10.8674
80	-14.8752	4.28537	8.61581	6.477	-3.58328	10.4681	23.1882	-6.01431	10.5182	7.51587	-1.45054	6.51779	15.2503	-3.86061	7.66295	-8.64208	1.04369	-9.48598	-9.80655	1.86589	6.43026	-14.7308	1.94162	10.1228	7.75485	1.51651	-4.1389	-10.2236	4.99643	6.43603	-7.79083	2.14338	3.07797	9.22276	0.0921454	-5.65749	-8.06018	1.08129	5.39491	6.73759	1.82556	-5.68247	7.96411	-2.69787	3.9053	-12.6153	4.78552	8.33698	11.0766
81	-14.9568	6.16824	8.10387	6.9844	-5.10493	9.5791	23.58	-8.11958	9.04461	7.7898	-2.40179	5.91969	15.3884	-5.33459	6.84748	-9.21983	-0.278648	-9.24775	-9.9974	2.8639	6.09941	-15.038	3.57452	9.62811	7.9737	2.24777	-3.74034	-10.3001	6.10799	5.54315	-7.82032	2.78121	2.63478	9.37676	1.06382	-5.49489	-8.25334	1.86615	4.86422	6.89299	2.79087	-5.20373	7.98385	-3.56875	3.43274	-12.9616	5.78133	7.06007	11.3755
82	-15.0751	7.68114	7.35107	7.53185	-6.31839	8.58661	23.9542	-9.8216	7.73634	8.09957	-3.12356	5.18225	15.5915	-6.41654	5.84522	-9.85296	-1.2429	-8.61165	-10.1885	3.61112	5.51686	-15.3971	4.79428	8.75144	8.19898	2.81531	-3.24888	-10.4408	6.86045	4.50856	-7.86759	3.22219	2.12536	9.5471	1.87556	-5.12507	-8.45095	2.46561	4.24459	7.07866	3.55945	-4.65036	8.00861	-4.17599	2.81369	-13.3332	6.47783	5.68185	11.7299
83	-15.2565	8.97911	6.08136	8.27837	-7.35091	7.21944	24.3182	-11.3305	5.77706	8.48733	-3.88389	4.19026	15.7896	-7.30091	4.4492	-10.615	-2.09294	-7.50949	-10.4624	4.26255	4.59846	-15.8759	5.89443	7.31196	8.48653	3.38631	-2.6107	-10.6549	7.44887	3.15876	-7.90945	3.57493	1.47141	9.75065	2.75179	-4.57298	-8.65979	3.01363	3.41779	7.33125	4.29756	-3.88806	8.05749	-4.67862	1.95631	-13.8203	6.89696	3.93985	12.3266
84	-15.7043	9.64497	3.69233	9.49049	-8.09895	5.00706	24.9609	-12.3094	2.68285	9.03654	-4.67233	2.51207	16.138	-7.31476	2.05782	-11.7386	-3.1165	-5.74074	-10.921	4.58309	2.97754	-16.6583	7.13663	4.91574	8.89959	3.95017	-1.61882	-10.9727	7.49076	1.05185	-8.03838	3.74345	0.417861	10.0424	3.67335	-3.43949	-8.97029	3.42089	2.10667	7.75997	4.9403	-2.57265	8.12041	-4.89476	0.508524	-14.5891	6.81738	1.36986	13.3903
85	3.15036	0.575017	-6.41438	-0.85732	-0.262987	-4.68616	-6.70661	0.749405	-8.7751	-1.88854	-0.59301	-4.39789	-4.87672	-0.117504	-6.89641	1.62145	-1.93919	4.59748	2.38903	0.472054	-3.89199	4.28125	1.40356	-6.02499	-1.43717	0.139806	3.09741	2.47139	-0.795166	-4.12545	1.93007	-0.138969	-2.27126	-2.28261	1.33424	3.53235	1.6158	0.308173	-3.73677	-1.88876	0.510866	3.86963	-2.0158	0.145517	-2.94509	3.26268	-0.968523	-5.69137	-2.12818
86	-2.63199	0.63775	-6.38217	2.82553	-0.352073	-4.99221	1.4914	1.4956	-9.62304	0.956919	-0.517249	-5.19389	1.00501	-0.0471363	-7.70433	-2.57113	-1.42758	4.85484	-1.56208	0.585724	-4.78457	-1.50374	1.27843	-6.67665	1.28164	-0.0322981	3.28793	-1.4588	-0.616351	-4.49499	-0.597314	-0.144284	-2.63943	1.17644	1.40115	3.97531	-0.940933	-0.0263861	-3.73298	0.945501	0.559436	4.08441	0.682678	0.108265	-3.07873	-1.24919	-1.45078	-6.70423	2.41889
87	8.60779	-0.660317	5.90511	-6.75415	0.316459	3.12806	-11.3489	-2.00965	7.97443	-4.61962	0.207974	4.29646	-6.93693	-0.0313427	7.5592	6.91329	0.634457	-4.41126	5.93466	-0.526924	4.25961	8.03251	-0.801165	5.74401	-4.20286	0.231706	-2.54358	5.98983	0.288407	4.14362	3.77183	0.117351	2.50208	-5.17414	-1.08424	-3.39338	4.14784	0.453157	3.45283	-3.64839	-0.457702	-3.19559	-3.67171	-0.0654076	3.18551	6.30804	1.63408	6.09691	-7.27514
88	3.81957	-0.651257	6.3821	-4.71471	0.373813	4.74747	-5.35985	-1.65412	8.67515	-2.72764	0.359962	4.68952	-2.79566	0.0264283	8.04278	4.00807	1.35973	-5.233	2.92594	-0.553951	4.51075	3.85129	-1.14394	6.52555	-1.92023	0.0776944	-3.00701	2.84578	0.591997	4.87275	1.76125	0.144593	2.77081	-2.40819	-1.30535	-3.80115	2.26236	0.193875	3.94042	-1.93351	-0.523432	-3.76825	-1.56995	-0.114747	3.60729	3.07818	1.54292	6.61079	-4.02834
89	20.4601	0.0645051	-3.12203	-10.8393	0.0158209	-3.23039	-24.3075	-1.36751	-3.36951	-8.99552	-0.583284	-0.60394	-19.4203	-0.260183	-0.893947	11.6855	-2.55806	2.3364	11.7381	0.142791	-1.28584	16.2353	1.15324	-2.15246	-10.219	0.685862	1.83711	12.7894	-1.10784	-2.15465	8.3758	-0.0884719	-0.673083	-10.7791	0.673864	1.0679	9.4781	1.28765	-1.84385	-8.78866	0.194459	1.88295	-9.2413	0.194715	-1.27946	14.9482	0.47894	-2.10031	-14.1484
90	19.4069	0.13465	-3.73275	-10.2644	-0.0238894	-3.71085	-23.786	-1.16742	-4.48624	-8.38921	-0.636843	-1.40623	-18.8448	-0.258578	-1.64836	10.9109	-2.63125	2.83632	11.1792	0.198859	-1.73981	15.287	1.27901	-2.98541	-9.42138	0.641964	2.3248	11.8899	-1.1374	-2.68912	7.89921	-0.109963	-1.10813	-9.91112	0.892351	1.73872	8.68101	1.19933	-2.45973	-8.19972	0.275281	2.45005	-8.60171	0.204917	-1.80351	14.0817	0.297802	-2.72652	-13.0996
91	18.0707	0.206664	-4.32927	-9.50398	-0.0645849	-4.14798	-22.7982	-0.97226	-5.32126	-7.73658	-0.666852	-2.0189	-17.9429	-0.251776	-2.28244	10.0945	-2.65926	3.23071	10.5173	0.238211	-2.05578	14.3562	1.35912	-3.5878	-8.5872	0.592462	2.5995	10.9589	-1.1378	-3.04957	7.36427	-0.123076	-1.39999	-9.09074	1.03297	2.18994	7.87089	1.10441	-2.88635	-7.59096	0.331313	2.83301	-7.94116	0.206757	-2.11975	13.1301	0.137734	-3.22472	-12.0191
92	16.324	0.263672	-4.71916	-8.48773	-0.100843	-4.4282	-21.218	-0.782852	-5.80204	-7.0061	-0.670426	-2.43222	-16.7644	-0.241454	-2.92741	9.20783	-2.65035	3.55297	9.73991	0.277081	-2.36666	13.3923	1.41619	-4.0832	-7.68504	0.536736	2.75333	9.9744	-1.12032	-3.31645	6.74779	-0.12907	-1.57363	-8.26756	1.11009	2.46515	7.02143	1.00003	-3.14691	-6.92233	0.36335	3.0357	-7.24263	0.201754	-2.27441	12.0669	-0.0269978	-3.71256	-10.8835
93	14.4682	0.324785	-5.13914	-7.38722	-0.13407	-4.63043	-19.2654	-0.595701	-6.06962	-6.23936	-0.655093	-2.69284	-15.3845	-0.227795	-3.48136	8.29697	-2.58501	3.73245	8.88947	0.306101	-2.59609	12.4317	1.46388	-4.53122	-6.77494	0.478371	2.76766	8.98935	-1.08985	-3.50067	6.12979	-0.134124	-1.73066	-7.50655	1.18155	2.72006	6.21837	0.901249	-3.38881	-6.28372	0.393251	3.22413	-6.57235	0.196933	-2.42227	10.9142	-0.164173	-4.03944	-9.73188
94	12.7231	0.380805	-5.51886	-6.3664	-0.159509	-4.72777	-17.2699	-0.426913	-6.1866	-5.53716	-0.636761	-2.89258	-13.9746	-0.21369	-4.02843	7.44241	-2.52078	3.89294	8.07336	0.334466	-2.8205	11.5074	1.49728	-4.90037	-5.9367	0.424804	2.79334	8.08437	-1.062	-3.67082	5.5513	-0.137267	-1.8493	-6.83126	1.23634	2.92232	5.47529	0.806345	-3.47769	-5.6825	0.410429	3.32047	-5.94603	0.191292	-2.53103	9.80807	-0.274953	-4.25143	-8.67861
95	10.8152	0.430796	-5.81582	-5.26116	-0.186915	-4.83086	-15.101	-0.183461	-6.73146	-4.82182	-0.623072	-3.14132	-12.2972	-0.195091	-4.44635	6.4458	-2.44567	4.07955	7.09018	0.357873	-3.00263	10.3628	1.50743	-5.20259	-5.02718	0.366555	2.8129	7.08188	-1.02359	-3.81104	4.89294	-0.140701	-1.98177	-6.08645	1.30204	3.16	4.69409	0.707799	-3.61854	-5.02127	0.436779	3.48152	-5.23274	0.183263	-2.61339	8.55637	-0.385798	-4.42054	-7.5066
96	9.28375	0.473721	-6.08356	-4.37911	-0.204696	-4.84455	-13.5079	0.0532255	-7.53465	-4.2925	-0.626814	-3.45127	-10.9115	-0.181504	-5.01918	5.58134	-2.37217	4.2189	6.25579	0.387385	-3.23625	9.34809	1.52039	-5.49014	-4.29983	0.321195	2.90855	6.23975	-0.984096	-3.88269	4.34135	-0.142849	-2.07975	-5.43646	1.3391	3.31122	4.07281	0.627677	-3.66297	-4.45713	0.451491	3.56152	-4.63308	0.176364	-2.67876	7.55775	-0.511102	-4.73526	-6.51863
97	7.81659	0.520051	-6.39475	-3.53809	-0.220195	-4.8332	-12.0459	0.209909	-7.85025	-3.76688	-0.628763	-3.74302	-9.49643	-0.167931	-5.64267	4.68703	-2.28463	4.33202	5.38417	0.411501	-3.42529	8.25157	1.51157	-5.68761	-3.59313	0.276659	2.9711	5.38933	-0.947984	-3.97913	3.78522	-0.144504	-2.16942	-4.75106	1.35721	3.41243	3.47473	0.549045	-3.64777	-3.88133	0.466353	3.64206	-4.02695	0.169439	-2.74611	6.56476	-0.635641	-5.04792	-5.50531
98	6.32646	0.549858	-6.52969	-2.69311	-0.233159	-4.77806	-10.4704	0.325438	-7.81912	-3.18493	-0.61725	-3.94196	-7.96959	-0.150928	-6.01387	3.74193	-2.18211	4.42459	4.45869	0.433612	-3.59737	7.0623	1.49189	-5.85157	-2.8905	0.232033	3.0106	4.49117	-0.903346	-4.03949	3.20494	-0.144041	-2.22392	-4.00673	1.3483	3.44309	2.87694	0.471434	-3.6705	-3.27355	0.482223	3.72841	-3.39713	0.162149	-2.81364	5.53603	-0.749618	-5.29847	-4.44593
99	4.85765	0.562709	-6.48914	-1.86235	-0.243356	-4.68111	-8.79105	0.501342	-8.15331	-2.5955	-0.603517	-4.12465	-6.51563	-0.135743	-6.49632	2.78544	-2.0852	4.53673	3.52015	0.453672	-3.75251	5.81752	1.45631	-5.94884	-2.21806	0.189664	3.07068	3.57609	-0.855143	-4.0836	2.62263	-0.142153	-2.25319	-3.23391	1.34351	3.4873	2.29889	0.397022	-3.71708	-2.65592	0.500235	3.83008	-2.77189	0.156083	-2.91096	4.50185	-0.852078	-5.49123	-3.38246
100	1.8161	0.597839	-6.49459	-0.0442335	-0.282421	-4.74981	-4.97951	0.938116	-9.17313	-1.29216	-0.580465	-4.59499	-3.57204	-0.102182	-7.11229	0.679457	-1.81928	4.64191	1.49355	0.49417	-4.06441	3.01881	1.37456	-6.1588	-0.826566	0.101356	3.15343	1.58278	-0.750403	-4.18134	1.38144	-0.14038	-2.35578	-1.51584	1.31371	3.53243	1.0629	0.235151	-3.70998	-1.26839	0.522716	3.92564	-1.41279	0.136245	-2.95044	2.29879	-1.08361	-5.96656	-1.12963
101	0.345147	0.621398	-6.5662	0.874701	-0.306358	-4.85482	-2.95195	1.11234	-9.31094	-0.588303	-0.561706	-4.79171	-2.15367	-0.0863322	-7.45031	-0.373226	-1.69482	4.71731	0.492786	0.52143	-4.27794	1.57944	1.34295	-6.31855	-0.148837	0.0587484	3.22016	0.593881	-0.704474	-4.26836	0.749334	-0.141927	-2.45175	-0.650576	1.33173	3.64677	0.42906	0.152826	-3.73281	-0.563264	0.536401	3.99091	-0.735117	0.127687	-3.00463	1.1952	-1.20764	-6.24393	0.0019978
102	-1.13857	0.632411	-6.50456	1.83482	-0.330561	-4.95101	-0.783157	1.30595	-9.50881	0.168028	-0.538948	-4.97951	-0.626499	-0.0683398	-7.69575	-1.4553	-1.56643	4.79359	-0.519347	0.556819	-4.55797	0.0742757	1.30839	-6.47817	0.552971	0.0142649	3.26552	-0.420357	-0.661644	-4.38488	0.0884715	-0.142668	-2.53643	0.237848	1.37604	3.83582	-0.239191	0.0658505	-3.74988	0.178603	0.547253	4.03338	-0.0350517	0.118165	-3.04296	0.0172823	-1.32544	-6.46882	1.18754
103	-3.90114	0.643151	-6.28724	3.70334	-0.367794	-4.97271	3.41118	1.67272	-9.83821	1.65444	-0.498222	-5.38488	2.40214	-0.029558	-7.7858	-3.5191	-1.29396	4.86464	-2.48164	0.600582	-4.89727	-2.89491	1.24018	-6.79282	1.92032	-0.0730511	3.31148	-2.36728	-0.568075	-4.5361	-1.20672	-0.14391	-2.69866	2.00153	1.41561	4.07683	-1.56933	-0.109663	-3.6916	1.6249	0.569596	4.12494	1.30617	0.100618	-3.13443	-2.37178	-1.57348	-6.96945	3.50582
104	-5.1272	0.650908	-6.2222	4.57078	-0.38102	-4.91473	5.48786	1.81877	-9.75379	2.3677	-0.473779	-5.53493	3.74779	-0.011669	-7.74157	-4.45776	-1.16478	4.88277	-3.39255	0.614531	-5.0026	-4.28277	1.18918	-6.84502	2.56456	-0.11451	3.31226	-3.27102	-0.526887	-4.62063	-1.82671	-0.142947	-2.74851	2.82588	1.4097	4.12176	-2.20737	-0.1938	-3.66567	2.29455	0.573545	4.12009	1.92581	0.0924991	-3.17638	-3.53687	-1.67682	-7.1277	4.59819
105	-6.35358	0.661431	-6.18616	5.44425	-0.390462	-4.79136	7.58694	1.99726	-9.88333	3.12697	-0.438701	-5.61242	5.14633	0.00742142	-7.63196	-5.40372	-1.02586	4.87747	-4.32438	0.61794	-5.02135	-5.67412	1.12501	-6.83264	3.23134	-0.15801	3.27436	-4.18739	-0.485629	-4.70956	-2.46868	-0.139796	-2.76171	3.66515	1.38284	4.10965	-2.871	-0.282013	-3.61165	2.98312	0.575507	4.09959	2.5601	0.0826797	-3.18028	-4.75515	-1.76877	-7.21456	5.73387
106	-7.48204	0.671383	-6.15583	6.25222	-0.397418	-4.64742	9.49444	2.1742	-10.1037	3.8665	-0.400642	-5.65257	6.34905	0.0252334	-7.35941	-6.29105	-0.885307	4.8449	-5.18859	0.614291	-4.98293	-6.94673	1.02779	-6.63002	3.86689	-0.199437	3.24057	-5.05403	-0.441042	-4.75813	-3.07696	-0.134315	-2.72966	4.44387	1.33478	4.03423	-3.50466	-0.366003	-3.56924	3.63123	0.571597	4.03778	3.14345	0.0769431	-3.26911	-5.9191	-1.83051	-7.17021	6.80167
107	-8.71289	0.68824	-6.18576	7.16289	-0.40149	-4.42201	11.6615	2.35326	-10.2012	4.71935	-0.356593	-5.69744	7.73036	0.0444019	-7.21121	-7.26159	-0.678339	4.66566	-6.14266	0.601993	-4.87275	-8.35815	0.907392	-6.34294	4.58339	-0.246955	3.14914	-6.03546	-0.383875	-4.77054	-3.7643	-0.128989	-2.70896	5.30535	1.26052	3.89227	-4.23172	-0.462802	-3.50411	4.35426	0.561738	3.92822	3.80738	0.0692028	-3.33886	-7.25133	-1.90006	-7.11405	8.01599
108	-9.72761	0.697702	-6.16387	7.90787	-0.400543	-4.16587	13.4994	2.49051	-10.1822	5.45108	-0.318055	-5.72916	8.88534	0.060761	-7.04488	-8.07138	-0.48778	4.4679	-6.91818	0.582432	-4.7048	-9.54157	0.803433	-6.08728	5.18635	-0.287499	3.03577	-6.85468	-0.334954	-4.77321	-4.34356	-0.123442	-2.67261	6.04495	1.19576	3.76761	-4.85113	-0.546716	-3.39269	4.95757	0.553334	3.83549	4.3696	0.0619781	-3.38059	-8.36278	-1.94609	-7.00871	9.04569
109	-10.7101	0.697682	-6.04627	8.65691	-0.401192	-3.93519	15.3025	2.63882	-10.2586	6.18568	-0.272155	-5.69558	9.98715	0.0763952	-6.8826	-8.86172	-0.277933	4.21053	-7.67356	0.554954	-4.47218	-10.7477	0.704164	-5.8599	5.78143	-0.328318	2.87112	-7.65681	-0.284848	-4.76175	-4.90798	-0.11491	-2.58138	6.76812	1.13046	3.6402	-5.47663	-0.631507	-3.2782	5.54968	0.540217	3.70851	4.93175	0.0546998	-3.42091	-9.42961	-1.95779	-6.74919	10.0307
110	-11.7027	0.690951	-5.85699	9.40383	-0.398436	-3.6481	17.1438	2.78487	-10.299	6.93779	-0.223388	-5.64509	11.1167	0.0917266	-6.80541	-9.6278	-0.0462166	3.88469	-8.42254	0.521762	-4.19278	-11.9318	0.587479	-5.54122	6.38889	-0.369909	2.70821	-8.45935	-0.225157	-4.68927	-5.47649	-0.106012	-2.48408	7.4805	1.06297	3.50595	-6.12366	-0.718665	-3.18109	6.16018	0.525129	3.56604	5.50784	0.0465887	-3.44534	-10.44	-1.92084	-6.26913	11.0036
111	-12.6665	0.683976	-5.66859	10.1256	-0.397003	-3.39129	18.8883	2.91466	-10.2775	7.67222	-0.177789	-5.61414	12.2246	0.106364	-6.78075	-10.395	0.178763	3.57747	-9.15149	0.493955	-3.95772	-13.1041	0.467273	-5.20248	6.98711	-0.41054	2.56914	-9.22627	-0.155609	-4.54018	-6.01365	-0.0955891	-2.35616	8.16099	1.01245	3.41638	-6.7479	-0.803677	-3.05166	6.74479	0.513183	3.4481	6.06332	0.0380632	-3.45068	-11.382	-1.84701	-5.62956	11.9523
112	-13.7157	0.684454	-5.54824	10.8788	-0.393268	-3.08578	20.7466	3.03369	-10.1208	8.41387	-0.13006	-5.56762	13.4226	0.121979	-6.78151	-11.2132	0.42413	3.23514	-9.91522	0.46535	-3.71578	-14.3561	0.350138	-4.8965	7.62077	-0.45392	2.39944	-10.0347	-0.0772114	-4.35056	-6.60446	-0.0861082	-2.25086	8.87588	0.963809	3.3346	-7.41745	-0.894357	-2.93228	7.35789	0.495917	3.28941	6.6494	0.0302978	-3.48812	-12.4021	-1.77185	-4.96032	12.9269
113	-14.6366	0.688019	-5.47564	11.5369	-0.389232	-2.80585	22.319	3.1193	-9.88295	9.03904	-0.0758957	-5.40196	14.5659	0.13766	-6.68238	-11.9445	0.625303	2.9781	-10.5813	0.44308	-3.52671	-15.4614	0.265084	-4.71749	8.17342	-0.491944	2.239	-10.7416	-0.0061656	-4.16884	-7.13304	-0.0787321	-2.17639	9.49474	0.920018	3.25913	-7.99925	-0.973112	-2.83016	7.89211	0.482951	3.16649	7.16441	0.0221489	-3.48674	-13.3826	-1.73989	-4.51347	13.765
114	-15.7323	0.686674	-5.33059	12.3036	-0.385616	-2.49795	24.0968	3.22677	-9.68841	9.73335	-0.0163349	-5.22336	15.8715	0.155993	-6.51485	-12.7768	0.864544	2.65782	-11.367	0.41593	-3.29648	-16.7149	0.160412	-4.47371	8.81031	-0.535542	2.06869	-11.6102	0.0662275	-4.04066	-7.76079	-0.0717401	-2.1195	10.1978	0.871839	3.17775	-8.66783	-1.06409	-2.6945	8.48892	0.466276	3.01299	7.77707	0.0107725	-3.44157	-14.5812	-1.73356	-4.12691	14.7231
115	8.93783	-3.49852	-6.28549	-4.12524	2.80768	-4.66156	-14.1052	5.92112	-6.6961	-4.39701	2.012	-3.53393	-10.8032	6.61974	-5.49098	5.91509	-0.0841207	5.11252	6.24071	-1.73102	-3.54467	9.43796	-1.20954	-5.89733	-4.36436	-2.41324	2.71476	6.01447	-3.72822	-3.24451	4.26437	-1.63001	-2.00749	-5.55281	-0.0246619	3.77829	4.33948	-1.96699	-3.37265	-4.39559	-2.01336	3.65245	-4.58792	2.39732	-2.55147	7.71134	-4.01377	-4.02444	-6.6014
116	9.0587	-2.30351	-6.28296	-4.20049	1.9138	-4.77337	-13.9568	4.22881	-7.15524	-4.3322	1.21648	-3.48334	-10.9917	4.71274	-5.57246	5.77808	-0.767037	4.81153	6.22239	-1.08386	-3.42854	9.39829	-0.345061	-5.84834	-4.3427	-1.62289	2.73354	6.073	-2.9144	-3.50719	4.28523	-1.17702	-2.00008	-5.47857	0.397454	3.64951	4.25223	-1.21174	-3.53142	-4.40106	-1.27798	3.64698	-4.58742	1.74443	-2.60372	7.6635	-2.9883	-4.29403	-6.52962
117	9.23403	-0.883956	-6.13343	-4.3352	0.836705	-4.87968	-13.6735	2.0593	-7.31925	-4.34469	0.263515	-3.52091	-10.9734	2.27318	-5.12338	5.69897	-1.60769	4.53027	6.26069	-0.321862	-3.32206	9.39534	0.625194	-5.66298	-4.35061	-0.634132	2.8509	6.19117	-1.93484	-3.76101	4.33773	-0.648351	-2.06106	-5.45816	0.874156	3.45638	4.18588	-0.275162	-3.66556	-4.4501	-0.390795	3.64413	-4.6272	0.945234	-2.64882	7.63411	-1.71547	-4.50745	-6.53671
118	9.02793	4.41946	-5.53143	-4.24043	-3.1815	-4.30437	-13.2097	-5.83582	-8.38456	-4.09673	-3.21515	-2.95804	-10.6258	-6.98415	-5.38462	5.24825	-4.68988	3.40502	6.24582	2.51782	-3.02619	9.19853	4.19248	-4.80903	-4.0137	3.03417	2.63158	6.34926	1.83053	-4.11538	4.28239	1.34389	-2.17413	-5.48	2.69109	2.79955	3.66546	3.18545	-3.23918	-4.42905	2.8524	2.99374	-4.6578	-2.04811	-2.72329	7.28565	2.98172	-5.45892	-6.53549
119	9.12181	3.24302	-5.75474	-4.28163	-2.30501	-4.52177	-13.3239	-4.08014	-8.34853	-4.12299	-2.42551	-3.08209	-10.864	-5.08423	-5.49586	5.3148	-3.96683	3.62526	6.22593	1.86177	-3.0691	9.23335	3.37627	-5.09864	-4.09349	2.24851	2.67442	6.30722	0.9744	-4.11644	4.29778	0.894349	-2.11615	-5.42808	2.28087	2.97073	3.77423	2.44224	-3.43676	-4.42458	2.14203	3.18399	-4.63674	-1.39348	-2.725	7.36392	1.93469	-5.30353	-6.48353
120	9.26476	1.81718	-5.87619	-4.37522	-1.24381	-4.7556	-13.3693	-1.93439	-7.8928	-4.24275	-1.51109	-3.3254	-10.9094	-2.6383	-5.08498	5.47476	-3.15628	3.95616	6.2624	1.09644	-3.14899	9.31609	2.41332	-5.30274	-4.22785	1.27295	2.82178	6.30513	-0.0426824	-4.05744	4.34385	0.361583	-2.11765	-5.4336	1.79021	3.12624	3.94998	1.52816	-3.61884	-4.46163	1.28544	3.4172	-4.65137	-0.592329	-2.70825	7.48797	0.68611	-4.99991	-6.51424
121	12.4814	-4.30583	-4.31776	-6.23199	3.59115	-3.98633	-17.9501	5.77874	-3.92802	-5.76063	2.28841	-2.44331	-13.6575	6.60426	-2.25256	8.18876	0.545677	4.15673	8.21327	-2.10891	-2.14248	12.0195	-2.08218	-4.33013	-6.24008	-2.6341	1.80178	7.98501	-4.12874	-2.16507	5.55933	-2.05454	-1.28157	-7.09922	-0.93171	3.31545	5.86092	-2.29828	-2.61965	-5.74379	-2.58187	2.77146	-6.05645	2.7826	-1.60316	10.1415	-4.04037	-2.22828	-9.11673
122	14.0157	-3.833	-4.07566	-7.16256	3.34764	-3.97571	-19.7419	4.83817	-3.86684	-6.4028	1.93357	-2.24611	-14.7049	5.98771	-1.96856	8.902	0.277684	4.04524	8.93034	-1.94645	-2.07044	12.7934	-1.83194	-4.13057	-6.98686	-2.23629	1.91845	8.80153	-3.88229	-2.22079	6.06779	-1.94375	-1.23023	-7.67336	-0.90262	3.0738	6.53402	-2.02436	-2.62862	-6.22507	-2.38214	2.65378	-6.60838	2.63245	-1.62873	11.1055	-3.60327	-2.2112	-10.0304
123	15.705	-3.4337	-3.959	-8.13542	3.01748	-3.85674	-21.5907	3.91174	-4.0832	-7.17829	1.60399	-2.20005	-15.7261	5.32958	-1.61956	9.63685	-0.0691267	3.88995	9.66626	-1.71181	-1.96897	13.6107	-1.50418	-3.93171	-7.76678	-1.77988	2.07034	9.6801	-3.62897	-2.31744	6.61023	-1.79707	-1.17469	-8.27984	-0.798513	2.82252	7.2321	-1.6555	-2.6012	-6.76578	-2.19181	2.61978	-7.18564	2.40081	-1.66322	12.1574	-3.1405	-2.24599	-11.0137
124	17.5372	-2.93555	-3.80565	-9.18457	2.57167	-3.57012	-23.3198	2.46787	-4.05908	-7.9949	1.11587	-1.98897	-16.5621	4.38896	-1.00899	10.3996	-0.548505	3.5541	10.4743	-1.42278	-1.87595	14.4994	-1.02364	-3.64541	-8.59217	-1.21158	2.26473	10.6241	-3.23971	-2.38688	7.17624	-1.57676	-1.07566	-8.96325	-0.604155	2.57382	7.97556	-1.15486	-2.53556	-7.33132	-1.89404	2.5115	-7.77129	2.00827	-1.64378	13.251	-2.44144	-2.22108	-12.0516
125	12.5846	4.76076	-3.45432	-6.3741	-3.79789	-3.54566	-16.9733	-7.046	-5.76983	-5.43382	-3.40079	-1.81652	-13.4802	-6.99246	-2.14625	7.37077	-5.10402	2.06221	8.21887	2.54276	-1.57485	11.723	4.60771	-2.98238	-5.84742	3.46579	1.70864	8.37263	2.30719	-3.17337	5.58287	1.83119	-1.49931	-6.98933	3.16684	1.83835	5.05559	3.85792	-2.46017	-5.7832	3.14796	1.99578	-6.13884	-2.45915	-1.80576	9.65261	3.99322	-3.87564	-9.0335
126	14.1072	4.21626	-3.3091	-7.29463	-3.51936	-3.56617	-18.8831	-6.4369	-5.48609	-6.11441	-3.0866	-1.69303	-14.5434	-6.39906	-1.87172	8.13552	-5.01625	2.08262	8.93553	2.36605	-1.5442	12.5187	4.36657	-2.88181	-6.6388	3.17071	1.83589	9.1535	1.96161	-3.13633	6.09	1.72069	-1.43557	-7.56826	3.01764	1.66095	5.77641	3.76706	-2.47859	-6.26152	2.91765	1.93632	-6.68576	-2.29023	-1.819	10.6603	3.71326	-3.71152	-9.95235
127	15.7869	3.76413	-3.27353	-8.25386	-3.14038	-3.4895	-20.8531	-5.77202	-5.47393	-6.92273	-2.84479	-1.70992	-15.5815	-5.7624	-1.53283	8.94486	-4.84858	2.11805	9.67086	2.11215	-1.50235	13.3642	4.05821	-2.81111	-7.47049	2.82287	2.00006	9.99442	1.58979	-3.13504	6.63066	1.5746	-1.36362	-8.18319	2.80615	1.52341	6.54602	3.58915	-2.46534	-6.79955	2.71784	1.95513	-7.25542	-2.03861	-1.83481	11.7594	3.39976	-3.58713	-10.9422
128	17.6071	3.20481	-3.22088	-9.2845	-2.6238	-3.26027	-22.7765	-4.66586	-5.08358	-7.79189	-2.41811	-1.59963	-16.4419	-4.83447	-0.936879	9.83093	-4.476	2.09805	10.4782	1.80732	-1.48179	14.2953	3.58181	-2.7176	-8.36154	2.37123	2.21003	10.8849	1.0901	-3.06521	7.19403	1.3599	-1.24022	-8.87921	2.53056	1.44408	7.39361	3.29377	-2.42032	-7.36082	2.39439	1.93094	-7.82849	-1.63055	-1.78442	12.9261	2.89891	-3.31617	-11.9913
129	20.0519	-2.27987	-2.91585	-10.5394	1.82311	-2.91627	-24.4854	0.863112	-2.46629	-9.03965	0.673229	-0.735275	-18.3205	2.97948	0.0245587	11.6801	-1.04848	2.6765	11.5764	-1.04924	-1.27125	16.054	-0.627954	-2.47442	-10.0852	-0.630872	1.84999	12.2534	-2.69326	-1.8043	8.11571	-1.18919	-0.56526	-10.3353	-0.490382	1.58123	9.26952	-0.366361	-1.73213	-8.39691	-1.40696	1.82538	-8.90893	1.49254	-1.05607	14.7986	-1.38743	-1.41237	-13.8231
130	20.4767	-2.11844	-1.95597	-10.9264	1.69994	-2.52467	-24.5237	0.825545	-1.23877	-9.32062	0.787947	0.13057	-18.6179	2.37562	0.751716	12.1403	-0.984005	2.00599	11.9222	-1.04647	-0.789253	16.6013	-0.759877	-1.51924	-10.6387	-0.580456	1.29437	12.8307	-2.57213	-1.13757	8.39901	-1.07002	-0.132261	-10.8411	-0.627804	0.862603	9.68748	-0.183351	-1.00547	-8.72141	-1.29192	1.12819	-9.27521	1.36262	-0.425897	15.2117	-1.07268	-0.573127	-14.5117
131	20.363	-1.91782	-0.708628	-11.0856	1.53484	-1.93046	-23.915	0.512717	0.219702	-9.09141	0.814507	1.08891	-18.4077	1.92876	1.87135	12.3834	-0.869378	1.15857	12.0434	-1.00467	-0.190902	16.7451	-0.832045	-0.453669	-10.7188	-0.430804	0.583215	12.9278	-2.26869	-0.347383	8.42799	-0.900849	0.348881	-11.0076	-0.733163	0.117116	9.6305	0.0291577	-0.15892	-8.74937	-1.18055	0.300883	-9.25736	1.13904	0.278928	15.0651	-0.620471	0.449339	-14.7103
132	20.1044	2.33644	-2.47622	-10.6081	-1.7515	-2.70309	-24.1331	-3.76244	-3.13059	-8.89556	-1.83508	-0.45893	-18.2366	-3.45531	0.0748679	11.2715	-3.87114	1.63005	11.5793	1.29671	-0.984981	15.8977	2.89804	-1.76407	-9.91753	1.97437	1.81021	12.4493	0.560253	-2.31401	8.1291	1.02046	-0.68908	-10.2719	1.87534	0.728631	8.8521	2.82455	-1.64947	-8.41847	1.72807	1.40097	-8.9501	-1.12627	-1.15729	14.566	2.43438	-2.19607	-13.7778
133	20.5234	1.98721	-1.56497	-10.9892	-1.56794	-2.32978	-24.1503	-4.07599	-1.9427	-9.17252	-1.79022	0.41461	-18.5498	-2.84812	0.792556	11.761	-3.60384	1.03473	11.9249	1.17729	-0.517895	16.4481	2.69658	-0.822899	-10.474	1.97844	1.2553	13.0207	0.581305	-1.6316	8.41123	0.946998	-0.245287	-10.7828	1.54686	0.0788639	9.30789	2.71839	-0.9303	-8.74012	1.42744	0.760049	-9.31288	-1.03394	-0.518527	14.9928	2.52439	-1.31074	-14.4681
134	20.4025	1.5574	-0.377669	-11.1407	-1.32743	-1.75976	-23.5639	-4.09707	-0.442327	-8.95374	-1.58209	1.35294	-18.3516	-2.37849	1.90502	12.0451	-3.20546	0.292512	12.0458	0.992547	0.0528117	16.6034	2.36327	0.190061	-10.574	1.81874	0.548866	13.096	0.523927	-0.784891	8.43849	0.832301	0.251761	-10.9568	1.1605	-0.565353	9.31308	2.45557	-0.096064	-8.76506	1.09976	-0.00781639	-9.28888	-0.866082	0.201428	14.8755	2.49567	-0.189653	-14.6714
135	10.1382	-3.42039	-5.9188	-4.77168	2.85463	-4.55142	-15.4135	5.71082	-6.33005	-4.85093	1.99467	-3.36295	-12.0656	6.53335	-4.8505	6.6281	-0.149439	4.90148	6.94711	-1.65268	-3.28647	10.3302	-1.15011	-5.57439	-4.97333	-2.37915	2.54484	6.68297	-3.72374	-3.08114	4.71929	-1.65049	-1.88682	-6.05884	-0.0984999	3.65297	4.79901	-1.93904	-3.27946	-4.85753	-2.0203	3.52383	-5.09959	2.38049	-2.40119	8.54556	-3.89659	-3.71983	-7.43049
136	10.3082	-2.34107	-5.9457	-4.89643	2.01391	-4.72059	-15.2777	4.02613	-6.58762	-4.78992	1.23451	-3.27262	-12.2128	4.82966	-4.92887	6.51788	-0.810902	4.68096	6.94572	-1.06375	-3.23809	10.2962	-0.343559	-5.58424	-4.96323	-1.62397	2.63863	6.77301	-2.97117	-3.37316	4.751	-1.21891	-1.92441	-6.02155	0.319003	3.53827	4.76114	-1.21611	-3.47375	-4.87547	-1.32991	3.54971	-5.10431	1.76801	-2.50443	8.51749	-2.9249	-4.00309	-7.37785
137	10.5843	-0.873899	-5.8446	-5.10669	0.850621	-4.85408	-15.0419	1.77122	-6.58321	-4.80921	0.227195	-3.23525	-12.2106	2.2275	-4.57468	6.46108	-1.69266	4.38261	7.00744	-0.299053	-3.11916	10.3087	0.665839	-5.42374	-4.99675	-0.56585	2.77905	6.93942	-1.9362	-3.65035	4.82805	-0.647065	-1.97861	-6.03274	0.838677	3.33082	4.7339	-0.201895	-3.62199	-4.9488	-0.390524	3.55295	-5.16112	0.928033	-2.58974	8.53649	-1.58364	-4.28254	-7.41389
138	10.2254	4.24648	-5.18866	-4.88794	-3.19023	-4.19091	-14.5267	-5.93295	-8.00226	-4.5518	-3.21261	-2.78925	-11.8901	-6.92069	-4.74531	5.97133	-4.68558	3.21979	6.95196	2.37802	-2.79462	10.098	4.08896	-4.51892	-4.62235	3.07328	2.46158	7.01552	1.79776	-3.94617	4.73761	1.37223	-2.0562	-5.98403	2.69197	2.64729	4.11734	3.27185	-3.14447	-4.89082	2.81865	2.86875	-5.16886	-2.02688	-2.57154	8.12033	3.09134	-5.15276	-7.36465
139	10.3711	3.18807	-5.41914	-4.98077	-2.3714	-4.45905	-14.6479	-4.24277	-7.77515	-4.57832	-2.44906	-2.8668	-12.0818	-5.22286	-4.85027	6.05089	-4.03632	3.4852	6.94916	1.79474	-2.88927	10.1325	3.34917	-4.8403	-4.70895	2.32623	2.57831	7.0114	0.986891	-3.99325	4.76407	0.938806	-2.04532	-5.96855	2.29603	2.82576	4.26529	2.57434	-3.37555	-4.89947	2.15982	3.07728	-5.15424	-1.40841	-2.6272	8.21231	2.09032	-5.03151	-7.33106
140	10.6138	1.72235	-5.59735	-5.14661	-1.22501	-4.7303	-14.7493	-2.0702	-7.13489	-4.71192	-1.46644	-3.04866	-12.1475	-2.6163	-4.53681	6.24421	-3.19054	3.8273	7.00903	1.02374	-2.95774	10.2336	2.3612	-5.08219	-4.87755	1.2859	2.75077	7.05029	-0.0953276	-3.93875	4.83417	0.363594	-2.03524	-6.00792	1.7647	2.99709	4.49869	1.59611	-3.57541	-4.96011	1.2542	3.3303	-5.18456	-0.562991	-2.64737	8.39393	0.759038	-4.76292	-7.39234
141	11.4148	-3.50196	-5.43465	-5.50662	2.97962	-4.46762	-16.7923	5.36279	-5.59085	-5.29998	1.94699	-3.05697	-13.2854	6.41295	-4.06658	7.36399	-0.0982795	4.61183	7.60651	-1.63779	-2.87295	11.1933	-1.2455	-5.11693	-5.60194	-2.31081	2.2727	7.36844	-3.7424	-2.86246	5.1764	-1.71341	-1.69318	-6.55922	-0.296555	3.50824	5.31328	-1.90447	-3.13176	-5.3154	-2.05774	3.28454	-5.60423	2.40027	-2.16258	9.37601	-3.74722	-3.25979	-8.2583
142	12.0085	-2.36201	-5.53576	-5.87107	2.10184	-4.70476	-17.0547	3.53847	-5.71136	-5.39808	1.13389	-2.96267	-13.6703	4.74656	-4.05283	7.44263	-0.842283	4.46959	7.83019	-1.04228	-2.96724	11.3566	-0.382533	-5.16763	-5.79337	-1.52	2.54202	7.68025	-2.99169	-3.23563	5.34837	-1.26031	-1.79599	-6.68337	0.156863	3.35747	5.4662	-1.15137	-3.41621	-5.47735	-1.35631	3.38666	-5.76619	1.78113	-2.39713	9.63538	-2.75866	-3.68573	-8.43826
143	12.4068	-0.985245	-5.59747	-6.14569	0.981403	-4.7953	-17.1089	1.48975	-5.84967	-5.47008	0.227938	-2.96497	-13.8372	2.3536	-4.09359	7.43305	-1.69892	4.2281	7.95299	-0.336341	-2.95477	11.4171	0.589128	-5.12323	-5.87211	-0.537762	2.71236	7.89289	-2.0354	-3.54244	5.45953	-0.702693	-1.85964	-6.75455	0.709274	3.17139	5.49002	-0.179951	-3.52448	-5.58807	-0.477695	3.42203	-5.85464	0.989008	-2.51874	9.73238	-1.53353	-4.05976	-8.54903
144	11.5025	4.2064	-4.70055	-5.62694	-3.27612	-4.09454	-15.9258	-6.01433	-7.22476	-5.00713	-3.15079	-2.49534	-13.1129	-6.8199	-3.96312	6.69465	-4.72131	2.89793	7.6112	2.26256	-2.397	10.9576	4.07316	-4.04543	-5.25506	3.07784	2.19042	7.70235	1.80174	-3.73104	5.19557	1.45086	-1.87049	-6.47685	2.77573	2.401	4.62419	3.36317	-2.9953	-5.34871	2.78494	2.62895	-5.67417	-2.04917	-2.33455	8.95131	3.2321	-4.69096	-8.18991
145	12.0706	3.09292	-5.01627	-5.95803	-2.41942	-4.43512	-16.4585	-4.28915	-6.83551	-5.19777	-2.35305	-2.57851	-13.5411	-5.16409	-3.97534	6.9696	-4.10939	3.25837	7.8335	1.70667	-2.6318	11.1927	3.31411	-4.4229	-5.54575	2.32664	2.48329	7.91716	0.941911	-3.85189	5.36199	0.98707	-1.92192	-6.62492	2.33683	2.57182	4.96366	2.69018	-3.31669	-5.50135	2.13378	2.91418	-5.81633	-1.409	-2.52043	9.33405	2.19318	-4.70115	-8.39073
146	12.4379	1.74392	-5.33757	-6.18972	-1.30798	-4.65877	-16.8191	-2.31528	-6.39613	-5.37178	-1.48329	-2.77644	-13.7703	-2.77723	-4.05347	7.19688	-3.33007	3.62338	7.95462	1.01816	-2.78948	11.3364	2.40975	-4.75644	-5.74942	1.36824	2.68326	8.01064	-0.0803864	-3.84872	5.46637	0.424531	-1.92281	-6.7254	1.79679	2.77945	5.23567	1.76434	-3.47411	-5.60026	1.29478	3.18208	-5.87973	-0.607468	-2.58045	9.58186	0.939854	-4.56695	-8.52546
147	12.9072	-3.34706	-5.0057	-6.38814	2.90049	-4.38372	-18.2529	4.44887	-4.81423	-5.79986	1.67614	-2.66079	-14.432	6.02101	-3.35223	8.11648	-0.186427	4.36305	8.32519	-1.56684	-2.57619	12.034	-1.20108	-4.74306	-6.31872	-2.05115	2.19631	8.16272	-3.61001	-2.7418	5.66643	-1.67825	-1.53366	-7.12678	-0.409397	3.33475	5.93705	-1.72192	-3.04997	-5.82197	-1.99203	3.11401	-6.15136	2.30837	-2.03525	10.3287	-3.44245	-3.02636	-9.15085
148	13.5379	-2.19304	-5.21635	-6.76686	2.00755	-4.62475	-18.7455	2.84083	-5.39119	-5.98968	0.910405	-2.73898	-14.8711	4.36132	-3.55785	8.18671	-0.983366	4.30958	8.5379	-0.952106	-2.70437	12.1897	-0.306434	-4.86751	-6.50722	-1.24778	2.4794	8.47255	-2.84926	-3.11067	5.84789	-1.21786	-1.6714	-7.26746	0.109673	3.22079	6.08615	-0.948808	-3.3043	-6.0036	-1.289	3.3188	-6.31496	1.67671	-2.28593	10.5963	-2.47265	-3.51808	-9.35502
149	14.0045	-0.923115	-5.25502	-7.08417	0.95934	-4.70754	-18.9656	1.08785	-5.78257	-6.11432	0.105517	-2.78838	-15.148	2.16353	-3.6509	8.21339	-1.8	4.06831	8.69638	-0.30709	-2.68845	12.2707	0.608446	-4.76933	-6.62598	-0.367557	2.67857	8.7207	-1.9712	-3.37109	5.98565	-0.682427	-1.73031	-7.36994	0.656704	3.00154	6.15236	-0.0375965	-3.41767	-6.14116	-0.457537	3.35503	-6.42767	0.936887	-2.40484	10.734	-1.3234	-3.82325	-9.51183
150	12.9902	3.9397	-4.31175	-6.50459	-3.15386	-4.02265	-17.4889	-5.58155	-6.25474	-5.53935	-2.85876	-2.16117	-14.2695	-6.44686	-3.25475	7.46499	-4.68613	2.69487	8.32962	2.12063	-2.12622	11.8053	3.95935	-3.70343	-5.99936	2.90999	2.12056	8.47774	1.62032	-3.56121	5.68526	1.42782	-1.70772	-7.0413	2.77881	2.18573	5.27445	3.34318	-2.91876	-5.85403	2.66942	2.48296	-6.2183	-1.95024	-2.19985	9.92716	3.15642	-4.37951	-9.08467
151	13.595	2.83226	-4.73777	-6.84937	-2.28203	-4.36892	-18.2269	-3.96797	-6.36903	-5.8136	-2.15475	-2.40129	-14.7516	-4.8026	-3.4862	7.73685	-4.09048	3.15768	8.54092	1.55425	-2.39853	12.0343	3.19907	-4.16129	-6.28873	2.14639	2.42757	8.68948	0.752539	-3.67495	5.86104	0.952772	-1.79303	-7.20837	2.31369	2.42648	5.61558	2.64836	-3.21111	-6.02652	2.04375	2.86762	-6.3617	-1.29629	-2.40084	10.3174	2.10978	-4.45775	-9.3096
152	14.033	1.58226	-5.01642	-7.12646	-1.2397	-4.57639	-18.713	-2.22839	-6.25883	-6.02788	-1.39916	-2.62261	-15.0857	-2.6145	-3.61355	7.98905	-3.34942	3.49389	8.69786	0.923965	-2.53823	12.1945	2.32782	-4.42295	-6.51895	1.29512	2.65319	8.82823	-0.185833	-3.65079	5.99228	0.412487	-1.79166	-7.34041	1.75812	2.60459	5.91305	1.79179	-3.37028	-6.1529	1.25007	3.12386	-6.45098	-0.546335	-2.46217	10.5952	0.957435	-4.29096	-9.48916
153	14.7374	-3.02034	-4.5667	-7.50544	2.69801	-4.24807	-20.3492	3.58867	-4.71127	-6.62816	1.36355	-2.48226	-15.5659	5.28255	-2.68515	8.97685	-0.397144	4.08982	9.14864	-1.4172	-2.2701	12.978	-1.04795	-4.35851	-7.19173	-1.62776	2.19581	9.12187	-3.36051	-2.63424	6.2528	-1.58436	-1.37222	-7.82018	-0.442856	3.06862	6.71448	-1.44109	-2.93648	-6.4214	-1.86777	2.9551	-6.7972	2.15175	-1.94151	11.4528	-2.9563	-2.79635	-10.2417
154	15.2243	-2.08412	-4.84795	-7.78788	1.94271	-4.46516	-20.6265	2.27611	-5.3886	-6.7415	0.729492	-2.62617	-16.0719	4.0193	-3.06621	8.98159	-1.08484	4.02167	9.30524	-0.900617	-2.42785	13.0455	-0.262594	-4.43648	-7.30565	-0.970214	2.4334	9.34279	-2.72191	-2.93579	6.38961	-1.18543	-1.50312	-7.89914	0.0297471	2.95744	6.78485	-0.75747	-3.11607	-6.56079	-1.26034	3.14779	-6.8932	1.57832	-2.11489	11.6212	-2.14425	-3.21433	-10.3651
155	15.7294	-0.816405	-4.89871	-8.11464	0.86744	-4.54379	-20.8149	0.550291	-5.71792	-6.83697	-0.0608313	-2.60196	-16.3796	1.84671	-3.08492	9.02706	-1.93929	3.80975	9.48786	-0.252075	-2.48455	13.1456	0.678381	-4.34355	-7.44461	-0.149508	2.69334	9.61705	-1.85379	-3.19775	6.54587	-0.629887	-1.56993	-8.02552	0.614449	2.7146	6.8707	0.173795	-3.23111	-6.71934	-0.400375	3.17757	-7.02243	0.826693	-2.23309	11.7849	-1.02822	-3.5772	-10.5492
156	14.8115	3.49482	-3.94623	-7.61299	-2.89403	-3.91457	-19.687	-5.10557	-5.95988	-6.39986	-2.61065	-2.04442	-15.4223	-5.72787	-2.59906	8.37222	-4.57322	2.54162	9.15262	1.89982	-1.86533	12.7653	3.75037	-3.39184	-6.91944	2.60219	2.13122	9.40286	1.3049	-3.36515	6.27055	1.34548	-1.5364	-7.73678	2.66776	1.94756	6.09869	3.26624	-2.81454	-6.45143	2.4993	2.3639	-6.85902	-1.78113	-2.09352	11.0943	2.93383	-4.00418	-10.1801
157	15.2778	2.61776	-4.40017	-7.86678	-2.15962	-4.22051	-20.1704	-3.71222	-6.24861	-6.58241	-2.03993	-2.32106	-15.961	-4.48436	-2.99973	8.555	-4.03116	2.92938	9.30805	1.43596	-2.14272	12.898	3.065	-3.7661	-7.11624	1.97219	2.38847	9.54187	0.583515	-3.45364	6.40245	0.932805	-1.62182	-7.83995	2.23721	2.16188	6.34123	2.63374	-3.02822	-6.58296	1.96313	2.71141	-6.93676	-1.1933	-2.22202	11.366	2.04851	-4.0741	-10.3214
158	15.7543	1.37135	-4.69036	-8.15228	-1.08958	-4.42708	-20.6198	-2.01107	-6.08577	-6.76698	-1.27918	-2.46773	-16.3253	-2.32109	-3.05233	8.83206	-3.28611	3.31044	9.48915	0.819657	-2.35377	13.0793	2.17343	-4.04236	-7.35875	1.18436	2.67297	9.70768	-0.349001	-3.4335	6.55194	0.371428	-1.62604	-7.99806	1.63877	2.34544	6.66282	1.76294	-3.18994	-6.72993	1.13998	2.96904	-7.0422	-0.431111	-2.28171	11.6672	0.906892	-3.97401	-10.5291
159	16.4273	-2.57466	-4.34252	-8.51868	2.33695	-4.07063	-22.1034	2.50829	-4.89042	-7.39083	0.964314	-2.41481	-16.598	4.53135	-2.20285	9.69867	-0.76515	3.81188	9.91083	-1.19593	-2.16501	13.7769	-0.678101	-4.03976	-7.95831	-1.12221	2.33166	9.99468	-3.01251	-2.64095	6.80359	-1.42743	-1.32424	-8.4274	-0.315508	2.78091	7.38675	-1.00769	-2.84432	-6.95702	-1.6267	2.85244	-7.35375	1.84136	-1.90619	12.4562	-2.34841	-2.71371	-11.2255
160	17.1364	-1.68673	-4.48917	-8.92688	1.61546	-4.17731	-22.4992	1.09738	-5.27686	-7.56407	0.31497	-2.41342	-17.2718	3.24158	-2.45996	9.82736	-1.41482	3.64054	10.1584	-0.6978	-2.21106	13.9718	0.0541207	-3.986	-8.19746	-0.494975	2.52028	10.348	-2.38832	-2.83596	7.01664	-1.03283	-1.3845	-8.63792	0.119356	2.63055	7.5671	-0.325416	-2.93364	-7.18323	-1.0377	2.94557	-7.54819	1.27616	-2.00828	12.7684	-1.54544	-3.03587	-11.5039
161	17.619	-0.744518	-4.46771	-9.22474	0.79307	-4.2494	-22.606	-0.0506996	-5.37586	-7.62029	-0.220353	-2.24353	-17.6735	1.61161	-2.48217	9.94416	-2.06053	3.49351	10.3197	-0.216551	-2.15571	14.1362	0.733173	-3.84145	-8.38536	0.0713033	2.6284	10.65	-1.76932	-3.00128	7.1923	-0.593252	-1.41433	-8.85677	0.57974	2.44438	7.71045	0.386783	-2.95124	-7.37866	-0.371495	2.92322	-7.73808	0.737952	-2.11746	12.9312	-0.705963	-3.19923	-11.7432
162	16.4905	2.97684	-3.81383	-8.61125	-2.4759	-3.7836	-21.5855	-4.29103	-5.8669	-7.20358	-2.29521	-2.0557	-16.4738	-4.99639	-2.12835	9.18566	-4.30839	2.49829	9.91426	1.65797	-1.81676	13.5981	3.35545	-3.22716	-7.74424	2.20343	2.28088	10.2286	0.871671	-3.24947	6.81944	1.18826	-1.47081	-8.35418	2.41521	1.79677	6.86038	3.0161	-2.74008	-6.98356	2.2324	2.33001	-7.4056	-1.45708	-2.03368	12.1594	2.52831	-3.71372	-11.1719
163	17.1797	2.11679	-4.12695	-8.99175	-1.75709	-3.97618	-22.1945	-2.90338	-5.85142	-7.44919	-1.68491	-2.19309	-17.1809	-3.72879	-2.40546	9.48797	-3.7589	2.77152	10.1607	1.18495	-1.98132	13.8555	2.6788	-3.45723	-8.06144	1.61805	2.48801	10.5028	0.180855	-3.23847	7.02767	0.786842	-1.48647	-8.58763	1.99494	1.9546	7.20945	2.40858	-2.86282	-7.20196	1.68636	2.5768	-7.58208	-0.879867	-2.09161	12.5706	1.70561	-3.70252	-11.468
164	17.6409	1.17682	-4.28473	-9.25804	-0.93828	-4.14615	-22.4725	-1.80256	-5.62745	-7.56773	-1.13536	-2.14272	-17.625	-2.1104	-2.45307	9.77558	-3.22487	3.06185	10.3208	0.704128	-2.04337	14.0795	2.01329	-3.58355	-8.32016	1.08408	2.61294	10.727	-0.489977	-3.20171	7.19798	0.344599	-1.46688	-8.83122	1.53261	2.10097	7.53094	1.75902	-2.91569	-7.38834	1.03561	2.73273	-7.75486	-0.329142	-2.15871	12.8338	0.894463	-3.52741	-11.7251
165	20.5779	-0.956137	-1.03618	-11.234	0.765234	-2.02427	-23.7824	-0.685296	-0.389815	-9.03895	0.151266	1.04357	-18.87	0.819937	1.52031	12.3925	-1.56345	1.07304	12.1331	-0.44995	-0.248765	16.9035	0.0463516	-0.374652	-10.7022	0.171546	0.678529	13.1334	-1.54082	-0.523076	8.50144	-0.448462	0.263743	-11.1996	-0.230173	-0.121803	9.7316	0.700038	-0.246508	-9.02003	-0.568247	0.398332	-9.4514	0.611132	0.115434	15.2542	0.179061	0.0435664	-14.8202
166	20.5964	0.670218	-0.8813	-11.2596	-0.569306	-1.94468	-23.6235	-2.77049	-0.689277	-8.9761	-0.942915	1.16412	-18.8425	-1.28772	1.53678	12.2354	-2.64875	0.670688	12.1342	0.467813	-0.136773	16.8373	1.53951	-0.0738399	-10.6345	1.2224	0.662483	13.2117	-0.241688	-0.726605	8.50641	0.37238	0.217746	-11.1765	0.630507	-0.431989	9.58266	1.83858	-0.217014	-9.0276	0.531803	0.249411	-9.46606	-0.3213	0.0793943	15.166	1.62897	-0.25375	-14.8022
167	20.7823	-1.03217	-2.41851	-11.0744	0.853406	-2.77157	-24.409	-0.41815	-2.04151	-9.34679	0.0781767	0.0152064	-19.3784	1.14803	0.0876397	12.1496	-1.76678	2.00335	12.0108	-0.439213	-0.919201	16.7218	0.178126	-1.54612	-10.6517	0.0905842	1.39597	13.0998	-1.80561	-1.44697	8.52534	-0.567513	-0.250057	-11.1176	-0.0637171	0.69495	9.81928	0.587255	-1.19976	-8.98788	-0.581618	1.34146	-9.48475	0.756688	-0.700502	15.3391	-0.215097	-1.16882	-14.6398
168	20.8054	1.00115	-2.22487	-11.1053	-0.75169	-2.67584	-24.2387	-2.65468	-2.36271	-9.27739	-1.13003	0.148316	-19.3419	-1.6513	0.109525	11.9659	-3.03578	1.5329	12.012	0.618902	-0.790083	16.6474	1.85578	-1.20814	-10.5727	1.318	1.37723	13.1924	-0.269021	-1.6877	8.53141	0.432988	-0.306121	-11.0886	1.01933	0.304626	9.63205	2.01849	-1.16269	-8.99735	0.795875	1.15498	-9.50297	-0.40234	-0.7453	15.2333	1.52305	-1.52525	-14.6185
169	20.247	-1.06705	-3.27993	-10.682	0.928998	-3.26447	-24.3011	-0.366798	-3.27903	-8.9605	-0.0249626	-0.840495	-19.241	1.54274	-0.878671	11.6162	-1.87149	2.66995	11.6103	-0.407476	-1.41106	16.0328	0.329174	-2.49354	-10.0639	0.0572179	1.95879	12.4883	-1.91651	-2.16359	8.23409	-0.654721	-0.730334	-10.4927	0.141935	1.44828	9.33739	0.463019	-1.95819	-8.58749	-0.605765	2.0506	-9.03997	0.823243	-1.32293	14.8027	-0.469998	-1.96515	-13.8937
170	20.2729	1.21004	-3.06308	-10.7172	-0.900287	-3.15538	-24.1507	-2.34108	-3.56256	-8.89461	-1.172	-0.714125	-19.1941	-2.05736	-0.850524	11.4162	-3.25305	2.15776	11.6117	0.707323	-1.27502	15.9576	2.02464	-2.15197	-9.98436	1.29285	1.93992	12.585	-0.310944	-2.41512	8.2409	0.469507	-0.793331	-10.4614	1.31182	1.02666	9.12938	2.05311	-1.91699	-8.59863	1.01309	1.83144	-9.05974	-0.434591	-1.37155	14.6901	1.38092	-2.3447	-13.8712
171	18.9554	-1.49105	-3.94152	-9.99209	1.42272	-3.65813	-23.764	0.0453494	-4.31818	-8.19819	0.0404024	-1.67214	-18.35	2.78115	-1.54025	10.7704	-1.612	3.21278	10.9531	-0.587618	-1.82146	14.9868	0.18863	-3.37086	-9.1401	-0.184228	2.44925	11.3861	-2.20366	-2.57163	7.64238	-0.940281	-1.13651	-9.50309	0.103598	2.23688	8.40596	-0.00683364	-2.54616	-7.85911	-0.954744	2.62796	-8.23473	1.0908	-1.79139	13.8733	-1.05213	-2.55362	-12.7075
172	19.3947	-0.690616	-3.83587	-10.2275	0.687439	-3.70417	-23.8492	-0.573174	-4.35816	-8.40312	-0.285407	-1.47281	-18.8468	1.25453	-1.65169	10.9579	-2.13576	3.00844	11.1589	-0.192832	-1.76561	15.2812	0.719749	-3.12343	-9.42356	0.229204	2.36139	11.8	-1.68469	-2.59085	7.8698	-0.524296	-1.09628	-9.85905	0.477704	1.92282	8.68716	0.614205	-2.45321	-8.14082	-0.341073	2.51445	-8.54938	0.651883	-1.77832	14.1167	-0.360886	-2.59797	-13.0689
173	18.9926	1.7803	-3.62998	-10.0476	-1.46336	-3.48601	-23.5807	-2.36151	-4.66383	-8.11949	-1.32959	-1.52121	-18.2709	-3.2823	-1.49284	10.4858	-3.57758	2.48408	10.9549	0.982425	-1.62987	14.8887	2.40383	-2.92458	-9.03628	1.42869	2.42462	11.5167	-0.0347506	-2.91142	7.65241	0.71503	-1.22927	-9.45769	1.79712	1.62654	8.10458	2.29705	-2.48647	-7.87608	1.51282	2.29391	-8.26273	-0.690335	-1.86023	13.7136	1.57318	-3.09196	-12.6762
174	19.4136	0.96461	-3.67824	-10.2548	-0.730274	-3.61962	-23.7576	-1.77629	-4.53094	-8.36243	-0.993616	-1.39478	-18.8073	-1.77109	-1.62804	10.8164	-3.11314	2.64609	11.1598	0.585308	-1.67066	15.2313	1.84548	-2.89664	-9.37056	1.05252	2.34882	11.8666	-0.579624	-2.76398	7.87482	0.303426	-1.14267	-9.83631	1.3261	1.61706	8.53658	1.76526	-2.4234	-8.14927	0.887311	2.34816	-8.56346	-0.244082	-1.81295	14.0367	0.953348	-2.86746	-13.0532
175	9.6357	-6.75261	-2.17294	-5.17223	5.23263	-2.744	-15.4985	9.64282	-1.59206	-4.86545	3.71302	-1.58835	-9.83772	7.94742	-0.145852	7.36563	2.92383	3.51906	6.87545	-4.14195	-1.2349	10.3754	-5.00733	-3.19365	-4.84492	-3.24599	0.286365	6.50363	-5.38936	-0.456968	4.57288	-3.0564	-0.372168	-6.31799	-2.59734	2.77783	5.03535	-3.48715	-1.34137	-4.783	-3.94243	1.66717	-4.9533	4.04161	-0.353236	8.24465	-5.54908	0.0186562	-7.85011
176	9.77732	-7.09682	-0.978846	-5.55438	5.73018	-2.13348	-15.764	10.3434	0.144559	-5.09791	4.17573	-0.881163	-9.66979	8.25804	1.23251	7.63389	3.48095	2.80297	6.90802	-4.38557	-0.526485	10.3644	-5.71641	-2.17129	-4.97765	-3.18983	-0.0631222	6.61441	-5.51691	0.418928	4.62687	-3.25835	0.160823	-6.48853	-3.42837	1.8926	5.24665	-3.7672	-0.524657	-4.82956	-4.37699	0.819482	-4.95226	4.21953	0.374151	8.31517	-5.6205	1.07406	-8.11721
177	9.4596	-7.2027	0.269409	-5.73595	5.96528	-1.41154	-15.2108	10.2298	2.00369	-5.08868	4.37915	-0.114554	-9.03909	8.06318	2.59611	7.55983	3.78454	1.84004	6.67281	-4.44911	0.280897	9.97475	-6.12144	-0.97036	-4.83986	-3.04365	-0.48659	6.43374	-5.26457	1.33014	4.47795	-3.26375	0.687683	-6.38251	-3.96292	0.888001	5.17308	-3.76369	0.326291	-4.64472	-4.48952	-0.0538798	-4.69059	4.07252	1.07745	8.00003	-5.36604	2.13092	-8.01993
178	9.79017	6.82231	-0.880151	-5.37518	-5.31954	-2.11468	-13.9261	-11.0009	-4.5568	-4.39392	-4.49528	-0.684032	-9.62717	-8.20249	-0.0195877	6.04205	-6.21786	0.129948	6.8856	4.30106	-0.204628	9.8558	6.71506	-0.832052	-4.3883	3.84743	0.178053	7.08075	4.19283	-1.95817	4.60922	2.94022	-0.708197	-6.13929	4.06786	0.375725	3.96069	4.72795	-1.12855	-4.83886	4.17881	0.567743	-5.07726	-3.84485	-0.658056	7.54002	6.03036	-2.35581	-7.71756
179	9.93696	6.9317	0.357141	-5.77473	-5.72601	-1.45025	-14.0476	-12.1908	-3.09166	-4.58134	-4.81676	0.109553	-9.45147	-8.48704	1.36342	6.2277	-6.23133	-0.797675	6.91854	4.3671	0.541572	9.80214	6.97022	0.38457	-4.52782	3.79815	-0.169823	7.22177	4.56733	-1.16093	4.66601	3.19979	-0.201067	-6.28533	4.15062	-0.838835	4.09833	5.01096	-0.297257	-4.88973	4.37168	-0.364883	-5.08269	-4.07832	0.0534313	7.57653	6.51764	-1.41498	-7.97646
180	9.61902	6.80723	1.60362	-5.96352	-5.86654	-0.705912	-13.4779	-12.5212	-1.26368	-4.55871	-4.84661	0.901862	-8.82635	-8.25451	2.72368	6.16966	-5.81703	-1.71956	6.68325	4.23518	1.34061	9.40004	6.84492	1.64185	-4.41073	3.6227	-0.58838	7.02954	4.62767	-0.219638	4.51752	3.26581	0.321791	-6.17126	3.91618	-1.95159	4.0338	4.94535	0.551901	-4.70483	4.25045	-1.23707	-4.81739	-3.9943	0.765658	7.26802	6.66324	-0.335796	-7.87945
181	19.8655	-2.78797	-0.28568	-10.8721	2.23293	-1.79885	-23.894	1.72449	0.961823	-8.9424	1.44619	1.12015	-17.6807	2.85408	2.28552	12.2229	-0.190597	1.18685	11.8442	-1.52113	-0.0784722	16.471	-1.66104	-0.436305	-10.5491	-0.969389	0.425852	12.613	-2.89639	-0.101007	8.21776	-1.29333	0.434589	-10.733	-1.23893	0.278161	9.33193	-0.557248	-0.00379392	-8.35925	-1.69539	0.143358	-8.87794	1.59128	0.503596	14.791	-1.33771	0.941261	-14.4867
182	19.1086	-3.68061	-0.12185	-10.4574	2.94077	-1.78163	-23.7186	3.18737	1.3073	-8.70437	2.05169	0.918252	-16.9196	3.84607	2.54859	12.0311	0.509387	1.38558	11.5545	-2.08919	-0.03452	16.0525	-2.49089	-0.610483	-10.1504	-1.52476	0.345741	12.0943	-3.50905	0.0743648	7.94379	-1.72298	0.45193	-10.4318	-1.77834	0.532193	9.00299	-1.17852	0.048042	-7.96719	-2.23171	0.102948	-8.54075	2.16745	0.614225	14.3575	-2.14655	1.24048	-14.0895
183	17.9962	-4.44246	0.06872	-9.92524	3.58704	-1.72226	-23.1411	4.68	1.57052	-8.30487	2.57955	0.744947	-15.8917	4.62722	2.83164	11.6815	1.19519	1.49244	11.1117	-2.61012	0.0448801	15.4264	-3.24636	-0.640095	-9.54211	-1.94104	0.183909	11.4262	-4.01845	0.332946	7.5682	-2.08798	0.497993	-9.98227	-2.25952	0.683579	8.51985	-1.70985	0.191001	-7.49783	-2.68927	0.0119353	-8.08417	2.61116	0.73021	13.6276	-2.82564	1.57263	-13.4663
184	16.7801	-5.0677	0.159978	-9.34925	4.13482	-1.66902	-22.3228	5.96566	1.57176	-7.88641	3.02083	0.559878	-14.8546	5.22067	2.94988	11.1628	1.71081	1.59373	10.5631	-3.01404	0.111043	14.7411	-3.86447	-0.67776	-8.86631	-2.23328	0.0348678	10.7261	-4.3838	0.554698	7.14539	-2.38627	0.518729	-9.46639	-2.63011	0.801641	8.00179	-2.14511	0.3018	-7.07926	-3.09552	-0.0529805	-7.58656	2.92003	0.850817	12.8169	-3.39378	1.78635	-12.7643
185	15.3433	-5.62385	0.0568422	-8.6025	4.61683	-1.69817	-21.2836	7.26745	1.37247	-7.37688	3.42839	0.273072	-13.7967	5.91511	3.02687	10.5329	2.20538	1.79909	9.87455	-3.39184	0.0941059	13.9245	-4.43648	-0.883109	-8.07298	-2.48457	-0.0343882	9.89255	-4.69729	0.684908	6.65694	-2.66054	0.501553	-8.89789	-2.99283	0.979759	7.43273	-2.60487	0.290716	-6.63086	-3.49851	-0.0127338	-7.06896	3.25318	0.902928	11.9287	-4.02846	1.79232	-11.8731
186	13.8942	-6.04091	0.137824	-7.9085	5.03425	-1.6417	-19.962	8.24915	1.54081	-6.82124	3.73843	0.160864	-12.7198	6.54058	3.19061	9.85512	2.63026	1.82197	9.1416	-3.65539	0.170237	13.0519	-4.92828	-0.907539	-7.2631	-2.60953	-0.159016	9.05666	-4.89768	0.900254	6.13893	-2.83561	0.543647	-8.32045	-3.29045	0.97709	6.84872	-2.92932	0.353679	-6.14166	-3.76788	-0.0652575	-6.50927	3.48193	1.01462	10.9761	-4.41377	1.9107	-10.9626
187	12.4417	-6.41412	0.193975	-7.19802	5.37631	-1.58235	-18.4887	9.01335	1.69519	-6.24989	3.99171	0.0573972	-11.5997	7.16995	3.15916	9.14587	3.02534	1.84541	8.38021	-3.91586	0.225475	12.1133	-5.33195	-0.948795	-6.45677	-2.72301	-0.267076	8.22747	-5.05206	1.06155	5.6082	-2.98338	0.583942	-7.7253	-3.54469	0.960172	6.2881	-3.22913	0.375358	-5.66575	-4.02012	-0.0842379	-5.93015	3.67711	1.06423	10.0091	-4.74159	1.99386	-10.0241
188	10.7086	-6.85942	0.249964	-6.35289	5.73597	-1.48054	-16.6217	9.78411	1.89919	-5.578	4.24477	-0.0373226	-10.1494	7.76268	2.9134	8.24135	3.45735	1.82795	7.40638	-4.20574	0.27637	10.9118	-5.81205	-0.951951	-5.50814	-2.89566	-0.406362	7.19825	-5.18566	1.24543	4.95805	-3.15608	0.646665	-6.97352	-3.81587	0.919855	5.63776	-3.55783	0.365264	-5.08614	-4.31162	-0.0871386	-5.22144	3.91478	1.09657	8.83694	-5.08424	2.07331	-8.87065
189	19.9239	2.34308	0.202969	-10.9538	-2.0126	-1.54566	-23.3474	-5.45099	-0.0686764	-8.73462	-2.17093	1.51865	-17.6008	-3.27795	2.33346	11.7182	-3.6766	-0.105523	11.8478	1.46729	0.286196	16.2602	3.09458	0.521765	-10.337	2.32609	0.375532	12.8615	1.2292	-0.747346	8.23308	1.23441	0.292944	-10.6558	1.63907	-0.759058	8.87484	2.93683	0.0867208	-8.38164	1.55941	-0.297265	-8.92411	-1.346	0.390067	14.5081	3.31117	-0.0120342	-14.4296
190	19.1869	3.2056	0.533949	-10.5664	-2.72875	-1.4435	-22.9495	-6.90918	-0.142703	-8.42711	-2.77489	1.45	-16.8141	-4.24553	2.61185	11.3399	-4.26441	-0.384212	11.5595	2.0088	0.465545	15.7698	3.88843	0.674698	-9.87057	2.82309	0.279353	12.4214	1.92249	-0.776571	7.96433	1.66658	0.261992	-10.3251	2.20152	-0.902133	8.39761	3.4492	0.167924	-7.99678	2.07093	-0.47953	-8.6053	-1.93928	0.455496	13.9764	4.11613	-0.0437428	-14.0141
191	18.0916	3.94267	0.867266	-10.0593	-3.3833	-1.30656	-22.1515	-8.31292	-0.295441	-7.96833	-3.2791	1.3904	-15.7663	-4.99509	2.90686	10.8217	-4.74365	-0.709273	11.1179	2.4964	0.668012	15.0813	4.54043	0.928639	-9.21421	3.15284	0.106129	11.8225	2.56105	-0.697837	7.59321	2.03896	0.266735	-9.85073	2.64672	-1.08461	7.79508	3.83049	0.334524	-7.53348	2.49412	-0.689774	-8.16301	-2.40472	0.536342	13.1647	4.78111	0.0127964	-13.3752
192	16.8897	4.56672	1.0775	-9.5046	-3.94255	-1.1873	-21.1516	-9.41128	-0.636582	-7.50034	-3.69978	1.3003	-14.714	-5.55939	3.03415	10.1835	-5.05344	-0.913985	10.5702	2.87385	0.829524	14.3454	5.06438	1.12105	-8.50682	3.35138	-0.0504052	11.1742	3.05599	-0.610863	7.17405	2.34278	0.25373	-9.31591	2.9825	-1.22112	7.1833	4.11172	0.463884	-7.12032	2.87411	-0.861129	-7.67549	-2.73745	0.63215	12.2886	5.28901	0.00586468	-12.6605
193	15.466	5.16459	1.08426	-8.77695	-4.45286	-1.15727	-19.9352	-10.436	-1.16999	-6.94444	-4.09954	1.10244	-13.6384	-6.22473	3.12178	9.43365	-5.38672	-1.01554	9.88254	3.24626	0.904131	13.4796	5.59962	1.13877	-7.68796	3.49668	-0.125717	10.3856	3.48963	-0.597704	6.68894	2.6193	0.20569	-8.72789	3.34801	-1.30546	6.51511	4.4097	0.47243	-6.67748	3.27931	-0.930291	-7.16866	-3.0897	0.65777	11.3326	5.76713	-0.216352	-11.758
194	14.0266	5.59144	1.24561	-8.09932	-4.88689	-1.05002	-18.4792	-11.2181	-1.25497	-6.35593	-4.36163	1.05326	-12.5457	-6.81927	3.29506	8.67209	-5.54063	-1.20723	9.15019	3.48552	1.04162	12.5681	5.98652	1.29136	-6.86898	3.51295	-0.252501	9.58307	3.84259	-0.469049	6.17311	2.80422	0.227612	-8.13711	3.54778	-1.48738	5.86776	4.56948	0.547937	-6.19187	3.5316	-1.05344	-6.61656	-3.34384	0.750793	10.3391	6.05428	-0.235872	-10.8405
195	12.5827	5.98001	1.37431	-7.40233	-5.24645	-0.948825	-16.9059	-11.7675	-1.28923	-5.75834	-4.56502	1.0001	-11.4095	-7.41964	3.27322	7.88758	-5.66537	-1.37651	8.3894	3.72686	1.15809	11.5981	6.29338	1.39325	-6.05497	3.51879	-0.362383	8.78079	4.13482	-0.377722	5.64423	2.96197	0.250787	-7.53095	3.70427	-1.65233	5.24906	4.7136	0.581116	-5.71937	3.77612	-1.13967	-6.04391	-3.56035	0.784491	9.33881	6.27349	-0.264881	-9.89575
196	10.86	6.44571	1.51706	-6.57138	-5.62358	-0.803074	-14.9413	-12.2786	-1.26932	-5.06102	-4.75492	0.954187	-9.94421	-7.97814	3.03646	6.90943	-5.74195	-1.58251	7.41625	3.99831	1.27748	10.3602	6.63334	1.55531	-5.09231	3.56411	-0.504998	7.77785	4.43771	-0.262219	4.99625	3.14844	0.293383	-6.76795	3.85144	-1.84341	4.53603	4.86414	0.583437	-5.14375	4.06417	-1.22102	-5.34305	-3.82192	0.79754	8.13318	6.48091	-0.298227	-8.73476
197	19.7865	-2.98519	-1.73804	-10.5654	2.40414	-2.44397	-24.5965	2.06679	-0.84404	-9.11513	1.39107	-0.0226581	-17.6796	3.35442	1.12028	11.9385	-0.314468	2.18954	11.6477	-1.56054	-0.77843	16.2259	-1.53696	-1.71057	-10.4304	-1.20692	1.34856	12.3586	-3.22373	-1.03932	8.13505	-1.49866	-0.120689	-10.4478	-1.08098	1.12517	9.36503	-0.852942	-0.989335	-8.33289	-1.87913	1.08215	-8.92452	1.91173	-0.337649	14.8457	-1.88955	-0.280617	-14.1363
198	18.6679	-3.89305	-1.55412	-10.0028	3.16587	-2.44346	-24.182	3.76855	-0.621071	-8.69067	2.05221	-0.242619	-16.5825	4.29257	1.42829	11.5976	0.442784	2.40598	11.2463	-2.17203	-0.77841	15.6503	-2.39092	-1.88996	-9.80413	-1.85949	1.19187	11.6551	-3.83537	-0.832822	7.75616	-1.94175	-0.10952	-9.94672	-1.58021	1.35614	8.85521	-1.55184	-0.924193	-7.8514	-2.47226	1.02414	-8.43297	2.48776	-0.223066	14.2052	-2.79012	0.0256909	-13.5518
199	17.3653	-4.61309	-1.3965	-9.37089	3.78892	-2.44299	-23.3466	5.39832	-0.526455	-8.19738	2.62118	-0.417943	-15.5783	5.04543	1.60779	11.145	1.08925	2.54302	10.7309	-2.67765	-0.734462	14.9921	-3.12544	-1.96275	-9.10386	-2.23682	0.958568	10.9284	-4.33218	-0.578272	7.34943	-2.30941	-0.0859653	-9.46861	-2.01976	1.52424	8.30623	-2.10666	-0.804756	-7.37154	-2.91958	0.935178	-7.92185	2.91033	-0.0601177	13.3852	-3.48763	0.321462	-12.8478
200	15.8357	-5.26955	-1.33761	-8.57428	4.31758	-2.4412	-22.0878	6.91159	-0.57012	-7.56651	3.07788	-0.599699	-14.4308	5.72174	1.68351	10.5175	1.66226	2.68851	10.0546	-3.11379	-0.708015	14.1788	-3.77947	-2.07718	-8.27415	-2.52472	0.722981	10.0623	-4.71049	-0.345174	6.82191	-2.58386	-0.0602844	-8.87931	-2.38209	1.67985	7.64122	-2.57017	-0.714922	-6.87484	-3.342	0.905899	-7.33704	3.2585	0.0762471	12.3788	-4.08869	0.51235	-11.9485
201	14.2971	-5.7922	-1.32657	-7.7793	4.74826	-2.45086	-20.6426	8.11573	-0.556753	-6.90658	3.4041	-0.728496	-13.3231	6.42072	1.70255	9.83004	2.13056	2.79031	9.32501	-3.44401	-0.678784	13.3139	-4.28706	-2.1698	-7.43892	-2.73347	0.520831	9.19866	-4.9511	-0.152197	6.2884	-2.79024	-0.0446005	-8.29882	-2.66387	1.82933	6.99629	-2.93761	-0.658398	-6.3818	-3.66633	0.908463	-6.75309	3.50364	0.177083	11.3545	-4.52806	0.623399	-10.9997
202	12.9194	-6.19818	-1.18879	-7.10244	5.1071	-2.37235	-19.2087	8.97601	-0.310341	-6.33962	3.6747	-0.759172	-12.3135	7.05654	1.74831	9.21924	2.57188	2.79749	8.65338	-3.74441	-0.607253	12.5053	-4.75136	-2.15624	-6.70126	-2.87258	0.30444	8.44782	-5.18111	0.0634584	5.80172	-2.94105	0.0290637	-7.7734	-2.90668	1.85224	6.43368	-3.18994	-0.558705	-5.9157	-3.89612	0.842854	-6.22326	3.70907	0.294155	10.4324	-4.83954	0.804204	-10.1554
203	11.2688	-6.65631	-1.07434	-6.28474	5.4544	-2.26507	-17.4115	9.79166	-0.0882431	-5.67413	3.94085	-0.829167	-11.0057	7.74934	1.54056	8.40782	3.04152	2.80229	7.77091	-4.07158	-0.5513	11.439	-5.25918	-2.17172	-5.79408	-3.02949	0.0893871	7.49941	-5.35994	0.25765	5.19947	-3.12883	0.0845995	-7.1243	-3.18187	1.91507	5.79762	-3.50163	-0.535867	-5.35504	-4.14941	0.82993	-5.56949	3.97296	0.349657	9.31755	-5.23087	0.94846	-9.10179
204	19.8525	2.81259	-1.18589	-10.6553	-2.27087	-2.16516	-24.0297	-5.37459	-1.91273	-8.89822	-2.385	0.393357	-17.5864	-3.79625	1.17618	11.3821	-4.15729	0.764882	11.6516	1.67433	-0.38369	16.0047	3.45226	-0.705443	-10.187	2.57438	1.29082	12.63	1.28246	-1.74528	8.15248	1.37741	-0.281853	-10.364	2.04408	-0.00108646	8.82426	3.28087	-0.882247	-8.35947	1.98647	0.558837	-8.9797	-1.59895	-0.47334	14.5273	3.3419	-1.35337	-14.0741
205	18.7542	3.69441	-0.831539	-10.1223	-3.04815	-2.07287	-23.3625	-6.98959	-2.16609	-8.39896	-3.02575	0.316827	-16.4653	-4.70055	1.4986	10.8442	-4.76079	0.47685	11.2516	2.26883	-0.236507	15.3557	4.2569	-0.550681	-9.48254	3.13623	1.11559	12.0069	2.00593	-1.74796	7.77898	1.82351	-0.320511	-9.83595	2.55145	-0.132892	8.15236	3.82098	-0.785009	-7.88594	2.54928	0.344344	-8.50661	-2.19724	-0.404146	13.7793	4.20926	-1.40959	-13.4694
206	17.4679	4.40095	-0.538065	-9.51474	-3.69048	-1.99694	-22.2927	-8.43793	-2.51353	-7.84232	-3.55965	0.263008	-15.4418	-5.42408	1.68964	10.2337	-5.20502	0.209536	10.7374	2.75026	-0.0721121	14.6362	4.90363	-0.345211	-8.74014	3.41342	0.872293	11.3482	2.63822	-1.6703	7.37673	2.19639	-0.338454	-9.33473	2.97394	-0.275471	7.48002	4.20921	-0.641142	-7.412	2.96328	0.138777	-8.0092	-2.64696	-0.274912	12.8769	4.86629	-1.39159	-12.7501
207	15.9533	5.06883	-0.353049	-8.73898	-4.24531	-1.93052	-20.8245	-9.67424	-2.95208	-7.16162	-3.97052	0.176833	-14.277	-6.06898	1.77569	9.47213	-5.55758	0.011894	10.0622	3.16884	0.0586326	13.7684	5.47935	-0.211892	-7.88083	3.58529	0.629686	10.5368	3.16831	-1.57951	6.85259	2.47834	-0.343951	-8.72633	3.32382	-0.376534	6.71882	4.481	-0.532261	-6.921	3.36939	-0.00266652	-7.43578	-3.0228	-0.166531	11.8031	5.37249	-1.42775	-11.838
208	14.4269	5.61456	-0.240265	-7.96111	-4.70423	-1.88713	-19.2167	-10.6056	-3.2454	-6.46746	-4.24011	0.113677	-13.1515	-6.73845	1.80543	8.6831	-5.79113	-0.146507	9.33334	3.48407	0.166627	12.862	5.90775	-0.115944	-7.02614	3.67901	0.422917	9.71101	3.55572	-1.48492	6.32162	2.69162	-0.351783	-8.13065	3.60827	-0.431126	6.00149	4.66693	-0.461401	-6.43239	3.68935	-0.0873234	-6.85993	-3.29319	-0.0856208	10.7322	5.69776	-1.4735	-10.8802
209	13.0585	6.0182	-0.0253771	-7.29831	-5.07687	-1.76499	-17.666	-11.2778	-3.21907	-5.87319	-4.44499	0.135386	-12.1258	-7.34695	1.86091	7.98342	-5.96367	-0.3669	8.6624	3.76004	0.308491	12.0172	6.26015	0.0621432	-6.27715	3.71578	0.20384	8.99637	3.92681	-1.36344	5.83684	2.85558	-0.295758	-7.594	3.78466	-0.559297	5.3936	4.76075	-0.352741	-5.96932	3.89971	-0.212519	-6.33695	-3.52357	0.0146066	9.77613	5.94559	-1.40738	-10.0293
210	11.4184	6.4836	0.177021	-6.49428	-5.44004	-1.61534	-15.7634	-11.8468	-3.19583	-5.18103	-4.64294	0.116522	-10.8002	-8.00858	1.66375	7.08353	-6.1051	-0.588649	7.78069	4.06625	0.44173	10.9115	6.64184	0.225869	-5.35777	3.74849	-0.0141075	8.07917	4.26613	-1.25043	5.23694	3.05565	-0.261956	-6.9316	4.00554	-0.67525	4.69896	4.89688	-0.318303	-5.41211	4.148	-0.293344	-5.69185	-3.81135	0.0487859	8.62016	6.2295	-1.40159	-8.96781
211	18.8371	-3.21631	-2.83905	-9.93917	2.63199	-2.92831	-24.3554	2.39069	-2.47018	-8.64044	1.3048	-1.06635	-16.8439	3.88998	0.364877	11.265	-0.327862	2.9892	11.1351	-1.61771	-1.36846	15.4484	-1.43448	-2.82938	-9.50507	-1.2929	1.9019	11.5222	-3.38946	-1.79589	7.68414	-1.64718	-0.622496	-9.73171	-0.945818	1.96697	8.73953	-1.16046	-1.84021	-7.85459	-2.05077	1.86196	-8.38165	2.11107	-1.07027	14.1672	-2.34872	-1.28215	-13.1523
212	17.2444	-4.02543	-2.69169	-9.14251	3.36526	-3.06748	-23.3377	4.43297	-2.44636	-8.01159	1.99396	-1.2589	-15.7602	4.83579	0.351828	10.7309	0.434372	3.22257	10.4904	-2.15852	-1.34239	14.6779	-2.25903	-2.9553	-8.79676	-1.99466	1.713	10.6398	-3.93708	-1.51141	7.17203	-2.00462	-0.586706	-9.12817	-1.38591	2.14645	8.11145	-1.86528	-1.75043	-7.3055	-2.57164	1.76929	-7.79867	2.6232	-0.884583	13.226	-3.22717	-0.983882	-12.3428
213	15.5734	-4.75693	-2.40986	-8.27845	3.9548	-3.00945	-21.8931	6.24526	-2.15127	-7.34864	2.61844	-1.30087	-14.5276	5.43972	0.5091	10.1218	1.12959	3.28183	9.81044	-2.67291	-1.2273	13.8931	-3.04249	-2.91384	-8.00384	-2.44693	1.29138	9.77787	-4.37711	-1.10211	6.66171	-2.33514	-0.498615	-8.57814	-1.83109	2.24136	7.43641	-2.41823	-1.50209	-6.80707	-3.06209	1.62058	-7.20964	3.02022	-0.591439	12.1887	-3.91472	-0.557632	-11.4667
214	13.9284	-5.35012	-2.38315	-7.39104	4.38537	-3.02721	-20.1966	7.48036	-2.06074	-6.62369	2.97894	-1.38483	-13.3463	6.10693	0.530995	9.40263	1.61977	3.36636	9.06987	-3.02944	-1.20747	13.028	-3.56906	-2.99641	-7.14929	-2.66566	0.991149	8.89674	-4.66458	-0.893294	6.11466	-2.54581	-0.481959	-7.9712	-2.07505	2.42225	6.72461	-2.75214	-1.39878	-6.28681	-3.38865	1.6257	-6.60926	3.27478	-0.456856	11.1141	-4.38461	-0.385746	-10.4976
215	12.244	-5.85151	-2.33489	-6.4858	4.7262	-2.95744	-18.321	8.41852	-1.87853	-5.89516	3.26475	-1.45513	-12.1636	6.85803	0.380891	8.63664	2.07688	3.40585	8.29146	-3.40002	-1.20664	12.1027	-4.07522	-3.07249	-6.2814	-2.87293	0.702502	8.00283	-4.93856	-0.709174	5.53678	-2.71858	-0.435023	-7.34353	-2.27156	2.6205	6.0203	-3.03121	-1.34089	-5.70914	-3.59249	1.61896	-6.00012	3.5405	-0.379012	10.0206	-4.80288	-0.232074	-9.49124
216	10.994	-6.25367	-2.16144	-5.84933	4.99499	-2.84396	-16.9453	9.10649	-1.71208	-5.39971	3.51116	-1.50389	-11.1614	7.47438	0.207647	8.04147	2.48316	3.41311	7.64186	-3.74205	-1.16654	11.3246	-4.54038	-3.0781	-5.60826	-3.04559	0.459896	7.30846	-5.17617	-0.556671	5.08737	-2.89362	-0.389983	-6.85555	-2.42674	2.67983	5.53911	-3.27648	-1.31615	-5.27202	-3.775	1.61139	-5.51355	3.7817	-0.322475	9.17671	-5.15939	-0.0685832	-8.73026
217	18.9109	3.26871	-2.22146	-10.0394	-2.57848	-2.61756	-23.778	-5.19099	-3.55901	-8.42336	-2.47412	-0.650016	-16.7368	-4.32158	0.429077	10.6622	-4.49106	1.44577	11.1393	1.87293	-0.942512	15.2197	3.72443	-1.79006	-9.25719	2.55784	1.84311	11.805	1.30653	-2.53159	7.70305	1.47438	-0.797417	-9.64085	2.44285	0.745711	8.13508	3.46017	-1.72052	-7.88496	2.36571	1.26407	-8.44246	-1.7581	-1.21982	13.8241	3.28915	-2.43824	-13.0868
218	17.3365	4.07118	-1.92062	-9.27173	-3.35307	-2.66681	-22.4682	-6.98373	-4.08595	-7.71822	-3.11296	-0.69626	-15.6288	-5.2389	0.430594	9.93534	-5.0607	1.18537	10.4958	2.39312	-0.786969	14.3799	4.46483	-1.60071	-8.46514	3.15694	1.63434	10.9983	2.01421	-2.44377	7.19532	1.83974	-0.80213	-9.01415	2.86707	0.613695	7.34754	3.97433	-1.59916	-7.34279	2.85056	1.03526	-7.87607	-2.30108	-1.07491	12.7802	4.09817	-2.48601	-12.2592
219	15.6818	4.77384	-1.50221	-8.43076	-3.96421	-2.53717	-20.7646	-8.57088	-4.27908	-6.98841	-3.65256	-0.609982	-14.381	-5.80797	0.597034	9.16895	-5.45145	0.842031	9.81711	2.86635	-0.551363	13.5321	5.10158	-1.27313	-7.62161	3.49081	1.20071	10.2014	2.65584	-2.20393	6.6891	2.18417	-0.75186	-8.44208	3.24381	0.412381	6.55471	4.32178	-1.32749	-6.85077	3.2905	0.760585	-7.30015	-2.73782	-0.813992	11.6601	4.772	-2.33892	-11.3681
220	14.0506	5.38827	-1.3605	-7.56054	-4.42754	-2.50162	-18.9021	-9.51593	-4.50164	-6.22633	-3.93829	-0.622751	-13.1827	-6.44373	0.629117	8.34546	-5.6819	0.659399	9.07737	3.2094	-0.446164	12.6241	5.54352	-1.16058	-6.74667	3.58897	0.895645	9.36405	3.09442	-2.10886	6.14464	2.40197	-0.759214	-7.82125	3.51795	0.406555	5.78169	4.4558	-1.21206	-6.33497	3.61367	0.677747	-6.70822	-3.02073	-0.700183	10.5343	5.14313	-2.3395	-10.3892
221	12.3778	5.9094	-1.21486	-6.66887	-4.79209	-2.38979	-16.9046	-10.1784	-4.54931	-5.46932	-4.14823	-0.638428	-11.9807	-7.166	0.490532	7.48927	-5.8478	0.467921	8.29985	3.57075	-0.35602	11.6579	5.95909	-1.05097	-5.85994	3.67441	0.60253	8.51192	3.51423	-2.03344	5.56892	2.58587	-0.732265	-7.18166	3.76568	0.444704	5.02972	4.54112	-1.14473	-5.7601	3.81617	0.615998	-6.10781	-3.31064	-0.643815	9.39618	5.4578	-2.33612	-9.37483
222	11.1368	6.29968	-0.965941	-6.04291	-5.06968	-2.24372	-15.4387	-10.6734	-4.55275	-4.94861	-4.34167	-0.638727	-10.9628	-7.75864	0.326741	6.8134	-5.99884	0.268567	7.65104	3.89464	-0.23466	10.8431	6.32228	-0.889702	-5.1707	3.7519	0.356103	7.85309	3.86664	-1.97337	5.12169	2.77027	-0.707366	-6.68593	3.89968	0.39981	4.50183	4.65286	-1.11073	-5.32547	3.99598	0.559382	-5.62912	-3.57064	-0.60665	8.51291	5.74903	-2.30545	-8.60532
223	15.9153	-4.03672	-3.30666	-8.34283	3.44305	-3.43522	-22.0319	4.84475	-3.26543	-7.38052	2.00364	-1.77852	-15.2898	5.32726	-0.533312	9.99629	0.445655	3.63269	9.85779	-2.11592	-1.64343	13.8899	-2.17663	-3.49912	-8.03088	-2.11737	1.81333	9.84838	-3.9601	-1.81105	6.71719	-2.01497	-0.874913	-8.51559	-1.24507	2.58857	7.45042	-1.99877	-2.1465	-6.86973	-2.57606	2.17304	-7.29222	2.68897	-1.20108	12.3796	-3.47184	-1.49548	-11.3578
224	14.1214	-4.49605	-3.39777	-7.32932	3.80253	-3.54768	-20.1307	5.9753	-3.22392	-6.55732	2.34656	-1.90314	-14.165	5.93691	-0.86524	9.20721	0.850612	3.79859	9.06889	-2.40408	-1.71394	12.9942	-2.57864	-3.67929	-7.15927	-2.528	1.58566	8.89343	-4.19929	-1.66985	6.14111	-2.19765	-0.924808	-7.85346	-1.38905	2.85971	6.68895	-2.37337	-2.14918	-6.30001	-2.81127	2.23818	-6.66829	2.94031	-1.15252	11.2283	-3.93667	-1.42718	-10.312
225	12.5321	-4.99331	-3.44861	-6.40993	4.06243	-3.51739	-18.2494	6.763	-3.00303	-5.84888	2.63379	-2.01328	-12.9929	6.39308	-0.965359	8.47049	1.1855	3.80943	8.34239	-2.65417	-1.70233	12.1822	-2.94449	-3.77609	-6.36772	-2.83024	1.32063	8.04755	-4.43942	-1.52409	5.60838	-2.33968	-0.931673	-7.23586	-1.46575	3.06591	5.98789	-2.62161	-2.08357	-5.78017	-2.99476	2.27323	-6.09802	3.12038	-1.07486	10.2012	-4.33133	-1.30904	-9.37154
226	16.0093	4.22829	-2.51956	-8.47646	-3.50459	-3.02087	-21.1334	-6.95131	-4.95951	-7.08369	-3.1637	-1.20923	-15.1456	-5.73172	-0.44685	9.18644	-5.14777	1.55904	9.86325	2.42566	-1.08924	13.5925	4.53231	-2.14753	-7.68966	3.18346	1.73239	10.2096	2.03737	-2.75065	6.74045	1.82332	-1.09	-8.40147	3.01157	1.0545	6.67178	3.95339	-1.99231	-6.90786	2.96804	1.4225	-7.37156	-2.35809	-1.39615	11.9235	4.02229	-3.03222	-11.2758
227	14.2264	4.7369	-2.51848	-7.47773	-3.91345	-3.08751	-19.085	-7.75309	-5.19551	-6.22548	-3.4301	-1.26672	-14.0053	-6.31696	-0.769435	8.30932	-5.35091	1.49949	9.07506	2.72419	-1.08816	12.663	4.89499	-2.17365	-6.77305	3.47187	1.49405	9.29201	2.41837	-2.70661	6.16659	2.00622	-1.16038	-7.72872	3.26375	1.18286	5.8396	4.11929	-1.98098	-6.34149	3.21979	1.42172	-6.75588	-2.63188	-1.36789	10.7247	4.33925	-3.12423	-10.222
228	12.6488	5.27053	-2.47114	-6.5689	-4.20294	-3.02445	-17.1034	-8.28283	-5.16382	-5.48778	-3.65234	-1.32073	-12.8216	-6.74392	-0.862649	7.51455	-5.41699	1.36168	8.34915	2.96587	-1.01653	11.8212	5.19934	-2.13543	-5.94981	3.66195	1.2215	8.48289	2.78886	-2.65652	5.63561	2.15302	-1.18343	-7.10473	3.42489	1.30334	5.09874	4.17531	-1.9075	-5.82424	3.41299	1.40577	-6.19163	-2.83522	-1.30505	9.6561	4.62617	-3.14586	-9.27446
229	-5.16972	-0.793197	-6.47507	4.60679	0.671136	-4.96546	5.37048	3.89254	-9.51994	2.32659	0.484754	-5.59492	3.76365	1.55006	-7.84319	-4.34142	-0.236158	5.24162	-3.40286	-0.182397	-5.08679	-4.24794	-0.05086	-7.22382	2.52567	-0.810917	3.30516	-3.3406	-1.44632	-4.51136	-1.83303	-0.752642	-2.75804	2.81637	0.616165	4.46133	-2.12114	-0.892652	-3.62725	2.30864	-0.233373	4.20381	1.9452	0.792286	-3.14868	-3.47425	-2.83725	-6.986	4.6072
230	-5.3552	-2.54995	-6.53809	4.70956	1.94648	-4.89411	5.37449	6.53867	-9.23393	2.33143	1.6472	-5.6196	3.99921	3.4738	-7.86384	-4.2655	0.895919	5.68208	-3.50052	-1.13953	-5.13105	-4.34819	-1.61008	-7.5784	2.52073	-1.6381	3.2303	-3.51369	-2.55664	-4.3233	-1.89462	-1.49232	-2.77597	2.88323	-0.39505	4.76895	-2.07605	-1.7471	-3.46835	2.38052	-1.2207	4.19407	2.03712	1.63475	-3.06585	-3.50165	-4.22282	-6.72344	4.69266
231	-5.52929	-4.10268	-6.44088	4.74701	3.09499	-4.66765	5.36991	8.81353	-8.48635	2.31552	2.63462	-5.33915	4.25436	5.18935	-7.54173	-4.15506	1.94916	5.92614	-3.58135	-1.99721	-5.02958	-4.40998	-3.03238	-7.60681	2.49438	-2.36466	3.04918	-3.65729	-3.52732	-4.02818	-1.95243	-2.14747	-2.64044	2.93137	-1.33634	4.94418	-2.02656	-2.52174	-3.26864	2.44262	-2.08585	4.0376	2.12988	2.37858	-2.90483	-3.50505	-5.37968	-6.19704	4.70937
232	-5.54706	-5.6613	-6.12038	4.60266	4.24887	-4.26804	5.09886	11.1195	-7.23819	2.161	3.63034	-4.90295	4.3572	6.92795	-7.07365	-3.87207	3.03239	5.98046	-3.5189	-2.86385	-4.79831	-4.24757	-4.50064	-7.43387	2.35376	-3.05878	2.70435	-3.66289	-4.47272	-3.5819	-1.91648	-2.79167	-2.40006	2.85174	-2.31953	4.95102	-1.87953	-3.2966	-3.03563	2.40572	-2.95854	3.76465	2.14808	3.13246	-2.68293	-3.32074	-6.4541	-5.42236	4.50253
233	-5.54102	-7.18417	-5.46792	4.36369	5.41327	-3.73616	4.84893	13.1819	-5.20959	1.95293	4.59004	-4.23411	4.40307	8.65241	-6.35906	-3.50789	4.12705	5.89687	-3.42179	-3.69356	-4.32516	-4.02011	-5.94918	-6.81289	2.16684	-3.75697	2.30706	-3.63391	-5.32726	-2.89473	-1.85653	-3.39995	-2.07571	2.7411	-3.33423	4.69149	-1.7057	-4.06228	-2.69169	2.33323	-3.79613	3.26977	2.15641	3.8514	-2.29051	-3.06976	-7.42498	-4.37255	4.18426
234	-5.38216	-8.4533	-4.29804	3.94102	6.45799	-3.01158	4.40436	14.7691	-2.64342	1.66148	5.34476	-3.25049	4.25283	10.2868	-5.26765	-3.0015	5.1307	5.50315	-3.1966	-4.47267	-3.69224	-3.60624	-7.23274	-5.77756	1.8799	-4.34961	1.82614	-3.47719	-6.06633	-2.0389	-1.72217	-3.91343	-1.60489	2.53092	-4.26623	4.13199	-1.44669	-4.73475	-2.22838	2.15781	-4.6035	2.637	2.09671	4.49117	-1.7507	-2.62711	-8.18847	-3.08653	3.67194
235	-5.32223	-9.43552	-2.75245	3.45585	7.33274	-2.09842	4.21731	15.2511	0.467518	1.40446	5.80613	-2.03125	4.16275	11.4677	-3.74355	-2.50921	5.98552	4.86768	-2.9966	-5.11805	-2.87482	-3.25856	-8.32549	-4.39798	1.60208	-4.75175	1.25628	-3.35375	-6.48444	-0.97952	-1.62245	-4.26069	-0.970664	2.36608	-5.11172	3.36706	-1.22771	-5.24212	-1.60665	2.01452	-5.25046	1.79232	2.09012	4.95695	-1.0356	-2.21904	-8.59907	-1.60585	3.13616
236	-5.25422	-10.0574	-0.945388	2.86701	7.92195	-1.05735	4.18515	14.4926	3.73177	1.12354	5.94841	-0.604229	4.09746	11.8521	-1.85395	-1.97997	6.56573	3.99785	-2.75317	-5.64914	-2.03074	-2.87127	-9.02999	-2.71595	1.29021	-4.88831	0.612661	-3.16962	-6.67833	0.144013	-1.49256	-4.45934	-0.255326	2.19393	-5.70664	2.42823	-0.996335	-5.57112	-0.880684	1.86294	-5.7287	0.815713	2.07542	5.15729	-0.182647	-1.73208	-8.72007	-0.0556548	2.52085
237	-5.1366	2.11737	-6.19789	4.56634	-1.43235	-4.84001	5.68456	-0.231074	-10.1122	2.43606	-1.42084	-5.38497	3.80437	-1.57385	-7.81877	-4.61102	-2.09821	4.5513	-3.40095	1.40834	-4.89268	-4.36	2.47735	-6.71448	2.61525	0.580597	3.28392	-3.23039	0.383614	-4.79805	-1.82567	0.461898	-2.8261	2.85982	2.23684	3.87724	-2.30343	0.50084	-3.59116	2.29759	1.37379	3.98623	1.9232	-0.607601	-3.20279	-3.61312	-0.555082	-7.45398	4.63597
238	-5.28228	3.85817	-5.92782	4.62033	-2.69318	-4.61741	6.08734	-2.82038	-10.578	2.57269	-2.55274	-5.15689	4.09001	-3.49088	-7.80939	-4.86165	-3.22158	4.15559	-3.49633	2.34826	-4.70545	-4.59852	4.03781	-6.44057	2.71623	1.39892	3.18392	-3.26872	1.51068	-4.96051	-1.87833	1.19563	-2.92659	2.97982	3.20738	3.47065	-2.47845	1.32893	-3.38866	2.35614	2.32387	3.71422	1.98853	-1.45642	-3.18533	-3.80785	0.809039	-7.75527	4.75621
239	-5.42152	5.36817	-5.53893	4.61426	-3.80723	-4.25601	6.43637	-5.18799	-10.4972	2.66512	-3.45108	-4.66868	4.38974	-5.19395	-7.46056	-5.04111	-4.17059	3.65735	-3.57515	3.15656	-4.40068	-4.78151	5.34974	-5.91814	2.78288	2.11703	2.98075	-3.29217	2.53492	-4.97793	-1.92813	1.86247	-2.86514	3.07553	4.04063	3.00634	-2.62842	2.07906	-3.14946	2.40683	3.11704	3.33325	2.05771	-2.21299	-3.0823	-3.95842	2.07071	-7.72481	4.80401
240	-5.40482	6.83829	-4.92999	4.42671	-4.89908	-3.72247	6.5372	-7.76469	-9.95021	2.61882	-4.33936	-4.02491	4.53777	-6.92173	-6.96538	-5.04418	-5.06309	2.97921	-3.51071	3.94201	-3.96782	-4.74158	6.64512	-5.18844	2.73171	2.81264	2.6147	-3.17878	3.56518	-4.84116	-1.88424	2.52901	-2.69821	3.04275	4.80481	2.38344	-2.68397	2.85277	-2.87633	2.35865	3.88518	2.83817	2.05197	-2.98195	-2.91926	-3.91894	3.37637	-7.43819	4.6277
241	-5.36584	8.21012	-4.00187	4.14452	-5.98202	-3.05656	6.63942	-10.3257	-8.58559	2.51234	-5.14829	-3.16123	4.62843	-8.63302	-6.22393	-4.95906	-5.8959	2.18104	-3.41178	4.63336	-3.30906	-4.62752	7.75476	-4.05208	2.63506	3.51662	2.196	-3.03728	4.57891	-4.44669	-1.81673	3.16895	-2.44381	2.97594	5.42486	1.53475	-2.71051	3.61887	-2.49271	2.27576	4.55999	2.13855	2.03725	-3.72894	-2.5835	-3.80779	4.70323	-6.85955	4.33909
242	-5.18092	9.23174	-2.61383	3.68379	-6.91628	-2.21396	6.49014	-12.6153	-6.5762	2.29592	-5.6996	-2.03371	4.52062	-10.2535	-5.10707	-4.6854	-6.49964	1.19142	-3.18493	5.23687	-2.50742	-4.30661	8.5686	-2.59421	2.4255	4.12625	1.69672	-2.77936	5.51993	-3.85407	-1.67585	3.73015	-2.03321	2.80067	5.79481	0.50603	-2.63	4.31084	-1.99405	2.0906	5.16763	1.31422	1.95685	-4.40626	-2.09459	-3.48781	5.95577	-5.98693	3.85471
243	-5.10217	9.90301	-0.910768	3.16754	-7.65711	-1.20445	6.44304	-13.9707	-3.72914	2.07757	-5.91145	-0.740306	4.46106	-11.4124	-3.56468	-4.36572	-6.83699	0.113969	-2.98363	5.66627	-1.55885	-4.02953	9.06854	-0.89377	2.20041	4.54317	1.11435	-2.58837	6.22351	-2.97042	-1.57151	4.14486	-1.44168	2.66306	5.96512	-0.624984	-2.54466	4.82512	-1.34586	1.94014	5.56473	0.328195	1.93478	-4.9254	-1.41756	-3.16576	6.95862	-4.79609	3.33608
244	-5.02404	10.1709	0.981024	2.55894	-8.09546	-0.102099	6.36825	-14.1695	-0.384515	1.79679	-5.77154	0.686975	4.40542	-11.7688	-1.66929	-3.92006	-6.83406	-0.969875	-2.73918	5.97822	-0.611894	-3.67479	9.0984	0.936205	1.90736	4.69895	0.466267	-2.3622	6.72759	-1.95624	-1.43875	4.4206	-0.752924	2.5033	5.83223	-1.73033	-2.40081	5.16514	-0.602558	1.78389	5.76401	-0.740131	1.91277	-5.1904	-0.582596	-2.73333	7.73365	-3.42964	2.72338
245	7.91491	-0.765723	-6.40376	-3.58901	0.729312	-4.84824	-12.3728	2.06984	-7.51305	-3.86011	0.192715	-3.77156	-9.63329	2.01575	-5.5571	4.88525	-1.5718	4.62188	5.47221	-0.276697	-3.49524	8.4025	0.645874	-5.84448	-3.70868	-0.585918	2.93085	5.42296	-1.82358	-3.8494	3.83366	-0.60795	-2.12649	-4.84007	0.920464	3.54752	3.63624	-0.251234	-3.68612	-3.93328	-0.30548	3.71783	-4.07628	0.884634	-2.70673	6.72215	-1.72961	-4.78319	-5.62406
246	6.44867	-0.685852	-6.53551	-2.7636	0.661931	-4.78506	-10.8233	2.10978	-7.60406	-3.28364	0.150216	-3.95595	-8.13228	1.7942	-5.98152	3.94696	-1.47586	4.7021	4.55835	-0.248264	-3.66342	7.2264	0.610969	-5.98204	-3.00647	-0.554817	2.97434	4.53936	-1.72694	-3.8995	3.26092	-0.593178	-2.18908	-4.10441	0.907874	3.59341	3.03638	-0.259606	-3.70212	-3.33586	-0.241952	3.80699	-3.45138	0.842599	-2.78219	5.7093	-1.78084	-5.05467	-4.57056
247	4.85741	-0.60766	-6.51865	-1.85935	0.598905	-4.7445	-8.93778	2.19123	-7.90843	-2.64399	0.110427	-4.16672	-6.56168	1.59932	-6.44806	2.90418	-1.35586	4.77175	3.53335	-0.212821	-3.81352	5.87446	0.55727	-6.06302	-2.26838	-0.524007	3.04418	3.54325	-1.62167	-3.92533	2.62518	-0.583425	-2.21117	-3.26454	0.880032	3.65295	2.39381	-0.277623	-3.7171	-2.65987	-0.18272	3.87594	-2.77009	0.798821	-2.87478	4.57253	-1.82105	-5.24625	-3.41748
248	3.28363	-0.653852	-6.48429	-0.92127	0.626374	-4.81233	-7.0141	2.53027	-8.44842	-1.98788	0.156832	-4.43579	-5.04929	1.62836	-6.89435	1.83172	-1.16377	4.88485	2.48752	-0.23505	-3.99487	4.45889	0.420125	-6.23799	-1.54892	-0.573151	3.12044	2.51533	-1.60569	-3.96174	1.98247	-0.626964	-2.2341	-2.38703	0.783371	3.69882	1.76527	-0.36889	-3.70515	-1.95132	-0.203711	3.92533	-2.07506	0.818121	-2.88301	3.45223	-2.00211	-5.56173	-2.25269
249	1.87612	-0.651683	-6.5894	-0.0542784	0.619692	-4.88689	-5.20084	2.77348	-8.94827	-1.35427	0.182607	-4.65852	-3.65954	1.603	-7.15961	0.839279	-1.02675	5.00275	1.54487	-0.219175	-4.21196	3.13096	0.345301	-6.41713	-0.90323	-0.590886	3.17589	1.58169	-1.57609	-4.08221	1.40343	-0.651307	-2.33896	-1.57821	0.730941	3.77469	1.18143	-0.435605	-3.72423	-1.29511	-0.19993	4.00155	-1.43627	0.81276	-2.91564	2.43604	-2.13284	-5.89203	-1.1948
250	0.368829	-0.762809	-6.65561	0.899142	0.695183	-4.94802	-3.15052	3.16634	-9.16514	-0.634685	0.289944	-4.85893	-2.18232	1.69464	-7.45652	-0.228152	-0.802207	5.10946	0.522458	-0.262941	-4.45514	1.65836	0.169855	-6.58904	-0.213683	-0.672557	3.2314	0.566688	-1.61285	-4.19514	0.760747	-0.716229	-2.43381	-0.696979	0.65441	3.95669	0.537891	-0.568142	-3.7276	-0.568153	-0.259917	4.07747	-0.741934	0.861375	-2.96492	1.31055	-2.35968	-6.18025	-0.0355765
251	-1.21907	-0.761553	-6.64205	1.92485	0.680476	-5.01076	-0.866181	3.41506	-9.30447	0.158873	0.328256	-5.0777	-0.52911	1.64341	-7.61452	-1.38308	-0.655804	5.16709	-0.561451	-0.228914	-4.73819	0.0525774	0.1093	-6.79854	0.535627	-0.698932	3.27751	-0.52165	-1.55682	-4.27251	0.0584596	-0.728126	-2.53622	0.256712	0.653747	4.15152	-0.17828	-0.64555	-3.72353	0.223683	-0.249153	4.13653	0.0077481	0.840043	-2.99382	0.0368656	-2.49056	-6.37575	1.22834
252	-2.69388	-0.797838	-6.58608	2.90674	0.692452	-5.04166	1.33057	3.65241	-9.44789	0.932415	0.391059	-5.29113	1.05264	1.63239	-7.76854	-2.47278	-0.492552	5.22101	-1.59808	-0.221931	-4.93443	-1.506	0.0397322	-7.02859	1.25124	-0.747194	3.30874	-1.55122	-1.52834	-4.36007	-0.617803	-0.749873	-2.64409	1.18509	0.635694	4.31767	-0.872223	-0.739322	-3.69564	0.984351	-0.254354	4.18229	0.71782	0.833946	-3.03136	-1.20226	-2.63426	-6.63634	2.44408
253	-4.02431	-0.922293	-6.51375	3.81228	0.767883	-5.01773	3.40414	3.99166	-9.5084	1.66231	0.52344	-5.49649	2.49544	1.70486	-7.83229	-3.45782	-0.279365	5.26054	-2.55431	-0.265887	-5.05413	-2.95735	-0.113555	-7.17714	1.91824	-0.839207	3.30986	-2.50566	-1.55762	-4.41052	-1.25551	-0.802763	-2.7196	2.04615	0.568318	4.45771	-1.52014	-0.876927	-3.65236	1.68709	-0.311349	4.20884	1.37086	0.870415	-3.08818	-2.38408	-2.84381	-6.83508	3.58196
254	7.9439	1.78187	-6.16115	-3.62539	-1.16211	-4.73544	-12.0859	-1.69713	-8.05404	-3.7662	-1.442	-3.59146	-9.57634	-2.35283	-5.52294	4.67302	-3.03759	4.07847	5.47386	1.09611	-3.32772	8.32563	2.38006	-5.49511	-3.59724	1.14531	2.90442	5.52768	-0.0847739	-4.12182	3.83928	0.320219	-2.1785	-4.81694	1.78339	3.23652	3.42483	1.36483	-3.64425	-3.94384	1.22978	3.51	-4.09875	-0.544761	-2.76197	6.5874	0.484741	-5.23727	-5.60282
255	6.47652	1.76138	-6.30245	-2.79786	-1.11938	-4.67883	-10.5499	-1.47958	-8.11954	-3.19599	-1.37558	-3.78785	-8.08152	-2.09889	-5.95108	3.73728	-2.92409	4.16519	4.55999	1.11112	-3.49753	7.14865	2.36528	-5.62862	-2.90472	1.02579	2.95021	4.63808	-0.0878759	-4.15629	3.26636	0.305467	-2.23943	-4.08083	1.78744	3.27642	2.84289	1.21952	-3.6638	-3.34578	1.20032	3.61174	-3.47275	-0.516659	-2.83473	5.58224	0.307148	-5.48284	-4.54969
256	4.88386	1.71732	-6.29723	-1.89177	-1.08667	-4.64397	-8.6801	-1.19183	-8.39428	-2.56237	-1.31037	-4.01019	-6.51644	-1.87045	-6.42093	2.69579	-2.79519	4.23815	3.53494	1.11525	-3.65146	5.79585	2.33094	-5.7057	-2.17654	0.90276	3.0224	3.63619	-0.0785419	-4.16709	2.63054	0.300988	-2.26073	-3.23968	1.80697	3.31888	2.21719	1.07249	-3.68212	-2.66918	1.17069	3.69272	-2.79031	-0.487269	-2.92449	4.45341	0.136405	-5.64764	-3.39726
257	3.31146	1.79167	-6.25139	-0.955588	-1.15793	-4.70591	-6.73936	-1.07681	-8.96645	-1.90192	-1.33951	-4.27093	-5.00372	-1.86703	-6.86702	1.60364	-2.73905	4.30084	2.48922	1.18291	-3.82184	4.37095	2.40414	-5.83828	-1.45657	0.861573	3.09853	2.61298	0.015684	-4.21576	1.98838	0.349454	-2.28882	-2.35793	1.86893	3.30759	1.58641	0.998389	-3.66973	-1.96107	1.21362	3.73345	-2.09621	-0.527679	-2.93503	3.32751	0.047524	-5.98202	-2.2304
258	1.90448	1.84112	-6.352	-0.0891502	-1.19338	-4.77876	-4.92115	-0.898511	-9.47561	-1.26674	-1.34115	-4.49065	-3.61505	-1.8096	-7.13293	0.601945	-2.66597	4.39504	1.5466	1.22194	-4.03611	3.03859	2.42918	-5.99731	-0.81382	0.798073	3.15469	1.68025	0.06038	-4.33859	1.40962	0.368923	-2.39613	-1.54635	1.91925	3.34643	1.00492	0.913661	-3.68928	-1.30501	1.2391	3.80673	-1.45754	-0.539866	-2.96792	2.31118	-0.0809868	-6.31278	-1.17145
259	0.40023	1.99671	-6.39281	0.860535	-1.31207	-4.82831	-2.84033	-0.906163	-9.75001	-0.537188	-1.40729	-4.67194	-2.13588	-1.86732	-7.42867	-0.492873	-2.63058	4.43162	0.524368	1.32532	-4.26133	1.55369	2.53153	-6.11326	-0.119385	0.792334	3.20903	0.674645	0.179617	-4.47596	0.767697	0.430603	-2.49807	-0.659499	2.05234	3.45288	0.348934	0.87631	-3.69018	-0.579067	1.32693	3.86265	-0.765004	-0.6063	-3.02165	1.17414	-0.118015	-6.63993	-0.00912252
260	-1.18732	2.02873	-6.37633	1.88591	-1.34424	-4.89001	-0.54787	-0.764061	-9.90465	0.258274	-1.40213	-4.88707	-0.484535	-1.77549	-7.58779	-1.64794	-2.48513	4.4889	-0.559537	1.36293	-4.54394	-0.0547856	2.53158	-6.31055	0.627213	0.723833	3.25579	-0.413998	0.230586	-4.55254	0.0655349	0.439468	-2.60165	0.296341	2.13183	3.61883	-0.363025	0.766707	-3.68694	0.212732	1.34295	3.92099	-0.0149874	-0.606339	-3.04972	-0.101091	-0.223489	-6.84064	1.25556
261	-2.66105	2.08705	-6.31134	2.86654	-1.39741	-4.91703	1.65622	-0.623042	-10.0619	1.03656	-1.42181	-5.0914	1.09642	-1.72564	-7.74229	-2.744	-2.36585	4.52652	-1.59612	1.4058	-4.7358	-1.61735	2.55185	-6.5225	1.34317	0.680896	3.28693	-1.44125	0.29761	-4.64613	-0.610489	0.457196	-2.71173	1.22723	2.20761	3.75116	-1.05755	0.677397	-3.65894	0.973176	1.37041	3.96234	0.694971	-0.619651	-3.08754	-1.34195	-0.338765	-7.10705	2.47228
262	-3.98849	2.22558	-6.21396	3.76858	-1.50411	-4.88223	3.7554	-0.620146	-10.1707	1.77925	-1.51214	-5.27222	2.54063	-1.76147	-7.80519	-3.75034	-2.2998	4.5115	-2.55221	1.47952	-4.84115	-3.07881	2.62663	-6.6251	2.01646	0.686644	3.28656	-2.38645	0.421725	-4.72062	-1.24756	0.509019	-2.79311	2.09279	2.30786	3.83079	-1.71877	0.641436	-3.61302	1.67503	1.4419	3.97149	1.34661	-0.672103	-3.1478	-2.53504	-0.363035	-7.34379	3.61279
263	8.02118	-2.27654	-6.42962	-3.63569	1.83954	-4.81054	-12.8703	4.22116	-7.28733	-3.93766	1.17431	-3.63245	-9.90494	4.50893	-5.96148	5.14196	-0.711307	4.90164	5.59147	-1.09261	-3.56071	8.60289	-0.384702	-5.99703	-3.83248	-1.58639	2.77266	5.46782	-2.84474	-3.58861	3.88864	-1.15473	-2.04359	-4.98586	0.408436	3.71686	3.82858	-1.18931	-3.56425	-3.99772	-1.22178	3.71627	-4.14805	1.71861	-2.67049	6.93871	-3.01055	-4.50063	-5.79942
264	6.61904	-2.16839	-6.49973	-2.86622	1.71503	-4.87364	-11.3116	4.18002	-7.49207	-3.39722	1.06931	-3.85573	-8.37443	4.10304	-6.15072	4.23652	-0.631874	5.00192	4.70514	-1.06222	-3.72263	7.46492	-0.432989	-6.15332	-3.15126	-1.47645	2.80553	4.61575	-2.71201	-3.69701	3.33999	-1.13	-2.10471	-4.26477	0.386826	3.78506	3.24187	-1.12576	-3.58603	-3.42659	-1.11555	3.79029	-3.53745	1.65418	-2.73459	5.94597	-2.99378	-4.77644	-4.77228
265	5.10857	-2.04277	-6.46133	-2.00721	1.61352	-4.87545	-9.55024	4.20447	-7.74823	-2.78694	0.972522	-4.07821	-6.79962	3.68591	-6.21512	3.22912	-0.501312	5.04714	3.72169	-1.01522	-3.86931	6.16735	-0.509206	-6.25132	-2.44044	-1.38038	2.92623	3.66272	-2.56014	-3.73123	2.7337	-1.11344	-2.12734	-3.45125	0.306908	3.80787	2.61907	-1.07178	-3.57217	-2.77819	-1.01396	3.82358	-2.87285	1.57871	-2.75436	4.85952	-2.98779	-4.99228	-3.65201
266	3.52789	-2.031	-6.45099	-1.06576	1.61333	-4.93688	-7.54734	4.47392	-7.96647	-2.12991	0.991937	-4.33699	-5.29665	3.54144	-6.74393	2.15275	-0.299493	5.19225	2.67853	-1.02289	-4.08362	4.74948	-0.67155	-6.44315	-1.71788	-1.36442	3.02947	2.64363	-2.52371	-3.82663	2.09012	-1.16499	-2.18377	-2.57656	0.17495	3.89181	1.9816	-1.10914	-3.56807	-2.06922	-1.00355	3.89329	-2.17979	1.56675	-2.76849	3.75411	-3.1335	-5.37423	-2.48726
267	1.88976	-2.00468	-6.56923	-0.0551105	1.58757	-5.01492	-5.39009	4.71819	-8.38522	-1.4009	1.01622	-4.60957	-3.70806	3.36369	-7.14228	0.997997	-0.126859	5.30455	1.57379	-0.994939	-4.31351	3.20551	-0.788676	-6.64257	-0.96572	-1.32851	3.09239	1.55773	-2.46602	-3.95537	1.4125	-1.20389	-2.29403	-1.63079	0.0749588	4.00724	1.29605	-1.15423	-3.61023	-1.30376	-0.985858	4.00102	-1.44126	1.53968	-2.8378	2.56219	-3.2554	-5.75154	-1.25423
268	0.467749	-2.01959	-6.60588	0.849523	1.5966	-5.04238	-3.52425	5.02975	-8.80903	-0.726272	1.06784	-4.8111	-2.2817	3.25604	-7.32187	-0.0207298	0.0256663	5.38592	0.606456	-0.978044	-4.54057	1.81086	-0.899815	-6.8163	-0.310485	-1.32271	3.13144	0.592258	-2.42766	-4.02889	0.806786	-1.23798	-2.38635	-0.793845	0.0182388	4.18728	0.678473	-1.21562	-3.61294	-0.617912	-0.990787	4.0895	-0.782762	1.52898	-2.90147	1.48358	-3.38674	-6.03417	-0.15812
269	-1.10031	-2.039	-6.64927	1.85926	1.59829	-5.04978	-1.24424	5.26997	-8.94989	0.0321162	1.11979	-5.07001	-0.651994	3.16514	-7.45984	-1.1551	0.166833	5.45737	-0.46546	-0.95079	-4.79554	0.230197	-0.989351	-7.02449	0.420204	-1.33333	3.21203	-0.482019	-2.37336	-4.10128	0.121706	-1.25915	-2.4986	0.150752	-0.0166451	4.38828	-0.0250038	-1.28533	-3.61785	0.159352	-0.983174	4.15417	-0.0443633	1.50127	-2.94111	0.241108	-3.52085	-6.28572	1.0869
270	-2.73766	-2.16194	-6.63274	2.9427	1.67856	-5.06585	1.19035	5.68468	-9.23859	0.883	1.26286	-5.32135	1.10888	3.18845	-7.57228	-2.35168	0.395682	5.52601	-1.61119	-0.983255	-5.00619	-1.48279	-1.1582	-7.2751	1.20797	-1.40683	3.24698	-1.62876	-2.38847	-4.18074	-0.626101	-1.31851	-2.61668	1.17355	-0.0988961	4.60568	-0.788023	-1.4147	-3.57871	0.998737	-1.03056	4.19238	0.744139	1.51887	-2.97611	-1.1411	-3.73813	-6.50774	2.42939
271	-4.14646	-2.33388	-6.60563	3.88775	1.79113	-5.00518	3.41977	6.07411	-9.35532	1.64633	1.43583	-5.49813	2.63889	3.30525	-7.76596	-3.38386	0.63401	5.60741	-2.6206	-1.04844	-5.09354	-3.00819	-1.3546	-7.46756	1.90466	-1.50861	3.25257	-2.63346	-2.45134	-4.25995	-1.29747	-1.39252	-2.70767	2.08403	-0.23059	4.70479	-1.47041	-1.56556	-3.51625	1.73741	-1.109	4.21257	1.43286	1.56325	-3.04404	-2.38659	-3.97198	-6.66471	3.62814
272	8.08427	3.26763	-5.90162	-3.71449	-2.25739	-4.56621	-12.2537	-3.87467	-8.45001	-3.73392	-2.37234	-3.24171	-9.78282	-4.85826	-5.88824	4.67942	-3.90599	3.71728	5.59507	1.90355	-3.1951	8.43503	3.40251	-5.23406	-3.59208	2.14812	2.71564	5.69665	0.954639	-4.18384	3.90092	0.872129	-2.15717	-4.93536	2.292	3.03804	3.37037	2.31336	-3.47351	-4.02065	2.11173	3.26499	-4.1967	-1.37638	-2.79011	6.64661	1.78961	-5.48495	-5.75342
273	6.6802	3.2063	-5.98788	-2.94096	-2.17083	-4.64189	-10.7231	-3.54702	-8.60178	-3.20609	-2.25784	-3.48917	-8.26336	-4.41562	-6.08412	3.7776	-3.80155	3.82682	4.70872	1.91509	-3.35932	7.29456	3.41049	-5.379	-2.93051	1.95281	2.75316	4.83305	0.895977	-4.26225	3.35197	0.847361	-2.21552	-4.21299	2.31789	3.08911	2.81959	2.10232	-3.5024	-3.44827	2.03673	3.36355	-3.58431	-1.32639	-2.84979	5.66943	1.55061	-5.70831	-4.72695
274	5.1672	3.10979	-5.97063	-2.0787	-2.10324	-4.65379	-8.98344	-3.23713	-8.81694	-2.60796	-2.14322	-3.73494	-6.69996	-3.95864	-6.15535	2.76983	-3.67352	3.87111	3.72521	1.90707	-3.51272	5.99372	3.40803	-5.46215	-2.23764	1.77013	2.87813	3.86833	0.853651	-4.26606	2.74551	0.835704	-2.23657	-3.39633	2.35531	3.06964	2.2317	1.88942	-3.49546	-2.79862	1.95641	3.42146	-2.91764	-1.27052	-2.86449	4.59653	1.33406	-5.87852	-3.60704
275	3.58664	3.13192	-5.9593	-1.13807	-2.14642	-4.71266	-6.96784	-3.13438	-9.05913	-1.94977	-2.14386	-3.99151	-5.20115	-3.78332	-6.68666	1.66852	-3.64397	3.95235	2.68213	1.96852	-3.71859	4.56411	3.5107	-5.60059	-1.52288	1.66483	2.98321	2.8504	0.909538	-4.36451	2.10256	0.888393	-2.29883	-2.51506	2.46881	3.06511	1.60609	1.7614	-3.49371	-2.08971	1.97449	3.49013	-2.22452	-1.27926	-2.87849	3.4911	1.18858	-6.26051	-2.44011
276	1.94859	3.16534	-6.07687	-0.12736	-2.16886	-4.79089	-4.80765	-2.92873	-9.48342	-1.21936	-2.14407	-4.2614	-3.61765	-3.57046	-7.08806	0.502	-3.55261	4.03452	1.57739	1.99929	-3.94814	3.01259	3.56406	-5.76566	-0.781408	1.53474	3.04867	1.76305	0.942996	-4.48945	1.42539	0.922916	-2.41321	-1.56378	2.57443	3.10644	0.931721	1.63083	-3.53809	-1.32427	1.99642	3.59729	-1.48543	-1.27011	-2.9464	2.30244	1.01313	-6.62684	-1.20529
277	0.52736	3.21897	-6.107	0.776198	-2.21575	-4.81502	-2.92569	-2.82874	-9.93762	-0.540762	-2.16152	-4.45532	-2.19455	-3.42849	-7.26961	-0.525525	-3.46085	4.09336	0.610085	2.03979	-4.17232	1.61076	3.61468	-5.9068	-0.132246	1.44619	3.08916	0.798547	0.99745	-4.56549	0.820068	0.953799	-2.50917	-0.722128	2.69314	3.22326	0.319112	1.53146	-3.54178	-0.638716	2.03396	3.68003	-0.82684	-1.2752	-3.00986	1.22293	0.896607	-6.91251	-0.10741
278	-1.03976	3.28157	-6.14257	1.78511	-2.257	-4.81986	-0.638809	-2.6788	-10.0914	0.221802	-2.18226	-4.70621	-0.567738	-3.2973	-7.40932	-1.66075	-3.32558	4.16263	-0.461818	2.07718	-4.42604	0.0248776	3.64297	-6.09126	0.593933	1.36551	3.17083	-0.275841	1.04992	-4.63759	0.135217	0.97057	-2.62355	0.226358	2.8033	3.37198	-0.378662	1.41815	-3.54781	0.13846	2.05431	3.74297	-0.0878884	-1.2677	-3.04813	-0.0203483	0.775732	-7.16677	1.13884
279	-2.67396	3.43607	-6.09962	2.86464	-2.38006	-4.8238	1.82366	-2.63004	-10.4327	1.08648	-2.27925	-4.93111	1.19317	-3.27646	-7.52174	-2.87759	-3.23666	4.17939	-1.60741	2.16207	-4.62238	-1.7003	3.74924	-6.28644	1.38469	1.33845	3.20506	-1.41418	1.17434	-4.73891	-0.611898	1.02539	-2.74803	1.25547	2.95664	3.50448	-1.14902	1.34486	-3.50722	0.977057	2.12148	3.76567	0.699715	-1.30728	-3.08534	-1.41275	0.726072	-7.42317	2.48439
280	-4.07858	3.63153	-6.03752	3.80482	-2.52076	-4.74803	4.08318	-2.63588	-10.6062	1.86662	-2.39896	-5.07565	2.72574	-3.35634	-7.71388	-3.93953	-3.2039	4.18458	-2.61663	2.24874	-4.69119	-3.23995	3.87428	-6.41414	2.08869	1.35022	3.20892	-2.40587	1.32733	-4.85194	-1.28238	1.09688	-2.84716	2.17274	3.07792	3.51242	-1.84682	1.31186	-3.44171	1.71456	2.21244	3.76293	1.38679	-1.36788	-3.15733	-2.6729	0.732947	-7.62949	3.68697
281	7.91682	-3.51322	-6.44985	-3.57701	2.72808	-4.77271	-13.0136	5.9564	-6.90486	-3.97203	1.95749	-3.60442	-9.70855	6.45407	-5.97611	5.25483	-0.00109505	5.20593	5.59087	-1.76943	-3.69421	8.62343	-1.2915	-6.10111	-3.83912	-2.35806	2.72929	5.40969	-3.6669	-3.37687	3.86343	-1.61924	-2.03755	-5.0364	-0.0338501	3.8606	3.91928	-1.91683	-3.42319	-3.98419	-1.94718	3.72413	-4.13538	2.3846	-2.6358	6.97806	-4.0375	-4.26082	-5.83108
282	6.55831	-3.5417	-6.47776	-2.83229	2.68515	-4.85818	-11.5105	6.00573	-6.90558	-3.39696	1.87054	-3.7418	-8.2756	6.08397	-6.39011	4.36638	0.202547	5.30032	4.70802	-1.8302	-3.83547	7.49949	-1.48817	-6.26313	-3.16922	-2.28599	2.67791	4.56347	-3.6005	-3.46244	3.32265	-1.63843	-2.00897	-4.31049	-0.145761	3.96919	3.34969	-1.88884	-3.43662	-3.41945	-1.89489	3.72475	-3.52533	2.38715	-2.68058	6.00195	-4.10405	-4.48583	-4.79858
283	5.1004	-3.48197	-6.3359	-2.01233	2.65054	-4.91916	-9.82878	6.21922	-7.20563	-2.82937	1.82225	-3.96266	-6.78135	5.67085	-6.5018	3.40573	0.429946	5.32953	3.7494	-1.84782	-3.93254	6.24287	-1.67599	-6.39414	-2.48371	-2.20666	2.71965	3.63111	-3.50129	-3.48812	2.73708	-1.67954	-2.0637	-3.51621	-0.323856	3.9866	2.75209	-1.8697	-3.40392	-2.78428	-1.84336	3.70511	-2.87563	2.36007	-2.63388	4.96348	-4.16198	-4.6879	-3.70858
284	3.69946	-3.40401	-6.31007	-1.17143	2.60484	-4.92849	-8.06737	6.43444	-7.49804	-2.24521	1.81495	-4.18154	-5.44728	5.37507	-6.66709	2.44433	0.600743	5.45382	2.81917	-1.82435	-4.11395	4.97773	-1.80515	-6.5868	-1.84264	-2.12305	2.80113	2.71973	-3.43195	-3.60513	2.1681	-1.71662	-2.12767	-2.73757	-0.464567	4.0843	2.17365	-1.85341	-3.39173	-2.15281	-1.80308	3.78036	-2.25604	2.31949	-2.65622	3.98446	-4.24815	-5.05133	-2.69022
285	2.03182	-3.45697	-6.40415	-0.152131	2.63993	-4.96192	-5.86539	6.81114	-7.77209	-1.51675	1.89285	-4.43011	-3.86601	5.19451	-7.02031	1.28713	0.848876	5.59251	1.70034	-1.83827	-4.33379	3.42104	-2.02739	-6.80879	-1.09386	-2.09467	2.87451	1.61192	-3.41403	-3.69969	1.48315	-1.80517	-2.22282	-1.77816	-0.647698	4.2493	1.48158	-1.91269	-3.38265	-1.38136	-1.83485	3.90132	-1.5041	2.32014	-2.6939	2.77271	-4.42327	-5.39615	-1.45309
286	0.493996	-3.51137	-6.45302	0.812952	2.6735	-4.98831	-3.74778	7.20029	-8.07164	-0.837832	1.98278	-4.73659	-2.32033	5.07913	-7.18538	0.193577	1.03294	5.69953	0.657006	-1.83359	-4.56137	1.92665	-2.19676	-6.99688	-0.397862	-2.07441	2.94012	0.571387	-3.37947	-3.75938	0.83375	-1.86216	-2.31651	-0.860013	-0.782272	4.37113	0.821866	-1.98644	-3.40852	-0.647138	-1.85894	4.01075	-0.792647	2.30763	-2.74898	1.60573	-4.55584	-5.6376	-0.273319
287	-1.06466	-3.6629	-6.46068	1.8068	2.7748	-4.98101	-1.5383	7.70668	-8.34409	-0.0883479	2.13724	-4.95689	-0.677014	5.09092	-7.34678	-0.918382	1.25817	5.77568	-0.410015	-1.87565	-4.76796	0.370373	-2.42696	-7.24007	0.312924	-2.12572	3.01078	-0.497367	-3.40807	-3.82199	0.15541	-1.93818	-2.39704	0.0732882	-0.92462	4.58006	0.131762	-2.10648	-3.38983	0.126572	-1.92416	4.05495	-0.0573	2.33666	-2.80635	0.38382	-4.78401	-5.8683	0.945352
288	-2.72627	-3.78804	-6.464	2.88925	2.85768	-4.94184	0.960597	8.1556	-8.58683	0.756733	2.29835	-5.17007	1.12586	5.09092	-7.40738	-2.11724	1.4743	5.83048	-1.56939	-1.90084	-4.94585	-1.36111	-2.62603	-7.43991	1.0986	-2.18112	3.06651	-1.65633	-3.42109	-3.90229	-0.602376	-1.98846	-2.46336	1.11186	-1.05641	4.74027	-0.643769	-2.21763	-3.34441	0.973616	-1.96632	4.09576	0.740801	2.33894	-2.87768	-1.002	-4.97653	-6.05766	2.30167
289	-4.17208	-3.90649	-6.45312	3.83975	2.93984	-4.82874	3.199	8.44111	-8.64903	1.54284	2.4436	-5.29761	2.73112	5.07893	-7.4374	-3.17138	1.67828	5.88055	-2.5997	-1.92522	-5.01773	-2.91503	-2.78923	-7.57041	1.80825	-2.24718	3.07389	-2.68005	-3.44498	-3.98037	-1.28589	-2.05085	-2.57865	2.03994	-1.17457	4.84734	-1.34735	-2.34399	-3.3195	1.72407	-1.99953	4.07934	1.45149	2.3323	-2.90086	-2.26859	-5.14983	-6.17313	3.52671
290	8.00786	4.48794	-5.68787	-3.68981	-3.13673	-4.42294	-12.1296	-5.64885	-8.57154	-3.67981	-3.12951	-3.04398	-9.53578	-6.79761	-5.87251	4.58247	-4.64495	3.48431	5.59611	2.5926	-3.16192	8.37661	4.27725	-4.97922	-3.49984	2.91259	2.64881	5.73914	1.80309	-4.23383	3.88133	1.33468	-2.20308	-4.9624	2.72614	2.86592	3.27195	3.03159	-3.295	-4.01693	2.81322	3.07968	-4.20498	-2.04313	-2.80694	6.56044	2.82533	-5.66811	-5.7647
291	6.65041	4.55179	-5.70699	-2.94419	-3.13282	-4.5112	-10.6362	-5.47236	-8.554	-3.1166	-3.00995	-3.20411	-8.11288	-6.39679	-6.29253	3.66652	-4.63122	3.50829	4.71345	2.68765	-3.28417	7.2374	4.42492	-5.07187	-2.84481	2.75372	2.60095	4.88954	1.81339	-4.31061	3.34084	1.36347	-2.17719	-4.23025	2.84699	2.89062	2.72861	2.85884	-3.31363	-3.45154	2.77062	3.09315	-3.59525	-2.06136	-2.85252	5.58887	2.68422	-5.87783	-4.72963
292	5.19122	4.49925	-5.57582	-2.12364	-3.13715	-4.57399	-8.94825	-5.34131	-8.86588	-2.55541	-2.94683	-3.43725	-6.62988	-5.94666	-6.41097	2.68109	-4.57499	3.47404	3.75491	2.73037	-3.37388	5.96731	4.5412	-5.14162	-2.17504	2.58848	2.64643	3.95166	1.82103	-4.32194	2.75578	1.40529	-2.23656	-3.42824	2.95737	2.80406	2.15625	2.68509	-3.28593	-2.81569	2.72431	3.08675	-2.94509	-2.05837	-2.80466	4.55583	2.53697	-6.06158	-3.63748
293	3.78882	4.44944	-5.56215	-1.28164	-3.12514	-4.58676	-7.18104	-5.20221	-9.16922	-1.97315	-2.92117	-3.65976	-5.30394	-5.61882	-6.58113	1.70028	-4.53831	3.54861	2.82467	2.75342	-3.55534	4.69265	4.62669	-5.29103	-1.54982	2.4259	2.73167	3.03644	1.8266	-4.42897	2.18724	1.44186	-2.30466	-2.64225	3.09093	2.80292	1.60153	2.52005	-3.27844	-2.18388	2.71401	3.16885	-2.3245	-2.03565	-2.82456	3.58239	2.35914	-6.40622	-2.61737
294	2.12301	4.55679	-5.64097	-0.264511	-3.20298	-4.61346	-4.95388	-5.15603	-9.49074	-1.23751	-2.96821	-3.89456	-3.72785	-5.40264	-6.93746	0.510076	-4.51808	3.60281	1.70595	2.82245	-3.76506	3.11913	4.78422	-5.43652	-0.810711	2.30403	2.80735	1.93261	1.91062	-4.53388	1.50334	1.52749	-2.40957	-1.67254	3.29144	2.82965	0.917555	2.39889	-3.27096	-1.41315	2.78722	3.2756	-1.5729	-2.05699	-2.86308	2.36707	2.24268	-6.76307	-1.37622
295	0.586912	4.65411	-5.67539	0.698514	-3.2764	-4.63346	-2.80884	-5.12704	-9.84202	-0.549006	-3.04509	-4.18266	-2.18566	-5.24961	-7.10463	-0.599829	-4.44695	3.66796	0.662668	2.8751	-3.98678	1.61275	4.88539	-5.5701	-0.122922	2.19672	2.8749	0.89428	1.98168	-4.59929	0.854618	1.5815	-2.50948	-0.747104	3.42905	2.85339	0.260897	2.3018	-3.29743	-0.679522	2.84944	3.37334	-0.861342	-2.0626	-2.91789	1.19869	2.13314	-7.00924	-0.193595
296	-0.967906	4.83946	-5.65096	1.68777	-3.41412	-4.61191	-0.554993	-5.20319	-10.1981	0.215829	-3.15787	-4.37352	-0.542569	-5.22107	-7.26616	-1.7349	-4.38136	3.68493	-0.40419	2.96814	-4.17689	0.0385941	5.05847	-5.73205	0.588715	2.15862	2.94536	-0.164731	2.11484	-4.68724	0.177191	1.65624	-2.59846	0.195333	3.62745	2.93952	-0.436734	2.23929	-3.27725	0.0931541	2.93452	3.39719	-0.127199	-2.11018	-2.97822	-0.0356162	2.10868	-7.28171	1.02926
297	-2.62626	5.00042	-5.62704	2.76633	-3.53317	-4.5607	1.97711	-5.19021	-10.5035	1.0763	-3.26472	-4.55717	1.25971	-5.17502	-7.32712	-2.94948	-4.27378	3.69949	-1.56345	3.03812	-4.34317	-1.70671	5.17129	-5.86906	1.37511	2.11453	3.00092	-1.31547	2.23845	-4.78895	-0.579977	1.70794	-2.67049	1.24158	3.78167	2.99665	-1.21446	2.1449	-3.2314	0.939475	2.99745	3.42378	0.670523	-2.132	-3.05048	-1.4295	2.0488	-7.49826	2.38897
298	-4.06906	5.14727	-5.5909	3.71324	-3.63768	-4.43646	4.23126	-5.11141	-10.5954	1.87532	-3.34429	-4.65995	2.86411	-5.12166	-7.35766	-4.02109	-4.19051	3.7048	-2.59368	3.0815	-4.40678	-3.27089	5.23948	-5.95294	2.08739	2.08927	3.00767	-2.3306	2.35718	-4.88937	-1.26277	1.76532	-2.79249	2.1759	3.89677	3.01965	-1.9267	2.08471	-3.20477	1.68944	3.03523	3.39775	1.3811	-2.14589	-3.07395	-2.70454	2.01425	-7.64219	3.6167
299	7.75879	-4.71521	-6.15124	-3.57475	3.51245	-4.49054	-13.0881	7.43123	-6.10966	-4.00189	2.65187	-3.55836	-9.16659	7.91222	-5.24903	5.35803	0.763602	5.23964	5.54949	-2.46372	-3.59857	8.62221	-2.26166	-5.98246	-3.78049	-3.00009	2.48139	5.32637	-4.33581	-2.93363	3.79968	-2.05596	-1.9319	-5.05259	-0.511844	3.93387	3.97126	-2.52657	-3.16126	-3.95267	-2.59211	3.56412	-4.08374	2.98833	-2.46965	6.93224	-4.87405	-3.71561	-5.84131
300	6.36577	-5.02612	-6.11142	-2.82265	3.6716	-4.57514	-11.6099	7.96651	-6.19195	-3.40831	2.68968	-3.56441	-7.80014	7.71271	-5.83681	4.48137	1.21563	5.38543	4.63029	-2.69936	-3.70594	7.45522	-2.74483	-6.16376	-3.10318	-3.03504	2.38785	4.43755	-4.44409	-2.96488	3.24519	-2.21308	-1.89427	-4.30578	-0.829385	4.04687	3.41821	-2.64856	-3.17704	-3.36374	-2.70123	3.56457	-3.44685	3.14074	-2.47451	5.94277	-5.15707	-3.83164	-4.79089
301	4.91626	-4.91558	-5.96778	-1.98169	3.66385	-4.69609	-9.84081	8.07144	-6.19431	-2.81078	2.64326	-3.74067	-6.47775	7.35879	-6.14495	3.51429	1.46896	5.46503	3.66486	-2.70072	-3.80661	6.18394	-2.94243	-6.3403	-2.44517	-2.96291	2.47766	3.49077	-4.36423	-3.06224	2.66255	-2.25327	-1.92273	-3.51281	-1.06527	4.09299	2.82469	-2.63971	-3.18499	-2.72582	-2.658	3.53037	-2.80319	3.11848	-2.48732	4.91676	-5.22851	-4.09204	-3.722
302	3.62406	-4.76896	-5.9575	-1.1816	3.59429	-4.74873	-8.16201	8.206	-6.41459	-2.27514	2.62176	-3.98657	-5.32023	7.01911	-6.41714	2.60906	1.59729	5.63371	2.80123	-2.65079	-4.01554	4.99505	-3.03174	-6.54212	-1.86519	-2.85502	2.57242	2.63721	-4.29558	-3.22771	2.14798	-2.29223	-2.02956	-2.77819	-1.20804	4.21411	2.28453	-2.60998	-3.22288	-2.1365	-2.60074	3.59709	-2.22979	3.06346	-2.54149	3.9929	-5.27072	-4.42989	-2.76038
303	2.04998	-4.82769	-6.03262	-0.221167	3.64466	-4.77553	-6.07569	8.69292	-6.69457	-1.60503	2.70637	-4.20237	-3.8333	6.86739	-6.72277	1.51775	1.84158	5.77402	1.74563	-2.65844	-4.20148	3.51921	-3.25692	-6.69311	-1.17133	-2.80506	2.62562	1.58903	-4.27999	-3.30181	1.50655	-2.38685	-2.11621	-1.86406	-1.43099	4.3566	1.63344	-2.6661	-3.20457	-1.4108	-2.64495	3.68747	-1.51981	3.06498	-2.58288	2.86151	-5.43939	-4.7302	-1.59701
304	0.466021	-4.98849	-6.09762	0.757498	3.74658	-4.76974	-3.92845	9.34449	-7.00445	-0.909803	2.86258	-4.44768	-2.2243	6.84447	-6.90255	0.411893	2.09879	5.88221	0.672055	-2.6962	-4.37806	2.00151	-3.53956	-6.92202	-0.470445	-2.79182	2.64577	0.519036	-4.30332	-3.36051	0.843795	-2.48977	-2.19723	-0.920324	-1.64658	4.44303	0.959883	-2.76856	-3.17667	-0.650921	-2.71914	3.74167	-0.784355	3.08039	-2.60604	1.68733	-5.64259	-4.95615	-0.40252
305	-1.17361	-5.15431	-6.12657	1.7844	3.85357	-4.72489	-1.60177	9.88947	-7.23098	-0.152906	3.05913	-4.67592	-0.511082	6.88321	-7.10131	-0.750656	2.32603	5.94861	-0.447099	-2.73081	-4.57167	0.370816	-3.80284	-7.1229	0.266006	-2.81112	2.68436	-0.597513	-4.33645	-3.43583	0.130788	-2.56801	-2.26596	0.0763639	-1.83403	4.60076	0.229953	-2.87639	-3.13629	0.152405	-2.78525	3.78962	-0.00285059	3.09099	-2.61984	0.414324	-5.8489	-5.16854	0.870983
306	-2.69494	-5.35136	-6.12385	2.75023	3.98911	-4.60631	0.645622	10.4036	-7.32984	0.605499	3.27214	-4.78958	1.13092	6.95399	-7.19024	-1.8207	2.56992	5.97508	-1.49666	-2.78884	-4.71881	-1.18499	-4.08135	-7.32248	0.960052	-2.88929	2.72389	-1.64627	-4.38967	-3.47891	-0.556702	-2.6498	-2.30098	1.02363	-2.02013	4.72379	-0.472802	-3.01202	-3.09495	0.918306	-2.86157	3.81516	0.732114	3.10709	-2.62374	-0.818776	-6.07551	-5.30934	2.08523
307	-4.16319	-5.54182	-6.12199	3.6984	4.14077	-4.46906	2.90692	10.8663	-7.34925	1.39585	3.45991	-4.79984	2.78226	6.96729	-7.12989	-2.87324	2.81387	5.98756	-2.52994	-2.84496	-4.78891	-2.74232	-4.32268	-7.38972	1.6611	-2.98561	2.73948	-2.67872	-4.44103	-3.51804	-1.24843	-2.72499	-2.34827	1.94759	-2.19617	4.88434	-1.1782	-3.15885	-3.05226	1.67425	-2.92943	3.81307	1.45514	3.12707	-2.63914	-2.07136	-6.29404	-5.39664	3.30178
308	7.87634	5.61522	-5.16743	-3.71696	-3.88152	-4.04957	-11.9675	-7.28132	-8.22259	-3.63148	-3.79617	-2.84797	-8.95613	-8.22959	-5.12283	4.48766	-5.24788	3.01099	5.55635	3.24362	-2.90212	8.29493	5.12226	-4.49489	-3.35988	3.53397	2.38162	5.74291	2.58018	-4.01713	3.82293	1.78121	-2.14692	-4.95465	3.14117	2.61734	3.16719	3.62005	-3.00203	-3.99383	3.39277	2.75391	-4.17252	-2.65921	-2.68793	6.40458	3.79717	-5.49373	-5.75529
309	6.49061	5.94436	-5.06666	-2.97171	-4.0783	-4.11295	-10.4283	-7.54663	-8.41986	-3.03741	-3.76698	-2.85308	-7.59523	-8.00374	-5.71393	3.51622	-5.45046	2.9141	4.63775	3.50034	-2.94941	7.08815	5.53683	-4.49533	-2.68386	3.47896	2.28838	4.87247	2.77713	-4.0962	3.2704	1.94824	-2.12745	-4.1918	3.42198	2.5147	2.60127	3.59642	-3.01526	-3.40644	3.50603	2.72426	-3.54072	-2.8307	-2.70532	5.39195	3.89477	-5.6878	-4.69538
310	5.03866	5.84141	-4.94335	-2.13134	-4.1172	-4.23203	-8.66369	-7.38294	-8.41377	-2.44681	-3.69261	-3.04264	-6.28246	-7.62032	-6.02783	2.51343	-5.44371	2.90229	3.67235	3.52816	-3.04652	5.80183	5.67844	-4.60353	-2.04035	3.32584	2.38164	3.92123	2.7829	-4.18195	2.68827	1.99203	-2.16062	-3.38786	3.59515	2.4134	2.02993	3.43571	-3.0276	-2.76793	3.46388	2.70161	-2.89665	-2.82773	-2.71715	4.3711	3.73842	-5.93079	-3.62342
311	3.74347	5.72466	-4.95815	-1.32931	-4.0851	-4.29075	-6.9886	-7.19978	-8.62707	-1.91403	-3.66452	-3.294	-5.13413	-7.25488	-6.30554	1.59326	-5.41863	3.03269	2.80866	3.53198	-3.26108	4.60638	5.73736	-4.77549	-1.4788	3.14743	2.48077	3.06261	2.76758	-4.33427	2.17414	2.02502	-2.27148	-2.64533	3.74732	2.42821	1.51533	3.27009	-3.07056	-2.17801	3.43438	2.78008	-2.32175	-2.78671	-2.76761	3.45693	3.53692	-6.23597	-2.66015
312	2.17128	5.832	-5.01745	-0.371568	-4.17506	-4.30918	-4.85957	-7.27365	-8.98759	-1.23601	-3.71757	-3.49464	-3.6516	-7.06924	-6.61381	0.46738	-5.41312	3.08448	1.75314	3.58663	-3.43942	3.11436	5.87703	-4.85298	-0.796971	3.01058	2.53682	2.01864	2.85307	-4.41932	1.53385	2.11712	-2.36859	-1.71936	3.96625	2.41146	0.871829	3.15595	-3.05375	-1.45314	3.51083	2.85412	-1.61211	-2.80731	-2.80985	2.3211	3.44139	-6.55128	-1.49277
313	0.591491	6.03785	-5.04754	0.602484	-4.31299	-4.28908	-2.6465	-7.48627	-9.42158	-0.524567	-3.84359	-3.70885	-2.04371	-7.00719	-6.79426	-0.672777	-5.3928	3.10485	0.679709	3.66828	-3.60143	1.57443	6.09602	-4.98083	-0.103523	2.90823	2.55873	0.957854	2.98258	-4.50197	0.872325	2.21833	-2.46105	-0.765117	4.14237	2.35671	0.194764	3.08027	-3.02516	-0.694432	3.60702	2.88525	-0.87748	-2.84397	-2.83502	1.13697	3.40155	-6.81074	-0.293666
314	-1.04392	6.24309	-5.04115	1.62464	-4.45316	-4.22949	-0.270072	-7.59449	-9.74192	0.252493	-3.99806	-3.89842	-0.330019	-7.00436	-6.99274	-1.85621	-5.30979	3.11777	-0.439304	3.75109	-3.7807	-0.0759469	6.27679	-5.09225	0.629402	2.83414	2.59816	-0.148318	3.12175	-4.60428	0.160269	2.29702	-2.53857	0.24189	4.3398	2.37573	-0.53807	2.99463	-2.9842	0.107838	3.69435	2.91243	-0.0966762	-2.87799	-2.85054	-0.145959	3.35837	-7.05657	0.984181
315	-2.56042	6.47034	-4.99803	2.58483	-4.61057	-4.09344	2.02611	-7.72097	-9.93279	1.03149	-4.14345	-3.97259	1.31329	-7.03369	-7.08089	-2.95094	-5.23644	3.08102	-1.48868	3.84529	-3.90927	-1.65299	6.47741	-5.19531	1.32782	2.82387	2.63665	-1.18423	3.2818	-4.68077	-0.526206	2.38268	-2.58298	1.19888	4.51641	2.36805	-1.25178	2.94277	-2.94069	0.87259	3.78504	2.91536	0.637425	-2.9168	-2.85657	-1.39334	3.36642	-7.24549	2.203
316	-4.024	6.69009	-4.9571	3.52681	-4.78106	-3.93697	4.33012	-7.81883	-10.0327	1.83808	-4.23831	-3.95172	2.9644	-7.003	-7.02067	-4.02752	-5.15855	3.03193	-2.52181	3.91907	-3.96352	-3.22613	6.59261	-5.19072	2.03546	2.82996	2.65067	-2.20409	3.43938	-4.75264	-1.21701	2.46047	-2.63884	2.13276	4.71032	2.39527	-1.97092	2.90096	-2.89528	1.62755	3.86011	2.89392	1.35949	-2.95821	-2.87434	-2.6604	3.38582	-7.38159	3.4237
317	6.45549	-5.83205	-5.62479	-2.99489	4.18838	-4.24077	-11.9223	8.88953	-5.44436	-3.49474	3.11423	-3.34556	-7.62257	8.21562	-5.05836	4.74057	1.81297	5.31576	4.72934	-3.22619	-3.44753	7.62355	-3.48319	-5.87287	-3.13964	-3.40099	2.0838	4.50969	-4.87213	-2.53413	3.28286	-2.5416	-1.77083	-4.43362	-1.24755	4.01666	3.54396	-3.02806	-2.92309	-3.43517	-3.13909	3.35199	-3.49517	3.52851	-2.21021	6.05732	-5.6674	-3.20463	-4.99018
318	5.05126	-5.9658	-5.43356	-2.19557	4.37431	-4.29639	-10.2174	9.38445	-5.22179	-2.91128	3.2012	-3.39254	-6.40993	8.39784	-5.37198	3.85678	2.25488	5.42172	3.80036	-3.37184	-3.50037	6.39498	-3.90949	-5.9494	-2.5368	-3.44543	2.10723	3.58196	-4.96541	-2.55195	2.73684	-2.68311	-1.75364	-3.69179	-1.66903	4.03187	3.00301	-3.1858	-2.89767	-2.81936	-3.25957	3.27117	-2.88659	3.66522	-2.2033	5.058	-5.87915	-3.26491	-3.98362
319	3.6352	-6.07152	-5.37759	-1.3426	4.52851	-4.34557	-8.36219	9.83896	-5.06794	-2.3546	3.33596	-3.56504	-5.15254	8.45234	-5.79616	2.91218	2.60669	5.64714	2.85515	-3.47142	-3.66072	5.09808	-4.26521	-6.08403	-1.93306	-3.47176	2.1849	2.62916	-5.05466	-2.6387	2.17717	-2.84031	-1.83871	-2.89406	-2.02427	4.12949	2.44887	-3.29694	-2.87211	-2.18004	-3.3726	3.26815	-2.24978	3.7347	-2.20734	4.0813	-6.18125	-3.50144	-2.98226
320	2.00602	-6.24896	-5.36799	-0.357231	4.7002	-4.35041	-6.18868	10.5261	-4.96285	-1.68763	3.53074	-3.76588	-3.65539	8.53882	-6.16301	1.79772	2.9703	5.80629	1.77156	-3.56607	-3.84108	3.58268	-4.65567	-6.21508	-1.24143	-3.48743	2.2234	1.5302	-5.15149	-2.69191	1.51318	-2.99735	-1.90711	-1.93905	-2.37861	4.22899	1.79618	-3.45317	-2.87505	-1.43607	-3.53346	3.33646	-1.50964	3.81658	-2.25322	2.92964	-6.44101	-3.69275	-1.78598
321	0.533761	-6.44215	-5.45263	0.550539	4.81894	-4.3315	-4.16603	11.1458	-5.13815	-1.05134	3.70627	-3.92733	-2.19366	8.57202	-6.38137	0.763075	3.22256	5.91127	0.774401	-3.5964	-3.99523	2.18254	-4.93731	-6.4058	-0.606763	-3.4882	2.25989	0.53601	-5.17794	-2.72284	0.892448	-3.09668	-1.94778	-1.04392	-2.60666	4.28062	1.16898	-3.55998	-2.86724	-0.73222	-3.6202	3.37528	-0.817715	3.84092	-2.29418	1.85724	-6.64566	-3.89635	-0.681978
322	-1.09542	-6.63511	-5.49046	1.5624	4.94378	-4.26352	-1.93225	11.8517	-5.30238	-0.326389	3.94074	-4.10278	-0.523968	8.63524	-6.54884	-0.388081	3.45226	5.93944	-0.335414	-3.60383	-4.14244	0.574115	-5.19414	-6.57223	0.103587	-3.50704	2.2993	-0.559051	-5.2288	-2.80794	0.191716	-3.1913	-2.00276	-0.0546806	-2.81809	4.39765	0.442474	-3.67402	-2.85451	0.0658691	-3.682	3.39595	-0.0391276	3.84156	-2.29826	0.618412	-6.81011	-4.08773	0.56983
323	-2.70654	-6.8851	-5.47164	2.56466	5.12471	-4.11657	0.418302	12.4783	-5.33836	0.440383	4.21735	-4.19479	1.20625	8.7399	-6.6139	-1.5058	3.70172	5.90893	-1.43936	-3.65947	-4.27514	-1.03373	-5.51078	-6.72506	0.813144	-3.58563	2.31728	-1.65689	-5.30614	-2.85927	-0.52489	-3.29318	-2.02696	0.93968	-3.04157	4.52203	-0.300933	-3.82308	-2.80411	0.868212	-3.75187	3.36914	0.744433	3.86303	-2.28944	-0.63807	-7.08063	-4.25354	1.82998
324	-4.16672	-7.0462	-5.46405	3.48588	5.27303	-3.94806	2.66123	12.8467	-5.29979	1.1968	4.40519	-4.21128	2.83732	8.73716	-6.50077	-2.53371	3.91098	5.92096	-2.45178	-3.68212	-4.34476	-2.55066	-5.74834	-6.8082	1.49118	-3.67234	2.33967	-2.66625	-5.3208	-2.88844	-1.19708	-3.35642	-2.05653	1.85389	-3.20153	4.63783	-1.00937	-3.9351	-2.74375	1.61322	-3.77567	3.32719	1.46373	3.85991	-2.28948	-1.85353	-7.25632	-4.35317	3.01317
325	6.59743	6.64173	-4.43687	-3.16286	-4.54471	-3.71994	-10.5843	-8.67769	-7.96726	-3.07797	-4.14091	-2.54625	-7.40477	-8.48961	-4.92776	3.62318	-5.90463	2.4546	4.73797	3.94934	-2.57192	7.19804	6.11681	-3.93884	-2.67371	3.83715	1.97328	5.00215	3.30453	-3.81514	3.31212	2.288	-2.04147	-4.30016	3.73033	2.22265	2.62693	3.98205	-2.74149	-3.48338	3.8706	2.40304	-3.6015	-3.236	-2.47167	5.43133	4.61967	-5.31408	-4.87976
326	5.19617	6.76862	-4.22081	-2.37138	-4.76642	-3.75125	-8.82043	-8.95638	-7.85579	-2.48788	-4.16942	-2.58051	-6.18773	-8.64504	-5.23873	2.65108	-6.07258	2.33447	3.80936	4.10562	-2.58792	5.93654	6.43343	-3.86571	-2.0701	3.80464	1.99652	4.09158	3.49596	-3.87756	2.76786	2.43714	-2.04056	-3.53902	4.02895	1.97834	2.06379	3.99393	-2.71168	-2.86911	3.97356	2.29198	-2.99752	-3.39187	-2.47607	4.41588	4.67295	-5.42871	-3.86591
327	3.78274	6.89378	-4.14286	-1.52505	-4.95794	-3.77981	-6.91547	-9.15521	-7.79576	-1.91742	-4.27453	-2.72659	-4.92926	-8.67336	-5.66227	1.63185	-6.23633	2.36875	2.86443	4.24308	-2.71935	4.61198	6.70187	-3.87459	-1.46781	3.75571	2.07454	3.15436	3.66551	-4.00485	2.21008	2.5906	-2.14304	-2.72379	4.32651	1.84069	1.49988	3.95743	-2.68419	-2.23137	4.09035	2.25784	-2.3632	-3.48078	-2.48623	3.41658	4.74219	-5.74139	-2.85613
328	2.15795	7.10292	-4.09644	-0.547005	-5.16662	-3.76197	-4.66231	-9.51376	-7.84085	-1.23024	-4.43149	-2.88867	-3.43029	-8.7265	-6.02803	0.452077	-6.32379	2.36068	1.78112	4.38089	-2.87134	3.06685	6.98225	-3.8705	-0.779806	3.68376	2.1139	2.07352	3.86956	-4.10521	1.54799	2.74703	-2.229	-1.75149	4.61714	1.70775	0.828959	3.94058	-2.68351	-1.48977	4.27361	2.27957	-1.62594	-3.58206	-2.53919	2.24741	4.77017	-5.9917	-1.65268
329	0.69061	7.34176	-4.13994	0.355589	-5.31697	-3.72701	-2.57429	-9.75233	-8.13941	-0.576213	-4.56473	-3.0161	-1.96815	-8.72499	-6.24614	-0.617913	-6.31563	2.37517	0.784078	4.44977	-3.01339	1.64477	7.19556	-3.9615	-0.150208	3.60428	2.15159	1.08888	4.00162	-4.16096	0.928475	2.84869	-2.28093	-0.845798	4.78296	1.61743	0.195448	3.88202	-2.67445	-0.787225	4.37705	2.29264	-0.935068	-3.62487	-2.58274	1.16365	4.75225	-6.2336	-0.543287
330	-0.933723	7.57508	-4.13717	1.36208	-5.47152	-3.64237	-0.264484	-10.0445	-8.44697	0.172742	-4.74812	-3.14552	-0.297339	-8.74728	-6.41295	-1.78743	-6.21277	2.35631	-0.325674	4.49501	-3.15417	0.017717	7.35898	-4.04328	0.556774	3.5331	2.1918	0.00594164	4.15205	-4.2776	0.2289	2.94503	-2.34662	0.154213	4.97324	1.58969	-0.535859	3.80468	-2.66077	0.00991713	4.4529	2.29468	-0.156881	-3.64963	-2.5878	-0.0809735	4.68308	-6.44451	0.71271
331	-2.53883	7.85329	-4.06805	2.357	-5.67199	-3.47267	2.15172	-10.2798	-8.60675	0.966973	-4.94953	-3.18486	1.43504	-8.8078	-6.47671	-2.92423	-6.09508	2.27694	-1.42945	4.58354	-3.26928	-1.61361	7.57213	-4.08937	1.27059	3.5206	2.20878	-1.07603	4.33813	-4.3702	-0.486439	3.05222	-2.38253	1.16003	5.17722	1.56001	-1.29225	3.75486	-2.6078	0.811291	4.52395	2.24879	0.625609	-3.69629	-2.58161	-1.35608	4.71868	-6.6731	1.97778
332	-3.99502	8.04295	-4.02706	3.27225	-5.83443	-3.28563	4.4248	-10.3072	-8.62502	1.73993	-5.04966	-3.16963	3.06545	-8.76077	-6.36397	-3.96836	-5.99786	2.24744	-2.44179	4.62467	-3.33111	-3.14645	7.69345	-4.10021	1.95418	3.52032	2.22984	-2.07709	4.46135	-4.42097	-1.15783	3.11987	-2.41943	2.08265	5.33069	1.56285	-2.00526	3.67778	-2.54653	1.55598	4.54581	2.20065	1.34464	-3.71576	-2.58228	-2.58101	4.69847	-6.80461	3.16503
333	6.25437	-6.76707	-4.63836	-3.09646	4.84879	-3.77335	-11.9867	9.95893	-4.18803	-3.49441	3.58501	-2.91458	-7.10471	8.57413	-3.96734	4.96334	2.67124	5.03655	4.68302	-3.91942	-2.90863	7.62199	-4.52327	-5.24921	-3.06535	-3.67694	1.49986	4.40092	-5.27031	-1.80249	3.2557	-2.92584	-1.41851	-4.53568	-1.95683	3.8181	3.61976	-3.48658	-2.48431	-3.42305	-3.65723	2.88323	-3.4602	4.00789	-1.69924	5.96492	-6.1406	-2.13611	-5.12841
334	4.94499	-6.78736	-4.59992	-2.33744	5.02384	-3.84595	-10.2503	10.4346	-3.99066	-2.98106	3.71001	-3.01079	-6.03237	8.95574	-4.41634	4.08494	3.02373	5.1927	3.78887	-3.98152	-3.01795	6.39888	-4.83641	-5.30588	-2.52107	-3.73965	1.62718	3.51566	-5.35993	-1.8566	2.72516	-3.0376	-1.46025	-3.76835	-2.34828	3.78658	3.11236	-3.63398	-2.48639	-2.82642	-3.77473	2.84792	-2.86979	4.09232	-1.74012	5.03357	-6.35497	-2.28385	-4.15207
335	3.51633	-7.01074	-4.60069	-1.48313	5.26116	-3.87459	-8.39074	11.0906	-3.70503	-2.40859	3.88213	-3.10639	-4.80925	9.20861	-4.86896	3.11326	3.44648	5.36659	2.82752	-4.13121	-3.17402	5.08038	-5.29612	-5.4212	-1.9365	-3.82916	1.72512	2.54034	-5.49786	-1.89185	2.14191	-3.21829	-1.51606	-2.93324	-2.78633	3.82928	2.56302	-3.84239	-2.49708	-2.1835	-3.99391	2.87773	-2.22011	4.22193	-1.77637	4.05946	-6.7543	-2.45351	-3.11585
336	1.92827	-7.26234	-4.57518	-0.528423	5.4857	-3.8241	-6.2966	11.8796	-3.42755	-1.75722	4.08486	-3.18737	-3.40426	9.55785	-5.22913	2.03712	3.86664	5.53394	1.76964	-4.26458	-3.3323	3.61391	-5.82737	-5.5755	-1.28674	-3.90683	1.78185	1.47103	-5.68612	-1.91847	1.48652	-3.39447	-1.54353	-1.97739	-3.18093	3.84615	1.93061	-4.04726	-2.50396	-1.45248	-4.20795	2.90487	-1.48444	4.3307	-1.80558	2.98682	-7.17662	-2.63559	-1.96469
337	0.480725	-7.5701	-4.56505	0.34615	5.69299	-3.73521	-4.33913	12.621	-3.1642	-1.15454	4.3491	-3.26744	-2.008	9.84549	-5.4044	1.04265	4.21376	5.63561	0.79047	-4.33416	-3.41627	2.23726	-6.21693	-5.66969	-0.693648	-3.98864	1.80634	0.494991	-5.83043	-1.92926	0.886184	-3.56756	-1.57179	-1.09762	-3.50489	3.86938	1.32379	-4.21852	-2.48268	-0.7596	-4.36484	2.87544	-0.794718	4.39699	-1.79857	1.95682	-7.47703	-2.76429	-0.908491
338	-1.15881	-7.90364	-4.51686	1.34144	5.90154	-3.58036	-2.05388	13.4215	-2.97263	-0.463031	4.68202	-3.32955	-0.348176	10.0598	-5.44996	-0.0956912	4.5123	5.66073	-0.310508	-4.40598	-3.55027	0.64865	-6.53971	-5.70078	-0.0135238	-4.07765	1.83243	-0.602312	-5.95182	-1.9629	0.188387	-3.71977	-1.59619	-0.0993736	-3.79799	3.93377	0.599815	-4.38449	-2.44026	0.039766	-4.48996	2.8227	-0.00217379	4.46438	-1.79591	0.754103	-7.69392	-2.87247	0.32739
339	-2.68388	-8.16243	-4.4443	2.26372	6.10434	-3.42448	0.199677	13.9953	-2.85276	0.236175	4.93723	-3.33344	1.2647	10.226	-5.48561	-1.13845	4.7315	5.63355	-1.33594	-4.42905	-3.65259	-0.840058	-6.78253	-5.73236	0.629699	-4.16697	1.85938	-1.62379	-6.02529	-2.01738	-0.475248	-3.80519	-1.5961	0.839071	-3.97942	3.99021	-0.106821	-4.51139	-2.38467	0.791502	-4.5469	2.75763	0.742088	4.48706	-1.78008	-0.398875	-7.86188	-2.98791	1.49531
340	-4.1469	-8.36197	-4.34283	3.15841	6.3157	-3.2112	2.4513	14.4314	-2.69258	0.968488	5.18181	-3.27784	2.85932	10.3029	-5.33141	-2.13949	4.94996	5.58315	-2.33361	-4.47017	-3.69314	-2.30813	-7.06227	-5.7702	1.28359	-4.26331	1.8415	-2.61865	-6.06802	-2.03146	-1.13529	-3.89364	-1.6041	1.74617	-4.15993	4.06283	-0.813919	-4.64166	-2.29844	1.52566	-4.6056	2.69198	1.4717	4.50457	-1.749	-1.56685	-8.03677	-3.04089	2.63215
341	6.41533	7.37807	-3.29126	-3.28859	-5.14053	-3.1776	-10.4625	-10.0531	-7.06204	-3.02974	-4.50382	-2.02342	-6.87796	-8.8174	-3.83137	3.64922	-6.40515	1.67165	4.69313	4.49274	-1.88212	7.11874	6.83083	-2.9618	-2.56581	4.08342	1.38137	4.95423	3.9166	-3.24177	3.28985	2.70951	-1.7343	-4.37184	4.154	1.61578	2.58523	4.4217	-2.27944	-3.47741	4.24557	1.81337	-3.58222	-3.75424	-1.99925	5.25901	5.45976	-4.51487	-4.9999
342	5.10666	7.42027	-3.24688	-2.537	-5.35191	-3.22716	-8.67092	-10.3018	-6.96869	-2.50439	-4.58781	-2.0966	-5.79595	-9.1779	-4.27457	2.70002	-6.54161	1.64653	3.79917	4.58143	-1.97304	5.87264	7.03631	-2.91399	-2.01773	4.07968	1.50778	4.08473	4.08853	-3.33685	2.76067	2.82231	-1.78862	-3.58746	4.39852	1.35506	2.05699	4.43362	-2.2774	-2.88236	4.35751	1.74701	-2.99469	-3.85376	-2.04724	4.31284	5.48904	-4.71257	-4.017
343	3.6834	7.67193	-3.20241	-1.69248	-5.62352	-3.22544	-6.72888	-10.728	-6.8385	-1.91498	-4.71067	-2.15971	-4.56656	-9.40584	-4.72343	1.64172	-6.71715	1.59862	2.83822	4.76654	-2.08826	4.51805	7.39096	-2.86525	-1.42631	4.09646	1.6041	3.1318	4.32243	-3.43035	2.17961	3.00266	-1.86466	-2.73191	4.72298	1.12296	1.47248	4.49408	-2.28112	-2.24251	4.58539	1.71629	-2.34935	-4.0005	-2.09418	3.3032	5.67352	-5.00195	-2.97157
344	2.10137	7.94994	-3.12646	-0.746966	-5.87688	-3.14645	-4.5354	-11.2433	-6.74832	-1.24389	-4.85111	-2.20288	-3.15287	-9.72392	-5.07839	0.483991	-6.86051	1.55705	1.78071	4.93656	-2.20952	3.00929	7.81378	-2.82735	-0.771851	4.09189	1.65972	2.0916	4.61754	-3.5327	1.52638	3.18258	-1.91209	-1.75827	4.99184	0.900715	0.808623	4.52957	-2.28177	-1.51449	4.8088	1.68421	-1.61743	-4.12973	-2.13258	2.19335	5.86265	-5.30941	-1.81078
345	0.661118	8.28282	-3.05532	0.119222	-6.10551	-3.03156	-2.48441	-11.7297	-6.66131	-0.614238	-5.05651	-2.23121	-1.74955	-9.97776	-5.24943	-0.570678	-6.92918	1.50457	0.801728	5.02662	-2.27401	1.60309	8.09089	-2.78723	-0.173115	4.09771	1.68287	1.13916	4.865	-3.60487	0.928155	3.35867	-1.95991	-0.863861	5.21404	0.727114	0.178326	4.53777	-2.25584	-0.823747	4.96156	1.61286	-0.930135	-4.21797	-2.13155	1.13876	5.96643	-5.521	-0.746071
346	-0.970574	8.63816	-2.94152	1.10614	-6.33216	-2.85076	-0.102107	-12.2034	-6.65273	0.111221	-5.31454	-2.22821	-0.0846926	-10.1495	-5.29197	-1.74478	-6.8776	1.43814	-0.299039	5.13116	-2.38649	-0.00751426	8.26426	-2.71836	0.512859	4.09956	1.70757	0.0632039	5.09804	-3.69404	0.232232	3.51561	-2.00164	0.148122	5.43312	0.606908	-0.563683	4.50968	-2.20986	-0.026049	5.07894	1.5273	-0.140101	-4.31021	-2.13506	-0.0781036	5.98194	-5.67683	0.496083
347	-2.48958	8.91293	-2.81815	2.02033	-6.55019	-2.66978	2.21368	-12.4467	-6.6502	0.834805	-5.48372	-2.18535	1.53197	-10.274	-5.32535	-2.80208	-6.75879	1.37373	-1.32439	5.18058	-2.47996	-1.5118	8.37288	-2.67914	1.16228	4.10647	1.73305	-0.943463	5.27055	-3.78705	-0.430323	3.60852	-2.01154	1.09494	5.56411	0.550759	-1.27881	4.44766	-2.15258	0.724967	5.12668	1.44805	0.603063	-4.35739	-2.12193	-1.23971	5.95576	-5.82134	1.66892
348	-3.94794	9.12267	-2.6777	2.90675	-6.76884	-2.43086	4.50799	-12.571	-6.57051	1.58934	-5.62594	-2.08713	3.12803	-10.3069	-5.17029	-3.81682	-6.63501	1.28823	-2.32194	5.23261	-2.50914	-2.99878	8.51958	-2.63107	1.82308	4.11761	1.71353	-1.92656	5.42321	-3.83174	-1.08926	3.70349	-2.02981	2.01069	5.7062	0.507114	-1.99504	4.38723	-2.06455	1.45838	5.17573	1.36782	1.33172	-4.40013	-2.09318	-2.4185	5.95863	-5.91077	2.81148
349	7.22759	-6.98865	-3.57996	-3.76378	5.09884	-3.3129	-13.0799	9.99485	-3.20872	-3.92351	3.73452	-2.4574	-7.79764	8.38934	-2.53168	5.7341	2.92023	4.40153	5.3364	-4.21634	-2.20963	8.50766	-4.8962	-4.47424	-3.43894	-3.52162	0.871503	5.00398	-5.35725	-1.15166	3.65577	-3.07538	-1.01071	-5.17583	-2.18152	3.4932	4.09854	-3.6114	-2.11617	-3.89045	-3.83831	2.46523	-3.90975	4.14265	-1.17623	6.62799	-6.09205	-1.18269	-6.0201
350	6.11784	-7.18969	-3.62005	-3.19602	5.31288	-3.31105	-11.8214	10.5464	-2.9255	-3.52498	3.92781	-2.48282	-6.7635	8.68932	-2.96105	5.08439	3.3014	4.55472	4.61782	-4.36903	-2.32386	7.53632	-5.2516	-4.4914	-3.00786	-3.68715	0.990954	4.31148	-5.54302	-1.12083	3.21064	-3.14724	-1.00131	-4.57551	-2.61915	3.43382	3.70535	-3.82769	-2.06443	-3.4076	-4.05407	2.39588	-3.43268	4.33152	-1.20038	5.87115	-6.32751	-1.18121	-5.23387
351	4.80044	-7.33164	-3.5828	-2.49106	5.5611	-3.31309	-10.1766	11.1766	-2.57996	-3.0453	4.12628	-2.52132	-5.638	9.06915	-3.3611	4.23002	3.67871	4.63654	3.73806	-4.47763	-2.3912	6.31589	-5.64085	-4.43262	-2.48453	-3.81312	1.08524	3.45133	-5.71912	-1.0975	2.65442	-3.22836	-0.992963	-3.80467	-3.05936	3.33495	3.21649	-4.02789	-2.01568	-2.80475	-4.20106	2.29607	-2.82326	4.39719	-1.17094	4.9447	-6.599	-1.17252	-4.27748
352	3.40546	-7.61458	-3.52509	-1.69946	5.86113	-3.26371	-8.41921	12.0454	-2.19326	-2.50586	4.33073	-2.5281	-4.46772	9.62063	-3.67505	3.3164	4.17041	4.76295	2.81191	-4.6875	-2.4875	5.04386	-6.23239	-4.47285	-1.933	-3.95369	1.1511	2.50773	-5.92735	-1.03089	2.08149	-3.42304	-0.990532	-2.98573	-3.56254	3.32162	2.69586	-4.28256	-1.99426	-2.1845	-4.48703	2.27615	-2.18309	4.54692	-1.16358	4.03751	-7.10781	-1.23363	-3.2888
353	1.97466	-7.93358	-3.56927	-0.83418	6.09493	-3.21404	-6.53451	12.786	-1.84759	-1.91522	4.50892	-2.55999	-3.25816	10.1665	-4.02433	2.34274	4.5847	4.95864	1.84832	-4.82055	-2.6427	3.69316	-6.68385	-4.57362	-1.36271	-4.10649	1.2466	1.5194	-6.05971	-1.035	1.48953	-3.61489	-1.02619	-2.10689	-3.94141	3.37133	2.1075	-4.46032	-2.00655	-1.51972	-4.7014	2.309	-1.50534	4.63496	-1.20799	3.1029	-7.58821	-1.43241	-2.23919
354	0.514318	-8.24241	-3.57234	0.0487475	6.27647	-3.09263	-4.54304	13.4571	-1.45377	-1.30872	4.75177	-2.58633	-1.91647	10.5292	-4.24527	1.33329	4.92316	5.09877	0.871335	-4.90787	-2.77215	2.33819	-7.10192	-4.6787	-0.787942	-4.24524	1.31973	0.529788	-6.1743	-1.06865	0.891825	-3.79423	-1.06416	-1.21473	-4.27014	3.42279	1.49217	-4.62405	-2.00918	-0.82705	-4.86576	2.29684	-0.811336	4.73341	-1.25386	2.10414	-7.93414	-1.61757	-1.18743
355	-1.02067	-8.6702	-3.47681	0.958563	6.52533	-2.91212	-2.36301	14.1229	-0.968705	-0.666539	5.05204	-2.53424	-0.401312	10.9148	-4.28928	0.286788	5.23789	5.14507	-0.153947	-4.98852	-2.86654	0.883436	-7.47978	-4.68484	-0.18245	-4.36863	1.34601	-0.495902	-6.32189	-1.08591	0.254172	-3.96437	-1.07191	-0.267791	-4.55473	3.41216	0.822451	-4.81751	-1.97449	-0.0845882	-5.0301	2.21714	-0.0651301	4.84118	-1.25154	1.02404	-8.20498	-1.71328	-0.0624568
356	-2.68298	-9.02885	-3.2886	1.9289	6.80834	-2.6781	0.100655	14.6373	-0.454237	0.0616447	5.3675	-2.402	1.32012	11.1584	-4.19257	-0.812539	5.50985	5.13884	-1.24221	-5.01916	-2.94999	-0.68127	-7.80063	-4.65131	0.473108	-4.49941	1.35635	-1.58609	-6.41966	-1.11482	-0.441977	-4.10211	-1.06772	0.747912	-4.75318	3.38593	0.063809	-4.97669	-1.88559	0.718824	-5.14593	2.09323	0.747262	4.88193	-1.19615	-0.17134	-8.3799	-1.77567	1.14891
357	-4.13076	-9.19597	-3.13568	2.79093	7.01897	-2.45462	2.32703	15.019	-0.178579	0.784064	5.57331	-2.30263	2.85739	11.2719	-4.07858	-1.78361	5.67848	5.0773	-2.2049	-5.0245	-3.01715	-2.09318	-7.97167	-4.62618	1.08578	-4.60622	1.36214	-2.54861	-6.42768	-1.15438	-1.07753	-4.19112	-1.0858	1.64219	-4.87345	3.42957	-0.642719	-5.07798	-1.80157	1.43449	-5.17047	2.00811	1.47779	4.88457	-1.16477	-1.28178	-8.46477	-1.84192	2.25087
358	7.39102	7.37391	-2.21216	-3.96395	-5.30835	-2.69224	-11.5171	-10.5235	-6.15544	-3.44485	-4.59812	-1.53938	-7.57577	-8.62832	-2.39863	4.38869	-6.37225	0.956519	5.34702	4.61131	-1.13242	7.98264	6.94911	-2.08787	-2.95745	3.95823	0.75729	5.57517	4.12647	-2.63744	3.69197	2.89883	-1.34548	-5.00608	4.15	1.21134	3.01828	4.64649	-1.90225	-3.94644	4.30268	1.36313	-4.0364	-3.91478	-1.48766	5.90028	5.86653	-3.63491	-5.8868
359	6.28618	7.60388	-2.2112	-3.4048	-5.54225	-2.66367	-10.1849	-10.9391	-6.01112	-3.02671	-4.74597	-1.52722	-6.53407	-8.9079	-2.82347	3.65302	-6.58482	0.889588	4.62883	4.78869	-1.20637	6.98444	7.19954	-1.98298	-2.50848	4.0707	0.872498	4.90988	4.39258	-2.6774	3.24775	2.97665	-1.34448	-4.38678	4.4202	0.89687	2.58305	4.75152	-1.84218	-3.46642	4.49874	1.23803	-3.56546	-4.11611	-1.52689	5.12137	5.99389	-3.70782	-5.09335
360	4.97224	7.76591	-2.145	-2.70987	-5.81578	-2.63459	-8.45777	-11.3894	-5.82076	-2.52722	-4.89248	-1.52771	-5.39897	-9.26448	-3.21777	2.72766	-6.69774	0.789658	3.74935	4.91239	-1.24537	5.73652	7.43054	-1.79925	-1.97313	4.13135	0.96393	4.07686	4.66691	-2.72464	2.69256	3.06491	-1.34561	-3.59773	4.65912	0.553246	2.05949	4.81657	-1.78656	-2.86543	4.62203	1.10163	-2.95844	-4.20295	-1.50334	4.16968	6.13721	-3.7842	-4.13039
361	3.58388	8.06426	-2.03194	-1.93024	-6.13793	-2.54811	-6.58311	-12.061	-5.65528	-1.96807	-5.03115	-1.49669	-4.21465	-9.7901	-3.5233	1.71248	-6.9075	0.656022	2.82373	5.14144	-1.28811	4.4183	7.88118	-1.62952	-1.40801	4.202	1.02657	3.16554	4.99457	-2.74198	2.12202	3.26555	-1.36534	-2.7562	4.9987	0.236181	1.49105	4.92741	-1.75567	-2.24907	4.90076	1.00526	-2.3233	-4.37281	-1.50833	3.21115	6.47195	-4.01828	-3.13152
362	2.16073	8.41805	-2.01204	-1.07445	-6.39715	-2.46903	-4.60244	-12.5804	-5.49055	-1.3607	-5.14402	-1.49651	-2.9912	-10.3097	-3.86425	0.652361	-7.09036	0.630333	1.86051	5.3102	-1.40648	3.03258	8.21988	-1.5711	-0.822645	4.28327	1.11849	2.19962	5.23423	-2.80437	1.5324	3.45935	-1.4226	-1.85966	5.28005	0.0479565	0.8767	4.94834	-1.76282	-1.58731	5.12511	0.978723	-1.64859	-4.47839	-1.56023	2.232	6.72359	-4.36718	-2.07177
363	0.707732	8.75477	-1.95364	-0.198849	-6.59668	-2.32489	-2.52548	-13.0316	-5.25791	-0.730344	-5.31657	-1.47708	-1.64046	-10.6406	-4.07977	-0.418139	-7.17361	0.614124	0.883765	5.4284	-1.51085	1.64536	8.52922	-1.52964	-0.234691	4.34936	1.1885	1.22979	5.44821	-2.8895	0.936878	3.64054	-1.48078	-0.952156	5.52333	-0.10674	0.239953	4.9483	-1.7612	-0.8969	5.28967	0.922036	-0.957964	-4.59473	-1.6144	1.20447	6.85041	-4.64927	-1.01065
364	-0.817425	9.19134	-1.77579	0.701173	-6.85701	-2.11402	-0.260939	-13.4754	-4.93221	-0.0590134	-5.52376	-1.36909	-0.11576	-10.9872	-4.11805	-1.50973	-7.17031	0.544966	-0.141295	5.53182	-1.58278	0.163857	8.75492	-1.41418	0.381673	4.39486	1.21219	0.228315	5.70263	-2.96974	0.301322	3.81644	-1.50791	0.00689288	5.69048	-0.280172	-0.456744	4.96108	-1.72117	-0.156581	5.43691	0.800156	-0.215511	-4.72573	-1.62131	0.102778	6.9343	-4.81773	0.121514
365	-2.47162	9.54542	-1.5197	1.66049	-7.14718	-1.84581	2.26218	-13.7415	-4.52982	0.698481	-5.71854	-1.18063	1.61141	-11.1843	-4.0179	-2.63668	-7.08909	0.468011	-1.22946	5.5842	-1.6561	-1.42166	8.90358	-1.28607	1.04861	4.44078	1.21983	-0.843259	5.91395	-3.04707	-0.39311	3.96219	-1.51961	1.03027	5.77819	-0.409539	-1.2302	4.91516	-1.62934	0.645419	5.52648	0.64844	0.595134	-4.79611	-1.57022	-1.103	6.93034	-4.91518	1.33867
366	-3.91559	9.71328	-1.33488	2.51432	-7.36264	-1.59692	4.52591	-13.8503	-4.32461	1.43825	-5.81479	-1.04799	3.15111	-11.2559	-3.90246	-3.60905	-6.92947	0.403136	-2.19212	5.60782	-1.71973	-2.84236	8.93089	-1.22098	1.66992	4.46831	1.22358	-1.79877	6.02224	-3.10486	-1.02755	4.05629	-1.54796	1.92986	5.85608	-0.437307	-1.93845	4.82702	-1.54498	1.36085	5.53716	0.558548	1.32519	-4.82409	-1.54002	-2.21387	6.85257	-4.98288	2.44476
367	-4.07689	-9.76061	-1.70132	2.34132	7.57437	-1.64955	2.26825	14.7524	2.47456	0.574197	5.76379	-1.19572	2.8196	11.777	-2.59523	-1.38263	6.23648	4.38762	-2.04053	-5.49553	-2.29181	-1.83603	-8.65406	-3.2791	0.865087	-4.76049	0.829379	-2.43339	-6.65468	-0.226409	-0.991964	-4.34836	-0.489079	1.51559	-5.4909	2.72186	-0.456875	-5.36612	-1.21534	1.31876	-5.60368	1.22361	1.46563	5.121	-0.504382	-0.947628	-8.66313	-0.56545	1.79557
368	-4.09783	-10.0848	-0.0302738	1.82805	7.88229	-0.669136	2.588	13.0144	5.00748	0.457075	5.53076	0.0777254	2.84731	11.5945	-0.872175	-1.04266	6.54714	3.40415	-1.90417	-5.88651	-1.47403	-1.67744	-9.00668	-1.5981	0.681877	-4.72041	0.187697	-2.33709	-6.51879	0.807326	-0.934242	-4.38238	0.169585	1.46634	-5.90499	1.80358	-0.294384	-5.5592	-0.546888	1.22709	-5.90654	0.328633	1.48708	5.15579	0.28534	-0.697012	-8.40736	0.823384	1.39716
369	-3.85208	9.9957	0.180142	2.0456	-7.80081	-0.732597	4.48478	-14.3486	-1.70475	1.2375	-5.78303	0.0764113	3.12619	-11.7386	-2.4114	-3.29816	-6.99366	-0.517203	-2.02684	5.8902	-0.902447	-2.62113	9.05883	0.28935	1.46979	4.63333	0.68594	-1.64073	6.50609	-2.28825	-0.939689	4.27817	-0.972478	1.82061	5.8857	-1.37822	-1.82902	5.12301	-0.943614	1.24071	5.74461	-0.31268	1.3048	-5.11027	-0.89983	-1.93564	7.57306	-3.89483	1.99623
370	-3.8693	9.99904	1.88238	1.52315	-7.97018	0.276281	4.59696	-13.3614	1.21954	1.0789	-5.29401	1.27031	3.14878	-11.5285	-0.691411	-2.95701	-6.67484	-1.49765	-1.88979	6.07273	-0.0146829	-2.46432	8.74648	1.97846	1.28169	4.59757	0.0454158	-1.54207	6.6814	-1.26069	-0.881115	4.38485	-0.321697	1.77536	5.62102	-2.35035	-1.71718	5.31709	-0.265135	1.14659	5.79735	-1.2558	1.32419	-5.20656	-0.115175	-1.69017	7.91351	-2.52336	1.59132
371	-2.88367	-9.79088	-0.964732	1.37312	7.48123	-1.27758	0.715392	13.3009	3.30982	-0.0102613	5.36142	-0.71372	1.62025	11.4901	-1.65157	-0.489546	6.25898	3.65745	-1.24439	-5.73866	-1.64973	-0.786292	-8.48078	-2.14674	0.371408	-4.55259	0.391195	-1.64669	-6.48712	0.456235	-0.482821	-4.26347	-0.0741061	0.814102	-5.63511	2.14428	0.205554	-5.34865	-0.865869	0.687953	-5.7338	0.789679	0.858992	5.11193	-0.0987802	-0.0771771	-8.32235	0.353192	0.802913
372	-2.6918	-9.71039	-0.995874	1.27239	7.51029	-1.3366	0.360705	13.755	3.28652	-0.135414	5.51163	-0.756298	1.46207	11.5478	-1.76377	-0.37936	6.29856	3.75414	-1.12164	-5.79287	-1.70653	-0.584892	-8.67781	-2.24991	0.284851	-4.61954	0.393903	-1.53082	-6.54015	0.43523	-0.41231	-4.32699	-0.0903682	0.68518	-5.64856	2.14129	0.305639	-5.38302	-0.917878	0.607973	-5.74025	0.826716	0.792632	5.11708	-0.111346	0.065395	-8.41793	0.362298	0.692672
373	-2.66006	9.85949	0.906644	1.08253	-7.62711	-0.376543	2.75186	-13.4361	-0.52998	0.605311	-5.35444	0.466862	1.91957	-11.4684	-1.47209	-2.37535	-6.76589	-1.17128	-1.23031	5.96991	-0.220979	-1.54121	8.55132	1.28456	0.952674	4.4772	0.253314	-0.86669	6.46358	-1.5727	-0.431328	4.23402	-0.550274	1.11698	5.66163	-1.92702	-1.18205	5.25865	-0.591084	0.608994	5.74614	-0.764437	0.69826	-5.11349	-0.494003	-1.05361	7.72367	-2.93719	0.997225
374	-2.46999	9.78202	0.860459	0.980632	-7.6591	-0.43192	2.46807	-13.9128	-0.686965	0.498496	-5.52347	0.459455	1.76298	-11.5319	-1.58334	-2.28801	-6.88408	-1.13308	-1.10742	6.0359	-0.263108	-1.3591	8.78926	1.26902	0.875418	4.55474	0.253816	-0.74581	6.49374	-1.60674	-0.360066	4.29447	-0.573483	0.988807	5.67619	-1.9401	-1.09451	5.3202	-0.640609	0.528867	5.76112	-0.730299	0.631786	-5.11558	-0.506848	-0.923393	7.83105	-2.9697	0.88642
375	8.1501	-7.52832	0.411184	-5.12671	6.1798	-1.26921	-13.6408	10.5523	2.30251	-4.59959	4.52598	-0.0972619	-7.80075	8.22935	2.33512	6.80954	4.11568	1.73481	5.8575	-4.64734	0.350928	8.88159	-6.34609	-0.836716	-4.1573	-3.14941	-0.578107	5.61185	-5.2896	1.51467	3.96361	-3.35527	0.792032	-5.72025	-4.17665	0.733576	4.70521	-3.97995	0.380151	-4.14068	-4.61184	-0.118013	-4.11287	4.19899	1.12988	7.07645	-5.51605	2.25605	-7.10924
376	6.67707	-7.85102	0.552619	-4.43234	6.40795	-1.10459	-11.8052	10.8216	2.66585	-4.04678	4.66636	-0.0637053	-6.43007	8.45366	1.98499	5.92786	4.48761	1.60902	4.92093	-4.87182	0.417725	7.5755	-6.58419	-0.637384	-3.43435	-3.26349	-0.662629	4.66322	-5.30622	1.71776	3.35991	-3.42116	0.911896	-4.88559	-4.30329	0.529244	4.1853	-4.21951	0.43113	-3.57445	-4.81677	-0.208188	-3.47313	4.39008	1.2104	6.07152	-5.76279	2.49074	-6.06839
377	5.05704	-8.21198	0.682944	-3.64246	6.62652	-0.922721	-9.70563	11.082	3.17098	-3.41661	4.76409	-0.0195574	-5.04942	8.89523	1.64301	4.91083	4.90041	1.43916	3.87437	-5.11805	0.473694	6.08062	-6.82935	-0.347705	-2.68884	-3.40624	-0.777659	3.58543	-5.29939	1.94535	2.67623	-3.46472	1.02398	-3.90359	-4.46125	0.293388	3.59718	-4.44822	0.448892	-2.92528	-5.0348	-0.268012	-2.75011	4.55568	1.23633	4.95042	-5.98175	2.74275	-4.91289
378	3.47378	-8.45028	0.7056	-2.82775	6.83221	-0.773624	-7.60411	11.2341	3.66702	-2.78369	4.83091	-0.00847074	-3.79286	9.43388	1.23118	3.85551	5.20996	1.34589	2.83153	-5.31094	0.448015	4.61345	-7.02189	-0.0568625	-1.99898	-3.54645	-0.860896	2.51341	-5.29906	2.10752	2.00644	-3.5555	1.07445	-2.8944	-4.58301	0.178438	3.0077	-4.64577	0.373513	-2.26924	-5.21011	-0.239042	-2.05122	4.6868	1.15908	3.85249	-6.17452	2.88144	-3.74631
379	1.86235	-8.71056	0.636649	-1.91733	7.00162	-0.650719	-5.41135	11.3542	4.13238	-2.10316	4.86846	-0.0202491	-2.49228	10.0825	0.846619	2.76042	5.57726	1.41192	1.75097	-5.44439	0.316646	3.10539	-7.2568	0.166384	-1.31764	-3.70589	-0.844928	1.39702	-5.36358	2.13996	1.32251	-3.67043	1.02622	-1.8637	-4.7901	0.253409	2.374	-4.84218	0.222615	-1.56621	-5.37435	-0.167458	-1.33492	4.82683	1.01164	2.7332	-6.44138	2.81604	-2.54977
380	0.239925	-9.13425	0.463308	-0.91506	7.19844	-0.607686	-3.18516	11.4986	4.33059	-1.39041	4.90505	-0.0585392	-1.11806	10.7296	0.365294	1.63261	5.95862	1.74085	0.659798	-5.62618	-0.00264284	1.61887	-7.66626	0.0894708	-0.683368	-3.97915	-0.706657	0.26876	-5.61622	1.94641	0.649746	-3.87801	0.856531	-0.865063	-5.1437	0.554699	1.70041	-5.10088	0.00572293	-0.82482	-5.61581	-0.0534156	-0.583594	4.92334	0.789638	1.64344	-6.9256	2.4605	-1.32079
381	-1.38393	-9.60742	0.236356	0.118966	7.43688	-0.636118	-0.967021	11.8384	4.35898	-0.673932	5.02581	-0.0930032	0.305575	11.2075	-0.166798	0.539751	6.27255	2.30111	-0.354371	-5.84862	-0.504777	0.294389	-8.30108	-0.373245	-0.122071	-4.26562	-0.402792	-0.766818	-5.99093	1.55237	0.03576	-4.10738	0.59301	0.0492703	-5.51073	1.02958	0.988437	-5.308	-0.237532	-0.0646592	-5.80664	0.101503	0.180463	5.03049	0.556894	0.716692	-7.53964	1.87676	-0.208033
382	8.31689	7.12968	1.80712	-5.36262	-6.08582	-0.537706	-11.8715	-12.6777	-1.03364	-4.0564	-4.92988	0.944505	-7.58404	-8.3924	2.46507	5.37351	-5.8027	-1.94225	5.8684	4.41268	1.45649	8.29419	6.90663	1.83319	-3.72043	3.63728	-0.681735	6.21976	4.80387	-0.0666324	4.00439	3.37462	0.414913	-5.50235	3.95067	-2.19548	3.52643	5.03104	0.613583	-4.20238	4.35811	-1.33233	-4.24399	-4.14251	0.807474	6.33054	6.74171	-0.257513	-6.9659
383	6.85122	7.45303	2.01008	-4.67712	-6.31923	-0.345558	-10.0089	-12.7624	-0.721147	-3.49172	-4.99616	1.00083	-6.2079	-8.58635	2.1182	4.44242	-5.772	-2.19454	4.93234	4.61673	1.57558	6.97618	6.93721	2.08665	-2.98899	3.65512	-0.768272	5.2835	4.9926	0.104283	3.40161	3.46077	0.526258	-4.66623	3.8782	-2.41933	2.96276	5.12599	0.673227	-3.6388	4.53932	-1.47478	-3.61066	-4.35923	0.872233	5.29841	6.94195	-0.114485	-5.92207
384	5.23947	7.81934	2.20966	-3.89579	-6.54475	-0.137205	-7.88363	-12.8392	-0.264438	-2.85514	-5.01004	1.05727	-4.81614	-8.99706	1.78289	3.37475	-5.70895	-2.49407	3.88636	4.84475	1.68942	5.47105	6.92329	2.42291	-2.23156	3.69757	-0.88613	4.2167	5.18177	0.303305	2.71859	3.52484	0.632316	-3.68203	3.80273	-2.68492	2.33575	5.19461	0.698692	-2.99253	4.74235	-1.59161	-2.89323	-4.54894	0.884424	4.15375	7.1101	0.0581436	-4.7625
385	3.66194	8.08473	2.28029	-3.08923	-6.76233	0.0371341	-5.77272	-12.8103	0.213917	-2.21891	-5.00081	1.0747	-3.54589	-9.50915	1.37926	2.28889	-5.61034	-2.66554	2.84398	5.04063	1.71118	3.99802	6.86295	2.74039	-1.52957	3.7456	-0.972241	3.15517	5.35647	0.438164	2.04997	3.62877	0.671871	-2.67031	3.77521	-2.83383	1.7148	5.23756	0.629542	-2.33897	4.92789	-1.61149	-2.1987	-4.69558	0.796443	3.03785	7.21263	0.136284	-3.59321
386	2.05693	8.38961	2.26516	-2.18568	-6.95069	0.181376	-3.57701	-12.729	0.673704	-1.5384	-4.96278	1.06287	-2.22876	-10.1296	1.00462	1.13549	-5.64571	-2.74878	1.76377	5.20432	1.61607	2.4795	6.86419	3.01121	-0.833393	3.8168	-0.959795	2.05482	5.55813	0.428899	1.36745	3.74586	0.610638	-1.62981	3.93337	-2.89049	1.05092	5.27189	0.484622	-1.63835	5.11474	-1.58744	-1.48697	-4.84622	0.637766	1.89699	7.30023	-0.00180078	-2.39134
387	0.444853	8.87488	2.17838	-1.19159	-7.17926	0.249779	-1.35032	-12.5911	0.870965	-0.825668	-4.92592	1.02455	-0.838043	-10.7481	0.533192	-0.0773047	-5.85139	-2.63749	0.67313	5.46014	1.35018	0.962446	7.14355	3.07306	-0.169054	4.01057	-0.828656	0.960564	5.87013	0.146891	0.697129	3.94129	0.418366	-0.610528	4.35	-2.86679	0.332038	5.35944	0.2767	-0.900503	5.38782	-1.54305	-0.738775	-4.94885	0.408068	0.767079	7.47582	-0.492639	-1.15364
388	-1.16742	9.41887	2.0483	-0.167531	-7.45884	0.25224	0.893773	-12.5921	0.850417	-0.0997564	-4.96943	1.00819	0.597678	-11.1969	0.00834594	-1.26101	-6.16489	-2.30983	-0.340364	5.7992	0.916565	-0.418947	7.79276	2.86903	0.424927	4.23184	-0.532544	-0.0310388	6.22555	-0.361537	0.0857805	4.14718	0.130456	0.328168	4.89162	-2.71938	-0.410859	5.38868	0.0395679	-0.143274	5.62322	-1.44583	0.0218255	-5.06164	0.166823	-0.210635	7.69934	-1.24813	-0.0294411
389	8.35166	-7.08242	-2.28429	-4.55431	5.44708	-2.75847	-14.2179	10.144	-1.61722	-4.39249	3.87521	-1.71403	-8.61871	8.22976	-0.723977	6.65234	3.27217	3.67214	6.08232	-4.40903	-1.36999	9.42201	-5.39146	-3.42635	-4.12778	-3.40211	0.296072	5.74185	-5.56667	-0.428753	4.08913	-3.18515	-0.404948	-5.77036	-2.75282	2.82425	4.60705	-3.70836	-1.43079	-4.32528	-4.07978	1.72677	-4.40389	4.22492	-0.441283	7.39098	-5.90522	-0.0343487	-6.98598
390	8.41377	-7.42386	-0.984335	-4.89063	5.96247	-2.07346	-14.2625	10.8462	0.289662	-4.5818	4.32797	-0.946146	-8.37166	8.51188	0.804047	6.87119	3.84764	2.84873	6.08238	-4.66271	-0.573024	9.31855	-6.09089	-2.24717	-4.25778	-3.3477	-0.10804	5.79191	-5.67228	0.51848	4.11369	-3.4179	0.185035	-5.85356	-3.63945	1.86717	4.75548	-3.97627	-0.554748	-4.32609	-4.5487	0.83292	-4.36134	4.38736	0.347543	7.40496	-5.95494	1.13063	-7.20185
391	8.51413	7.19609	-0.924495	-4.76597	-5.5577	-2.10217	-12.5861	-11.2792	-4.6939	-3.90412	-4.62629	-0.77741	-8.40109	-8.46196	-0.593479	5.25332	-6.39062	0.0898426	6.09314	4.59467	-0.271302	8.86938	7.07671	-0.914502	-3.65705	3.91056	0.184412	6.34564	4.45826	-1.99932	4.12704	3.07034	-0.755482	-5.58419	4.19103	0.321717	3.48932	4.83589	-1.20945	-4.38315	4.33323	0.587845	-4.53377	-4.03797	-0.760652	6.6522	6.2352	-2.52385	-6.84782
392	8.58114	7.28456	0.4164	-5.12023	-5.97478	-1.36154	-12.4854	-12.4855	-3.0611	-4.05055	-4.92008	0.0727263	-8.14708	-8.71362	0.938715	5.3967	-6.33636	-0.926796	6.09358	4.64925	0.563282	8.72704	7.25452	0.441408	-3.79374	3.861	-0.218112	6.4251	4.84088	-1.12857	4.1548	3.36723	-0.195178	-5.64159	4.26661	-0.982141	3.56973	5.088	-0.319936	-4.38865	4.54757	-0.398502	-4.4973	-4.26206	0.0132343	6.6325	6.73907	-1.47239	-7.05495
393	-1.29387	-9.44823	-0.926598	0.397202	7.34382	-1.38291	-1.62886	13.1119	3.01326	-0.745624	5.24121	-0.821701	0.105346	11.3671	-1.47964	0.545411	6.1737	3.39855	-0.237926	-5.87239	-1.36171	0.611155	-8.42223	-1.87244	-0.200863	-4.43225	0.190698	-0.643416	-6.44676	0.731952	0.150032	-4.26369	0.0854283	-0.135913	-5.56118	1.90847	0.967723	-5.29065	-0.818648	-0.0703126	-5.69168	0.756849	0.0945968	5.10359	-0.00672539	0.949297	-8.1976	0.794572	-0.287625
394	-1.10534	-9.20135	-2.30506	0.691796	6.986	-2.19031	-2.1805	14.1153	1.04329	-0.741808	5.25641	-1.72198	-0.171357	11.2743	-2.98847	0.458534	5.78409	4.41605	-0.162776	-5.48229	-2.18137	0.827528	-8.09085	-3.43285	-0.222057	-4.47496	0.818173	-0.535222	-6.55421	-0.226949	0.218337	-4.14244	-0.51783	-0.262614	-5.18834	2.78423	0.916003	-5.11258	-1.45078	-0.0915706	-5.41947	1.53723	-0.00361948	5.01304	-0.657546	1.05541	-8.38769	-0.520201	-0.235824
395	-1.07848	9.48004	0.876009	0.112358	-7.4659	-0.499678	0.399737	-13.5217	-0.811698	-0.137529	-5.34451	0.344543	0.401945	-11.3822	-1.30179	-1.33254	-6.79693	-1.41007	-0.223615	6.02807	0.0904621	-0.139357	8.51036	1.53881	0.369306	4.42516	0.0554502	0.129837	6.39192	-1.27943	0.201589	4.24442	-0.391335	0.160635	5.49951	-2.07775	-0.430285	5.39619	-0.541803	-0.148573	5.68657	-0.783501	-0.0656087	-5.0883	-0.400652	-0.0304241	7.90239	-2.50688	-0.0970516
396	-0.892612	9.49357	-0.524673	0.4186	-7.21809	-1.3432	-0.0387435	-14.004	-2.99503	-0.120796	-5.55417	-0.530961	0.123225	-11.3203	-2.81183	-1.41318	-7.14343	-0.376581	-0.149153	5.84634	-0.798979	0.0776474	8.82749	-0.0244766	0.354988	4.48929	0.681293	0.232256	6.18858	-2.22331	0.268016	4.05572	-0.977225	0.0313802	5.77713	-1.16769	-0.438702	5.24323	-1.18251	-0.167579	5.63137	0.0412043	-0.160145	-4.94475	-1.04242	0.0841882	7.57258	-3.793	-0.0443986
397	7.15659	-7.68523	-0.7735	-4.32773	6.23108	-1.90834	-12.7733	11.1895	0.732247	-4.14333	4.5251	-0.877838	-7.13638	8.72954	0.607592	6.16063	4.2666	2.74122	5.29136	-4.91527	-0.487647	8.24881	-6.47303	-2.06181	-3.64975	-3.47075	-0.17442	5.0132	-5.80113	0.765621	3.62481	-3.56948	0.307112	-5.23204	-4.01953	1.67665	4.3336	-4.21588	-0.437361	-3.82415	-4.71802	0.667927	-3.80344	4.56218	0.451202	6.56993	-6.26826	1.37336	-6.36453
398	5.81023	-8.00297	-0.565904	-3.6977	6.48235	-1.72362	-11.0853	11.5022	1.26616	-3.65148	4.66045	-0.786225	-5.89853	9.05009	0.379438	5.34902	4.69513	2.5978	4.42501	-5.17298	-0.400741	7.03368	-6.84316	-1.79207	-3.03511	-3.59462	-0.246627	4.13299	-5.86049	1.02153	3.0696	-3.67243	0.439185	-4.4781	-4.37043	1.43587	3.86202	-4.44781	-0.330525	-3.27584	-4.95174	0.524015	-3.20737	4.75764	0.551163	5.6589	-6.57159	1.64986	-5.43578
399	4.45893	-8.27103	-0.487558	-3.00806	6.66781	-1.59546	-9.36957	11.7446	1.68852	-3.13723	4.77867	-0.775796	-4.79282	9.52641	0.0708085	4.48638	5.03458	2.53637	3.53405	-5.34079	-0.42457	5.77383	-7.02731	-1.60549	-2.45388	-3.73793	-0.282216	3.22706	-5.91297	1.17137	2.51066	-3.77804	0.501978	-3.66517	-4.64523	1.31403	3.36343	-4.64576	-0.329803	-2.70801	-5.14744	0.494755	-2.60126	4.88092	0.539271	4.73281	-6.82309	1.76206	-4.46911
400	2.95999	-8.46999	-0.50555	-2.19072	6.84392	-1.49707	-7.40275	11.9149	2.09709	-2.54347	4.86306	-0.789242	-3.58493	10.0806	-0.318111	3.50358	5.42009	2.593	2.55075	-5.52723	-0.540707	4.4151	-7.3763	-1.45274	-1.83243	-3.90068	-0.264883	2.21341	-6.01116	1.2462	1.88613	-3.89817	0.493546	-2.72019	-4.81333	1.29651	2.78923	-4.83427	-0.413755	-2.05713	-5.3151	0.531577	-1.92439	4.9764	0.444658	3.71984	-7.13867	1.74823	-3.3787
401	1.4807	-8.74785	-0.494133	-1.37423	7.03067	-1.36244	-5.37109	11.9957	2.55854	-1.9383	4.93934	-0.741383	-2.3504	10.5815	-0.563045	2.508	5.75548	2.63379	1.5717	-5.68508	-0.649778	3.05105	-7.68806	-1.27944	-1.2421	-4.05498	-0.244697	1.19895	-6.06967	1.27227	1.26985	-3.99871	0.468084	-1.8011	-5.08153	1.31689	2.1898	-4.98379	-0.473183	-1.38534	-5.43072	0.520014	-1.2441	5.0546	0.365005	2.71165	-7.40687	1.67862	-2.31235
402	-0.0689569	-9.17484	-0.58936	-0.437356	7.21646	-1.26923	-3.21164	12.3591	2.95772	-1.27736	5.05031	-0.707289	-0.993048	11.0741	-0.906337	1.41236	6.03896	2.86964	0.538089	-5.8066	-0.896788	1.63794	-8.08815	-1.33249	-0.639233	-4.23965	-0.110177	0.140586	-6.21719	1.12846	0.627621	-4.13365	0.345272	-0.843928	-5.38455	1.50276	1.53011	-5.17282	-0.588518	-0.660476	-5.61085	0.560984	-0.496312	5.06301	0.22494	1.68577	-7.77696	1.38896	-1.16364
403	7.32973	7.52972	0.675473	-4.56765	-6.24325	-1.16439	-10.9526	-12.7139	-2.70061	-3.59347	-5.04678	0.176711	-6.9065	-8.90204	0.745433	4.61709	-6.39431	-1.21111	5.30313	4.87575	0.707117	7.63201	7.44287	0.741695	-3.17509	3.90302	-0.287013	5.67152	5.12922	-0.946793	3.66787	3.53739	-0.0911306	-5.00609	4.40794	-1.36057	3.10122	5.20481	-0.193316	-3.88875	4.67369	-0.603491	-3.94529	-4.46177	0.102417	5.76113	7.02298	-1.35213	-6.21185
404	5.99042	7.83285	0.942197	-3.94729	-6.49475	-0.949682	-9.22595	-12.9094	-2.23968	-3.09065	-5.10249	0.289373	-5.66067	-9.19374	0.522061	3.74102	-6.41096	-1.51958	4.43737	5.10705	0.853694	6.39461	7.57522	1.11267	-2.54978	3.94483	-0.36175	4.80917	5.36644	-0.737351	3.11404	3.66115	0.0282386	-4.24058	4.4885	-1.75685	2.5866	5.30197	-0.0779553	-3.34338	4.86812	-0.805365	-3.35576	-4.68297	0.186275	4.81465	7.30218	-1.19508	-5.27708
405	4.64535	8.11171	1.07263	-3.26498	-6.68995	-0.798823	-7.48463	-13.0029	-1.86557	-2.5665	-5.15667	0.318794	-4.54286	-9.64585	0.220687	2.83045	-6.40262	-1.70376	3.54681	5.27778	0.871176	5.12705	7.56511	1.33431	-1.95505	4.01131	-0.400542	3.91853	5.56785	-0.627279	2.55646	3.77986	0.0784605	-3.41774	4.58359	-2.012	2.05389	5.3648	-0.0704772	-2.7782	5.05666	-0.88664	-2.75381	-4.82393	0.164169	3.86317	7.4679	-1.16844	-4.30522
406	3.15132	8.34425	1.09573	-2.45477	-6.88431	-0.678339	-5.50607	-12.9868	-1.47915	-1.96688	-5.17423	0.31658	-3.32085	-10.1744	-0.159768	1.7816	-6.47327	-1.81625	2.564	5.48901	0.803566	3.74638	7.71105	1.58677	-1.31782	4.09351	-0.38695	2.92491	5.80222	-0.604552	1.93342	3.90583	0.056239	-2.46629	4.65686	-2.1165	1.44998	5.4034	-0.148546	-2.12971	5.23685	-0.896909	-2.08016	-4.93302	0.061649	2.82097	7.63255	-1.28074	-3.20875
407	1.67865	8.64824	1.16256	-1.64572	-7.08488	-0.520613	-3.47553	-12.8912	-1.01556	-1.3576	-5.16934	0.372305	-2.07363	-10.6467	-0.397094	0.734432	-6.49418	-1.90754	1.58535	5.67077	0.735937	2.36393	7.8144	1.8437	-0.712549	4.17141	-0.370309	1.92494	5.98431	-0.616178	1.31838	4.01034	0.0192868	-1.5353	4.8325	-2.25609	0.831875	5.39662	-0.204277	-1.45952	5.3543	-0.940025	-1.40256	-5.02615	-0.0246259	1.79038	7.73266	-1.42588	-2.13568
408	0.139227	9.12037	1.15296	-0.716445	-7.29405	-0.403844	-1.27806	-13.027	-0.688075	-0.688833	-5.19476	0.421426	-0.703832	-11.109	-0.732921	-0.414274	-6.57721	-1.80757	0.552107	5.85057	0.525695	0.921214	8.08218	1.92519	-0.090725	4.28128	-0.240287	0.888689	6.20391	-0.817507	0.677747	4.13846	-0.118266	-0.561791	5.13861	-2.28975	0.145011	5.41534	-0.314229	-0.737231	5.54861	-0.949745	-0.655233	-5.04719	-0.165828	0.735604	7.83738	-1.8129	-0.980122
409	7.0246	-7.3893	-2.02547	-3.97135	5.83821	-2.61296	-12.8354	10.9706	-1.12399	-3.9752	4.20501	-1.64897	-7.24128	8.57496	-0.951739	5.93381	3.82799	3.64151	5.23386	-4.73561	-1.32039	8.30941	-5.99914	-3.28498	-3.50192	-3.563	0.28405	4.9388	-5.84927	-0.15233	3.58915	-3.41688	-0.299422	-5.14733	-3.316	2.6159	4.18726	-4.03241	-1.25546	-3.78857	-4.3469	1.4866	-3.81321	4.48538	-0.317598	6.51199	-6.33092	0.222365	-6.11686
410	5.67234	-7.58392	-2.02684	-3.28268	6.07897	-2.55704	-11.2926	11.6804	-0.835875	-3.507	4.43141	-1.69231	-6.07041	9.07203	-1.40006	5.11014	4.269	3.7236	4.36144	-4.96839	-1.41396	7.11902	-6.43147	-3.25402	-2.91571	-3.72111	0.3578	4.07071	-6.04347	-0.0526741	3.04465	-3.55224	-0.285286	-4.4169	-3.74876	2.54736	3.7223	-4.30142	-1.24779	-3.22943	-4.61396	1.45965	-3.22464	4.70537	-0.341046	5.62991	-6.74417	0.265467	-5.1909
411	4.41005	-7.8093	-2.05839	-2.60143	6.26887	-2.50348	-9.73561	12.1904	-0.498068	-3.04188	4.59117	-1.72205	-5.08337	9.61195	-1.79898	4.29489	4.6159	3.79783	3.54126	-5.13595	-1.52067	5.97521	-6.76281	-3.21467	-2.39852	-3.85726	0.42737	3.23794	-6.17943	0.0140529	2.53632	-3.70079	-0.298123	-3.68895	-4.11768	2.52341	3.26221	-4.51523	-1.26482	-2.687	-4.83045	1.4632	-2.65595	4.808	-0.366115	4.80871	-7.13053	0.252763	-4.28909
412	3.16645	-8.05212	-2.05141	-1.91278	6.47109	-2.4251	-8.10448	12.4611	-0.0917417	-2.55505	4.72551	-1.71207	-4.0522	10.0597	-2.06325	3.47515	4.96893	3.85788	2.72441	-5.32147	-1.6209	4.8304	-7.14686	-3.14751	-1.89848	-3.99238	0.470211	2.38938	-6.29206	0.0892069	2.01619	-3.81858	-0.285071	-2.92147	-4.42246	2.4801	2.77824	-4.68476	-1.26564	-2.13345	-5.02973	1.45758	-2.08092	4.89443	-0.384811	3.97349	-7.46532	0.228486	-3.39541
413	1.84416	-8.33529	-1.94814	-1.18347	6.68393	-2.26203	-6.32934	12.8547	0.513486	-2.032	4.887	-1.63087	-2.88748	10.5042	-2.22169	2.5894	5.34494	3.86792	1.83995	-5.48218	-1.66765	3.58939	-7.53294	-2.97952	-1.3778	-4.13052	0.476854	1.48023	-6.3694	0.189223	1.46553	-3.95426	-0.248315	-2.1079	-4.75911	2.41591	2.24874	-4.8557	-1.23376	-1.52381	-5.19908	1.38568	-1.45965	4.9941	-0.38027	3.08744	-7.7941	0.239898	-2.45724
414	0.237303	-8.81979	-2.0135	-0.228632	6.88872	-2.13672	-4.10886	13.3962	1.04805	-1.36246	5.07463	-1.59443	-1.45497	10.9774	-2.48616	1.47219	5.67235	4.03904	0.762693	-5.55609	-1.83188	2.09334	-7.89092	-3.0025	-0.754308	-4.30825	0.576349	0.387648	-6.45802	0.120154	0.798712	-4.09258	-0.307617	-1.11511	-5.09129	2.50592	1.56417	-5.02573	-1.27764	-0.765747	-5.36368	1.37832	-0.684349	5.01652	-0.457727	1.99775	-8.11866	0.0130556	-1.28221
415	7.19378	7.47845	-0.60956	-4.1981	-5.95082	-1.90988	-11.0861	-11.9961	-4.42232	-3.45305	-4.88473	-0.647535	-7.01508	-8.77465	-0.8161	4.42469	-6.59521	-0.222697	5.24545	4.90175	-0.144379	7.71172	7.48554	-0.568342	-3.01575	3.98946	0.168729	5.58643	4.9037	-1.83696	3.62997	3.31842	-0.676843	-4.9388	4.46173	-0.187161	3.00152	5.03178	-1.02065	-3.84965	4.5341	0.284324	-3.9517	-4.32561	-0.658152	5.72377	6.62203	-2.43375	-5.96945
416	5.84626	7.70028	-0.571267	-3.51903	-6.20944	-1.82418	-9.44927	-12.521	-4.31152	-2.96173	-5.06068	-0.646548	-5.83156	-9.24798	-1.25683	3.51298	-6.76225	-0.366031	4.37361	5.15227	-0.17897	6.48959	7.7694	-0.393102	-2.41397	4.07329	0.238785	4.74905	5.21933	-1.81717	3.08714	3.46108	-0.678287	-4.18994	4.71617	-0.503365	2.4831	5.17148	-1.00239	-3.29412	4.79192	0.186312	-3.37031	-4.5615	-0.69922	4.79881	6.91337	-2.53514	-5.03434
417	4.58944	7.95597	-0.557002	-2.84544	-6.41759	-1.74688	-7.82697	-12.8682	-4.09684	-2.48118	-5.16941	-0.646709	-4.83069	-9.76815	-1.64747	2.63364	-6.858	-0.455905	3.55386	5.34251	-0.242025	5.3226	7.96124	-0.248355	-1.88346	4.14407	0.305195	3.93931	5.46574	-1.81035	2.58064	3.6134	-0.707982	-3.44583	4.95006	-0.744567	1.9834	5.26041	-1.01158	-2.75468	5.00886	0.131187	-2.80509	-4.67968	-0.732823	3.93878	7.16537	-2.67874	-4.12602
418	3.35163	8.22109	-0.501657	-2.16486	-6.63531	-1.64345	-6.16545	-12.9965	-3.74781	-1.98244	-5.24242	-0.613886	-3.78815	-10.1929	-1.90492	1.74975	-6.94801	-0.560097	2.73748	5.54863	-0.294463	4.15059	8.19063	-0.0576058	-1.37014	4.21523	0.344887	3.11131	5.69451	-1.78868	2.06198	3.73819	-0.708525	-2.66561	5.12042	-0.959111	1.47212	5.29964	-1.007	-2.20386	5.20693	0.0717752	-2.23302	-4.78242	-0.758831	3.07109	7.36414	-2.81243	-3.22507
419	2.03583	8.50942	-0.343958	-1.44388	-6.85505	-1.45458	-4.33906	-13.2759	-3.23923	-1.44553	-5.3222	-0.506111	-2.61221	-10.6094	-2.05664	0.801141	-7.00619	-0.711034	1.85341	5.71796	-0.30094	2.88431	8.37476	0.225253	-0.836038	4.28563	0.348345	2.21948	5.90461	-1.7337	1.51303	3.88377	-0.687529	-1.83821	5.29978	-1.20927	0.916701	5.32688	-0.969973	-1.59643	5.35929	-0.043672	-1.6152	-4.90159	-0.762747	2.15277	7.56551	-2.90973	-2.27904
420	0.44046	9.03366	-0.313247	-0.4973	-7.07994	-1.30365	-2.05192	-13.6095	-2.83034	-0.759569	-5.42047	-0.438173	-1.1678	-11.0491	-2.31396	-0.373335	-7.07432	-0.686554	0.776388	5.83175	-0.44226	1.36306	8.58519	0.316789	-0.194714	4.38491	0.443609	1.14372	6.09532	-1.84653	0.847888	4.02264	-0.762363	-0.82939	5.56551	-1.33474	0.211149	5.31723	-1.00971	-0.840648	5.52624	-0.0959241	-0.84089	-4.94228	-0.842645	1.03844	7.64589	-3.21961	-1.09676
421	-6.32856	-0.936086	-6.45754	5.42637	0.774066	-4.86148	7.26367	4.34008	-9.65775	3.01575	0.627908	-5.68313	5.07484	1.65383	-7.8116	-5.2138	-0.0296921	5.31879	-4.2698	-0.246169	-5.11114	-5.56031	-0.225607	-7.31504	3.14198	-0.917627	3.285	-4.21002	-1.50389	-4.58824	-2.43466	-0.813125	-2.77786	3.60517	0.495468	4.47235	-2.73345	-1.04295	-3.58437	2.9466	-0.303084	4.14254	2.54053	0.839992	-3.14896	-4.60777	-3.03551	-7.05945	5.67036
422	-7.5084	-0.7702	-6.40615	6.28094	0.663316	-4.68693	9.33345	4.29766	-9.7879	3.81364	0.55943	-5.72972	6.39528	1.46621	-7.57264	-6.16682	0.0288504	5.22068	-5.18188	-0.154011	-5.07008	-6.92816	-0.180121	-7.09842	3.82055	-0.887513	3.26378	-5.11468	-1.34675	-4.61804	-3.07813	-0.735151	-2.74561	4.4364	0.552544	4.42474	-3.40965	-1.05315	-3.55867	3.62255	-0.210423	4.06978	3.15674	0.748	-3.22669	-5.84707	-2.98083	-7.06029	6.80726
423	-8.60735	-0.604443	-6.39416	7.08712	0.572794	-4.47805	11.2827	4.25591	-9.74234	4.57795	0.523982	-5.7345	7.59425	1.31038	-7.27653	-7.07296	0.0957417	5.08707	-6.04382	-0.0768104	-5.0082	-8.19806	-0.191019	-6.73654	4.46926	-0.857677	3.18592	-5.98687	-1.21423	-4.66035	-3.6958	-0.667565	-2.72141	5.21877	0.5643	4.27233	-4.06742	-1.06969	-3.49109	4.2717	-0.134828	3.98797	3.7487	0.668793	-3.28363	-7.04239	-2.92616	-6.98968	7.89598
424	-9.63354	-0.699687	-6.33953	7.84464	0.675572	-4.25114	13.1099	4.56291	-9.74984	5.30303	0.647413	-5.76369	8.74266	1.42687	-7.02973	-7.88041	0.363189	4.912	-6.82766	-0.15355	-4.85326	-9.37554	-0.420077	-6.43873	5.07293	-0.945186	3.07319	-6.81	-1.24254	-4.64229	-4.27999	-0.701815	-2.66789	5.95689	0.434074	4.15935	-4.68393	-1.20636	-3.38658	4.87661	-0.194692	3.88077	4.31444	0.70821	-3.31832	-8.16292	-3.05031	-6.83793	8.9194
425	-10.5638	-0.766444	-6.23571	8.53311	0.763712	-4.00543	14.7802	4.82081	-9.64028	5.96975	0.748657	-5.70471	9.76493	1.4928	-6.83587	-8.62186	0.610751	4.69447	-7.53738	-0.218955	-4.64835	-10.4824	-0.603455	-6.18838	5.62512	-1.01772	2.91365	-7.56883	-1.24999	-4.6156	-4.81552	-0.719412	-2.59203	6.62596	0.31424	4.01313	-5.26318	-1.324	-3.28329	5.43916	-0.24936	3.79903	4.83865	0.740937	-3.36127	-9.17934	-3.12943	-6.59558	9.85371
426	-11.5883	-0.741743	-6.06519	9.31442	0.784824	-3.74202	16.6659	4.95687	-9.62485	6.74539	0.774378	-5.65799	10.925	1.46003	-6.73481	-9.43332	0.840498	4.35907	-8.31238	-0.248616	-4.32275	-11.7334	-0.747238	-5.8278	6.25407	-1.05505	2.72494	-8.40243	-1.1908	-4.5668	-5.39149	-0.695026	-2.44334	7.35902	0.248661	3.79844	-5.93001	-1.40745	-3.16769	6.0709	-0.261919	3.66131	5.43035	0.723799	-3.38927	-10.2735	-3.08958	-6.1544	10.8638
427	-12.5734	-0.815496	-5.91527	10.0538	0.883158	-3.47618	18.4597	5.24425	-9.61891	7.49418	0.863814	-5.62319	12.0509	1.45436	-6.55809	-10.171	1.15346	4.00888	-9.05986	-0.312549	-4.07154	-12.9199	-0.94447	-5.53598	6.85658	-1.13819	2.5547	-9.19013	-1.17542	-4.39165	-5.94536	-0.710548	-2.31356	8.05217	0.163773	3.69059	-6.56467	-1.53753	-3.06207	6.66483	-0.31773	3.5224	5.99715	0.757387	-3.41416	-11.2609	-3.09295	-5.54829	11.82
428	-13.7232	-0.842986	-5.81849	10.884	0.943112	-3.1388	20.4857	5.47308	-9.46014	8.32554	0.933403	-5.521	13.388	1.40491	-6.41548	-11.0795	1.44575	3.65659	-9.89606	-0.351823	-3.78741	-14.2831	-1.09824	-5.18972	7.54958	-1.20701	2.36853	-10.09	-1.11788	-4.17915	-6.59287	-0.701019	-2.17486	8.83062	0.0979428	3.56373	-7.29616	-1.65577	-2.91644	7.3484	-0.348972	3.38223	6.64864	0.765796	-3.41841	-12.3985	-3.03105	-4.83066	12.9212
429	-14.713	-0.755756	-5.68343	11.5798	0.899428	-2.84138	22.1811	5.49484	-9.24511	8.97632	0.934475	-5.37272	14.5836	1.30247	-6.37068	-11.8284	1.63877	3.27014	-10.6073	-0.325215	-3.54253	-15.4384	-1.118	-4.93531	8.13888	-1.21176	2.20659	-10.8471	-0.980222	-3.98876	-7.15611	-0.651068	-2.10383	9.48254	0.100649	3.46441	-7.91989	-1.7115	-2.81947	7.91005	-0.312404	3.22773	7.20519	0.726884	-3.43561	-13.4354	-2.89443	-4.34596	13.8361
430	-15.7415	-0.740552	-5.52339	12.2959	0.910304	-2.53987	23.8536	5.66284	-9.15652	9.6417	1.01104	-5.23271	15.8063	1.29897	-6.2691	-12.6453	1.85337	3.00911	-11.3583	-0.348267	-3.36023	-16.655	-1.19769	-4.75107	8.75555	-1.2526	2.06139	-11.6437	-0.904686	-3.80976	-7.74168	-0.638318	-2.03081	10.1547	0.0564739	3.35868	-8.54638	-1.7983	-2.67152	8.47129	-0.319942	3.054	7.77213	0.715399	-3.39299	-14.5336	-2.85582	-3.97951	14.738
431	-6.29196	2.28048	-6.15121	5.3816	-1.55353	-4.72267	7.61983	-0.336033	-10.3293	3.13803	-1.50081	-5.44861	5.11783	-1.6429	-7.78582	-5.51059	-2.07953	4.55885	-4.26773	1.47815	-4.90073	-5.68384	2.5615	-6.75355	3.24011	0.606763	3.26173	-4.08834	0.516458	-4.90476	-2.42654	0.527053	-2.85296	3.65353	2.29927	3.82227	-2.9335	0.486304	-3.54475	2.93466	1.43332	3.90747	2.51674	-0.673803	-3.20747	-4.75994	-0.53489	-7.57222	5.70234
432	-7.47535	2.13452	-6.12952	6.24018	-1.45565	-4.56055	9.65715	0.0477999	-10.3982	3.92357	-1.35424	-5.51889	6.43288	-1.4172	-7.5501	-6.43466	-1.82104	4.53487	-5.18003	1.38099	-4.88277	-7.03896	2.3197	-6.5948	3.90917	0.489288	3.24276	-5.00557	0.464833	-4.90186	-3.07088	0.46095	-2.81263	4.48018	2.18561	3.83619	-3.58941	0.321011	-3.52307	3.61192	1.33379	3.86073	3.13563	-0.595472	-3.27862	-5.98408	-0.729345	-7.52197	6.83623
433	-8.57778	1.99431	-6.14667	7.04971	-1.37191	-4.36207	11.5792	0.363946	-10.3013	4.67897	-1.23443	-5.54078	7.62731	-1.22556	-7.2567	-7.31234	-1.55761	4.47413	-6.04217	1.29321	-4.84102	-8.2988	2.08187	-6.27864	4.54855	0.374193	3.16711	-5.88791	0.428861	-4.91777	-3.68931	0.403957	-2.78145	5.25839	2.0423	3.73967	-4.22886	0.164447	-3.45912	4.26219	1.24794	3.80077	3.72985	-0.530723	-3.33	-7.16625	-0.890654	-7.40708	7.92245
434	-9.60167	2.10065	-6.07284	7.80326	-1.47595	-4.12282	13.431	0.346025	-10.3554	5.41366	-1.27841	-5.55152	8.77832	-1.3082	-7.00835	-8.1412	-1.43801	4.24424	-6.82588	1.3323	-4.67195	-9.48622	2.07701	-5.93566	5.15824	0.380133	3.05295	-6.70158	0.557558	-4.9243	-4.273	0.451027	-2.73249	5.99983	2.0354	3.58224	-4.85908	0.132545	-3.35189	4.86643	1.28531	3.68042	4.29411	-0.585082	-3.36831	-8.29692	-0.848256	-7.28948	8.94842
435	-10.5304	2.16757	-5.9563	8.4884	-1.56058	-3.86681	15.1231	0.31864	-10.2869	6.08677	-1.28834	-5.48029	9.80192	-1.34442	-6.81369	-8.89754	-1.29329	3.98858	-7.53549	1.34819	-4.45712	-10.6002	2.05455	-5.6529	5.71487	0.376401	2.89236	-7.4537	0.661639	-4.91509	-4.80823	0.483457	-2.65943	6.67122	2.0026	3.40465	-5.44841	0.0919096	-3.24661	5.42834	1.32387	3.58605	4.81709	-0.630832	-3.41429	-9.32114	-0.799311	-7.07339	9.88468
436	-11.5556	2.13424	-5.7913	9.26893	-1.58017	-3.60097	17.008	0.465129	-10.2699	6.8597	-1.21538	-5.43878	10.9607	-1.27984	-6.71339	-9.70597	-1.04268	3.66092	-8.31052	1.30052	-4.13371	-11.8526	1.94087	-5.28626	6.34304	0.327047	2.70384	-8.28745	0.718229	-4.86588	-5.38435	0.482795	-2.50934	7.40279	1.88138	3.21001	-6.11349	-0.00485323	-3.13136	6.0601	1.3079	3.44879	5.40907	-0.630164	-3.4416	-10.4134	-0.789982	-6.62595	10.8951
437	-12.539	2.20057	-5.62804	10.0046	-1.67448	-3.32365	18.8244	0.457118	-10.3064	7.6133	-1.20983	-5.39473	12.086	-1.24206	-6.53701	-10.4627	-0.861497	3.26187	-9.05791	1.30394	-3.87429	-13.0463	1.90834	-4.96125	6.9509	0.327064	2.53232	-9.06819	0.849351	-4.70887	-5.9379	0.519409	-2.38248	8.09725	1.84503	3.08467	-6.75954	-0.0478415	-3.02348	6.65348	1.33279	3.29896	5.97456	-0.679501	-3.4697	-11.4087	-0.664131	-6.04634	11.8533
438	-13.6882	2.23522	-5.52534	10.8326	-1.72569	-2.97963	20.8647	0.496311	-10.1749	8.44585	-1.16107	-5.29025	13.4214	-1.15554	-6.39547	-11.3787	-0.621268	2.89028	-9.8941	1.27572	-3.5888	-14.4115	1.79982	-4.60588	7.64664	0.300793	2.3455	-9.96456	0.965145	-4.50549	-6.58539	0.533258	-2.24402	8.87566	1.77785	2.95829	-7.49586	-0.129182	-2.8769	7.33682	1.33487	3.15428	6.62547	-0.707999	-3.47538	-12.5481	-0.571562	-5.335	12.9553
439	-14.6799	2.14641	-5.40705	11.5303	-1.67368	-2.68793	22.5489	0.667126	-9.93844	9.09068	-1.0563	-5.15339	14.6139	-1.02128	-6.35252	-12.113	-0.32694	2.5414	-10.6055	1.19269	-3.35731	-15.5598	1.62141	-4.38343	8.23137	0.225036	2.18465	-10.7289	0.981746	-4.29613	-7.14914	0.498363	-2.16824	9.52493	1.68153	2.89466	-8.11229	-0.24067	-2.78137	7.89919	1.26613	3.01404	7.18299	-0.685362	-3.4902	-13.5734	-0.626817	-4.81095	13.8678
440	-15.7089	2.12448	-5.25054	12.2461	-1.67608	-2.38562	24.2292	0.7312	-9.86477	9.75865	-1.02487	-5.00841	15.8361	-0.984317	-6.25125	-12.9298	-0.111565	2.28065	-11.3565	1.17301	-3.17459	-16.7754	1.51994	-4.20358	8.8479	0.182066	2.03948	-11.5255	1.05823	-4.11728	-7.73478	0.500926	-2.09465	10.1965	1.61622	2.79655	-8.73905	-0.325477	-2.63337	8.4606	1.23479	2.84352	7.74996	-0.694998	-3.4475	-14.6681	-0.646149	-4.43262	14.769
441	-6.21781	-10.3048	0.414171	3.09207	8.27572	0.0125016	5.89315	13.6449	5.63139	1.59859	6.03487	0.413398	5.11199	11.635	-0.539503	-2.29313	7.17818	3.1041	-3.32828	-5.9332	-1.27561	-3.74143	-9.47982	-1.44708	1.65536	-4.98873	0.0725097	-3.77633	-6.61752	1.0293	-1.95393	-4.50337	0.27469	2.75517	-5.9486	1.6915	-1.43293	-5.77946	-0.19829	2.30168	-5.89863	0.114641	2.60543	5.20697	0.454502	-2.40308	-8.68486	1.15753	3.02001
442	-7.30773	-10.4229	0.00503978	3.995	8.47926	0.0197457	7.70334	14.662	4.70922	2.41087	6.25117	-0.0115044	6.43271	11.6478	-0.970737	-3.2064	7.52708	3.10842	-4.24242	-5.95716	-1.30635	-5.18389	-9.58202	-1.74391	2.40545	-5.17124	0.144573	-4.67498	-6.77275	0.910775	-2.61129	-4.55897	0.141158	3.54819	-5.92005	1.88928	-2.1398	-5.86749	-0.206038	2.93998	-5.85524	0.318763	3.19843	5.21405	0.232928	-3.67439	-8.94126	1.01968	4.27985
443	-8.37836	-10.4172	-0.328461	4.89802	8.56798	0.0618201	9.60933	15.3156	3.93846	3.24371	6.38993	-0.395436	7.77309	11.6272	-1.31745	-4.13562	7.80163	3.09576	-5.16543	-5.96271	-1.32552	-6.60516	-9.71535	-1.99323	3.16544	-5.3269	0.201754	-5.58775	-6.81366	0.783256	-3.2862	-4.54637	0.0299719	4.35109	-5.88528	2.03054	-2.84557	-5.94536	-0.222466	3.58188	-5.75876	0.463134	3.79557	5.16553	0.0432849	-4.99121	-9.08744	0.893045	5.57073
444	-9.38217	-10.423	-0.582569	5.74712	8.63011	0.146563	11.4477	15.73	3.37761	4.04873	6.52952	-0.668089	9.03879	11.4756	-1.55609	-5.03162	8.03813	3.00373	-6.04375	-5.96986	-1.30459	-7.95212	-9.83922	-2.13165	3.89575	-5.43166	0.216905	-6.4598	-6.80937	0.709238	-3.93296	-4.52929	-0.0843738	5.12247	-5.92092	2.11443	-3.52123	-5.96859	-0.198097	4.1946	-5.71648	0.559351	4.36352	5.12416	-0.111146	-6.25888	-9.16168	0.84407	6.78556
445	-10.3503	-10.471	-0.710856	6.53731	8.65885	0.370174	13.2316	16.0041	3.17013	4.73169	6.69264	-0.743228	10.3104	11.3633	-1.60091	-5.90553	8.24264	2.73297	-6.89277	-5.96931	-1.1678	-9.27139	-9.91912	-2.07547	4.60165	-5.5297	0.143589	-7.3203	-6.75465	0.752026	-4.56926	-4.48591	-0.121318	5.87882	-5.92052	2.05401	-4.17904	-6.02011	-0.102894	4.78693	-5.68039	0.545727	4.93022	5.05091	-0.176356	-7.48529	-9.2018	0.958538	7.93553
446	-11.3673	-10.411	-0.728697	7.32147	8.63684	0.645389	15.0569	16.1742	3.0765	5.493	6.81968	-0.754285	11.596	11.0574	-1.52589	-6.79016	8.3741	2.36615	-7.74255	-5.9165	-0.972134	-10.6018	-9.96797	-1.92132	5.32099	-5.63171	0.0479432	-8.19332	-6.63694	0.822892	-5.20635	-4.36912	-0.130512	6.63085	-5.94994	1.95944	-4.84602	-6.06773	0.0194617	5.38286	-5.61578	0.483512	5.52211	4.97097	-0.21764	-8.74083	-9.18956	1.12839	9.09031
447	-12.4218	-10.1696	-0.800906	8.1718	8.53548	0.863378	16.9662	16.3808	2.90951	6.27851	6.78773	-0.768618	12.878	10.5415	-1.46506	-7.75916	8.42353	2.03907	-8.62556	-5.78328	-0.82611	-11.9935	-9.92931	-1.8446	6.07611	-5.66111	-0.0149805	-9.09684	-6.50101	0.820502	-5.88568	-4.26256	-0.176465	7.42436	-5.89013	1.88679	-5.55789	-6.02707	0.110025	6.00601	-5.51894	0.479508	6.13747	4.89726	-0.331797	-10.0505	-9.07725	1.20986	10.3015
448	-13.3702	-9.97845	-0.613858	8.85403	8.49359	1.24859	18.6636	16.4307	3.25862	6.94842	6.70873	-0.571945	13.8525	9.71708	-1.06043	-8.58598	8.49268	1.53647	-9.38373	-5.63387	-0.486767	-13.2182	-9.94464	-1.50475	6.75282	-5.66318	-0.198296	-9.88076	-6.32609	1.00835	-6.5052	-4.15527	-0.123824	8.12332	-5.82686	1.64981	-6.19014	-5.98453	0.317159	6.55609	-5.46022	0.333117	6.70079	4.83126	-0.308246	-11.1964	-8.84436	1.53455	11.3201
449	-14.2722	-9.66394	-0.580174	9.53824	8.37534	1.49555	20.238	16.3815	3.3749	7.57665	6.59176	-0.525453	14.6136	8.84832	-0.81523	-9.37906	8.49402	1.19337	-10.0644	-5.35407	-0.239731	-14.3501	-9.824	-1.29864	7.37316	-5.60182	-0.306204	-10.6038	-6.10341	1.06677	-7.0669	-4.01751	-0.138678	8.77938	-5.69282	1.4896	-6.78747	-5.89827	0.435553	7.0761	-5.30504	0.252145	7.22145	4.70387	-0.360589	-12.2484	-8.50469	1.6757	12.2782
450	-15.2048	-9.30895	-0.512366	10.2154	8.25355	1.76565	21.8003	16.0595	3.62932	8.19874	6.41583	-0.409994	15.3531	7.92294	-0.547419	-10.1473	8.43462	0.794068	-10.7274	-5.04676	0.0619367	-15.4749	-9.6344	-0.997697	7.97624	-5.45979	-0.435527	-11.3052	-5.8605	1.15091	-7.61153	-3.83033	-0.12657	9.43349	-5.51304	1.30129	-7.39119	-5.77896	0.583669	7.60904	-5.16298	0.164892	7.76316	4.57388	-0.410771	-13.294	-8.08698	1.83878	13.1652
451	-5.98472	10.179	2.36491	2.77273	-8.32798	1.00272	7.97163	-13.6435	1.71239	2.26585	-5.5808	1.69311	5.41368	-11.5048	-0.35861	-4.29216	-6.62867	-2.01453	-3.31384	6.07372	0.189547	-4.55818	8.94714	2.26523	2.28132	4.73526	-0.0759718	-2.9555	7.01098	-1.10582	-1.8992	4.52914	-0.231458	3.06271	5.52198	-2.44245	-2.87173	5.21923	0.086634	2.22158	5.74735	-1.46195	2.44018	-5.30571	0.0481771	-3.42443	8.09921	-2.28419	3.22463
452	-7.07082	10.3968	1.98778	3.6672	-8.56366	1.03616	9.89265	-14.0815	0.581249	3.10262	-5.79082	1.31518	6.73437	-11.4899	-0.789859	-5.25998	-6.65662	-2.14993	-4.22791	6.10653	0.165737	-6.00898	9.03306	2.00629	3.04875	4.82222	-0.00802377	-3.83181	7.22686	-1.28249	-2.55593	4.57741	-0.37081	3.85674	5.58851	-2.25836	-3.57752	5.12287	0.0786697	2.86004	5.76841	-1.25481	3.03293	-5.31428	-0.174002	-4.71328	8.13116	-2.48118	4.49324
453	-8.14059	10.4782	1.66148	4.56625	-8.68129	1.09054	11.8577	-14.2029	-0.300809	3.95054	-5.91444	0.960155	8.07384	-11.4398	-1.13713	-6.22303	-6.6157	-2.2492	-5.1509	6.11872	0.148729	-7.4405	9.13101	1.80357	3.82253	4.88085	0.0458851	-4.73568	7.33361	-1.43314	-3.23102	4.56063	-0.48035	4.65939	5.61375	-2.11367	-4.27968	5.01743	0.0615282	3.50291	5.72247	-1.09116	3.63154	-5.27003	-0.36006	-6.03477	8.06163	-2.62352	5.78915
454	-9.14346	10.5545	1.4152	5.41255	-8.7654	1.18401	13.7248	-14.1662	-0.915902	4.76952	-6.01787	0.714275	9.3352	-11.259	-1.37837	-7.13719	-6.50464	-2.38774	-6.02921	6.12271	0.171021	-8.79529	9.18374	1.70073	4.56027	4.89155	0.0592732	-5.60344	7.40916	-1.51832	-3.87801	4.53869	-0.592509	5.43292	5.65805	-2.05858	-4.93843	4.86493	0.0825483	4.11597	5.71558	-0.988282	4.20069	-5.23471	-0.511526	-7.30093	7.96264	-2.66743	7.00595
455	-10.11	10.6476	1.30035	6.20156	-8.79763	1.41125	15.5248	-14.1034	-1.15372	5.46742	-6.11506	0.667816	10.6035	-11.1143	-1.42519	-8.00551	-6.26146	-2.64415	-6.87827	6.09129	0.303913	-10.1154	9.12322	1.76081	5.27278	4.89602	-0.0156076	-6.4635	7.47129	-1.47669	-4.51481	4.49915	-0.624806	6.18724	5.58335	-2.09194	-5.58673	4.74071	0.175867	4.70876	5.68516	-0.992901	4.76948	-5.17447	-0.571577	-8.52606	7.90141	-2.54863	8.15676
456	-11.1281	10.615	1.27369	6.98661	-8.77313	1.6837	17.3528	-13.9677	-1.2523	6.2383	-6.1545	0.6751	11.8806	-10.7739	-1.35523	-8.85698	-5.90104	-2.9261	-7.72823	5.99499	0.481382	-11.4423	8.99539	1.89905	5.99907	4.90203	-0.112903	-7.34284	7.48391	-1.38936	-5.15327	4.38976	-0.621326	6.9381	5.51001	-2.17069	-6.24271	4.60898	0.296045	5.30562	5.6144	-1.03679	5.36364	-5.1102	-0.607287	-9.77533	7.81074	-2.35767	9.31043
457	-12.1876	10.4155	1.15949	7.8407	-8.67925	1.89004	19.2675	-13.8335	-1.42968	7.01527	-6.03775	0.644385	13.1487	-10.2238	-1.30273	-9.77295	-5.48537	-3.1174	-8.61159	5.83266	0.591342	-12.8241	8.8119	1.93101	6.7516	4.83247	-0.175214	-8.25596	7.46056	-1.3668	-5.83387	4.28695	-0.655547	7.72652	5.38008	-2.17495	-6.91958	4.38213	0.379678	5.93003	5.5284	-1.01604	5.98115	-5.04725	-0.716162	-11.0646	7.58778	-2.20746	10.5183
458	-13.1404	10.2139	1.30913	8.52491	-8.61805	2.26911	20.9606	-13.7266	-1.07239	7.66943	-5.84269	0.810863	14.1013	-9.36805	-0.911236	-10.5406	-5.00723	-3.46838	-9.37021	5.60783	0.885018	-14.0398	8.59049	2.22934	7.42264	4.74221	-0.357184	-9.0514	7.44431	-1.149	-6.4546	4.19371	-0.591669	8.41755	5.14719	-2.3052	-7.51826	4.16801	0.580163	6.48112	5.44031	-1.14256	6.54624	-5.00097	-0.688271	-12.1831	7.36925	-1.79019	11.5327
459	-14.0494	9.91911	1.28479	9.21372	-8.49761	2.50183	22.5123	-13.4789	-0.913464	8.27976	-5.64811	0.823032	14.8395	-8.47601	-0.679802	-11.2735	-4.59035	-3.65742	-10.0516	5.27845	1.05772	-15.1536	8.3038	2.35339	8.02979	4.59858	-0.461961	-9.79438	7.33635	-1.03878	-7.01794	4.06195	-0.59142	9.06368	4.91086	-2.33193	-8.07253	3.92519	0.690033	7.00332	5.27623	-1.18031	7.0707	-4.88632	-0.731259	-13.1914	6.99223	-1.50208	12.4842
460	-14.9899	9.57883	1.28639	9.89568	-8.37063	2.75709	24.0146	-13.0127	-0.545855	8.87647	-5.38209	0.8898	15.5545	-7.52761	-0.42664	-11.9621	-4.09957	-3.85275	-10.7154	4.90919	1.27683	-16.2529	7.91773	2.53836	8.60943	4.37656	-0.585726	-10.5177	7.21455	-0.897505	-7.56479	3.88389	-0.558844	9.70521	4.62154	-2.35117	-8.6243	3.64732	0.827859	7.53829	5.12329	-1.22763	7.61628	-4.76992	-0.771918	-14.1849	6.55333	-1.16334	13.3621
461	-15.7377	-2.15969	-5.64474	12.2425	2.14571	-2.51732	23.5924	7.89274	-8.37957	9.51564	1.97999	-5.08798	15.7397	2.41624	-5.78917	-12.5032	2.81326	3.2744	-11.3443	-1.09993	-3.33785	-16.6064	-2.46843	-5.00412	8.6724	-1.9256	1.93097	-11.6858	-1.83443	-3.57526	-7.71729	-1.16804	-1.89936	10.1024	-0.742526	3.44676	-8.41336	-2.508	-2.56917	8.43218	-1.0824	3.00597	7.76267	1.38035	-3.28998	-14.4914	-3.88361	-3.78504	14.7234
462	-15.7841	-3.52504	-5.61495	12.1839	3.34004	-2.35383	23.3632	10.0407	-7.43706	9.35639	2.89046	-4.82164	15.8017	3.43219	-5.17808	-12.3473	3.78307	3.38541	-11.3493	-1.83219	-3.21985	-16.5874	-3.71791	-5.02262	8.62373	-2.58087	1.74927	-11.7244	-2.7188	-3.19701	-7.73688	-1.67649	-1.76287	10.0687	-1.52795	3.41693	-8.31264	-3.1928	-2.38977	8.39369	-1.82284	2.85892	7.78665	2.0096	-3.09468	-14.4688	-4.84842	-3.39406	14.7188
463	-15.7715	-4.80964	-5.40237	12.0023	4.43897	-2.0291	23.0553	11.8543	-6.19047	9.18072	3.74968	-4.42479	15.7693	4.44963	-4.64097	-12.084	4.68704	3.34203	-11.2786	-2.51963	-2.99182	-16.4291	-4.87218	-4.80689	8.54195	-3.21459	1.56504	-11.7047	-3.55111	-2.78811	-7.71974	-2.15419	-1.61063	9.96473	-2.27922	3.29672	-8.15929	-3.80452	-2.12199	8.29801	-2.52072	2.62627	7.78065	2.60365	-2.87948	-14.3318	-5.69304	-2.86436	14.5886
464	-15.7884	-6.01783	-4.84108	11.8098	5.51273	-1.54273	22.7766	13.3747	-4.40904	9.02802	4.57801	-3.84234	15.8473	5.46247	-4.16882	-11.8099	5.63066	3.14122	-11.2406	-3.13431	-2.57757	-16.3522	-6.04486	-4.43641	8.47779	-3.80894	1.25832	-11.7305	-4.3234	-2.23345	-7.7358	-2.596	-1.40217	9.90891	-3.05794	3.11524	-8.03116	-4.36897	-1.73504	8.20811	-3.18387	2.27085	7.80751	3.12364	-2.50654	-14.2359	-6.43563	-2.13996	14.466
465	-15.8016	-6.89493	-4.08921	11.631	6.34396	-0.981929	22.7934	14.2703	-2.74782	8.93729	5.19241	-3.23002	15.9046	6.26658	-3.56138	-11.586	6.423	2.84222	-11.2127	-3.54185	-2.07541	-16.3253	-6.99514	-3.9063	8.46177	-4.28761	0.958889	-11.7717	-4.85551	-1.61858	-7.77594	-2.92907	-1.19101	9.89877	-3.69553	2.86952	-7.96062	-4.81289	-1.3291	8.16843	-3.69833	1.87903	7.86134	3.52047	-2.13856	-14.1751	-6.92882	-1.37795	14.3324
466	-15.6194	-7.76934	-3.03842	11.258	7.17754	-0.228771	22.4627	15.4515	-0.766059	8.6963	5.76536	-2.39619	15.8519	7.1104	-2.80699	-11.1834	7.20408	2.39798	-11.0631	-4.00927	-1.45908	-16.1104	-8.00872	-3.1202	8.34017	-4.79554	0.577982	-11.6688	-5.34263	-0.807618	-7.73052	-3.26984	-0.88385	9.7717	-4.39277	2.48117	-7.77879	-5.23606	-0.76842	8.02449	-4.29129	1.42295	7.84376	3.93796	-1.64328	-13.9324	-7.46884	-0.455144	14.018
467	-15.4285	-8.66148	-1.68618	10.7424	7.87925	0.825746	22.1232	16.1472	1.73891	8.45632	6.22703	-1.31444	15.5929	7.63125	-1.6131	-10.6624	7.95336	1.56277	-10.9227	-4.61408	-0.646678	-15.8493	-9.02959	-2.03513	8.16851	-5.24851	0.0413474	-11.5103	-5.70646	0.237402	-7.69128	-3.62406	-0.501937	9.62067	-5.07142	1.87007	-7.5762	-5.59126	-0.0460382	7.81516	-4.80827	0.753862	7.82468	4.33715	-1.01119	-13.6205	-7.85318	0.76062	13.6032
468	-15.6728	3.54056	-5.10188	12.1455	-2.8971	-2.21657	24.3185	-1.64006	-9.74861	9.74124	-1.94721	-4.65531	15.7986	-2.0953	-5.7539	-13.0574	-1.01426	1.85542	-11.3407	1.8972	-2.97212	-16.8394	2.78888	-3.94498	8.85146	0.855893	1.8885	-11.4541	2.01343	-4.17809	-7.7039	1.04168	-2.02318	10.1837	2.28926	2.35412	-8.79226	0.388398	-2.49414	8.41128	1.95643	2.59459	7.71951	-1.36529	-3.3961	-14.7504	0.372893	-4.65787	14.7843
469	-15.6885	4.87644	-4.81485	12.0416	-4.06042	-1.91247	24.4307	-3.97521	-9.44994	9.68272	-2.79023	-4.19579	15.8869	-3.09961	-5.12702	-13.1598	-1.82888	1.30489	-11.344	2.57961	-2.68149	-16.927	3.94513	-3.47882	8.88682	1.50617	1.68686	-11.3818	2.96911	-4.08811	-7.71725	1.56239	-1.94436	10.1868	2.8758	1.82984	-8.86977	1.06603	-2.27944	8.36306	2.63054	2.25604	7.72349	-2.00818	-3.24998	-14.8496	1.40924	-4.67725	14.8075
470	-15.6474	6.09722	-4.36367	11.8187	-5.10521	-1.4599	24.422	-6.08996	-8.76753	9.60045	-3.55708	-3.61979	15.8809	-4.10903	-4.57406	-13.128	-2.52365	0.668799	-11.2717	3.19186	-2.29487	-16.8638	4.93527	-2.83107	8.88659	2.13924	1.48329	-11.2573	3.87813	-3.95202	-7.69425	2.05388	-1.84644	10.1165	3.38179	1.25651	-8.87704	1.68216	-1.97986	8.25839	3.24009	1.8464	7.69859	-2.61658	-3.08125	-14.8245	2.40363	-4.52465	14.7034
471	-15.6382	7.17783	-3.58441	11.5864	-6.10541	-0.84984	24.4101	-8.07195	-7.48909	9.53521	-4.25112	-2.86962	15.9852	-5.11198	-4.08616	-13.0811	-3.14918	-0.113747	-11.2324	3.6888	-1.74497	-16.8806	5.87559	-2.03491	8.89854	2.72731	1.15851	-11.1822	4.78014	-3.65966	-7.70482	2.51637	-1.68865	10.0946	3.86756	0.619317	-8.89574	2.24013	-1.56383	8.16019	3.7836	1.32762	7.70867	-3.16438	-2.74958	-14.833	3.3765	-4.15203	14.605
472	-15.6333	7.89734	-2.68049	11.3771	-6.85666	-0.194662	24.5951	-9.38376	-6.14487	9.50695	-4.72423	-2.13749	16.0633	-5.90474	-3.46623	-13.0356	-3.58943	-0.869706	-11.2037	3.96356	-1.15955	-16.9254	6.54571	-1.17836	8.94343	3.19476	0.844635	-11.1495	5.4753	-3.23707	-7.74079	2.87141	-1.51605	10.1105	4.20167	0.0234045	-8.93898	2.666	-1.13536	8.11428	4.17479	0.813199	7.74957	-3.58992	-2.41339	-14.8482	4.13245	-3.64616	14.4889
473	-15.4337	8.55338	-1.48395	10.9742	-7.57995	0.651346	24.4856	-11.1078	-4.58035	9.32196	-5.12609	-1.19626	16.0325	-6.73775	-2.69873	-12.8017	-3.97319	-1.74579	-11.0531	4.2687	-0.448946	-16.7841	7.19101	-0.0580573	8.88719	3.70227	0.448223	-10.9753	6.17081	-2.61138	-7.69105	3.24379	-1.24885	10.01	4.49626	-0.722403	-8.8683	3.09258	-0.552665	7.96317	4.62315	0.216149	7.7183	-4.04363	-1.95178	-14.6921	5.01536	-3.01514	14.1923
474	-15.2256	9.16975	0.01195	10.4344	-8.13111	1.78058	24.3066	-12.519	-2.37795	9.12229	-5.36614	-0.0372025	15.7869	-7.24645	-1.4968	-12.4094	-4.1132	-2.91068	-10.9116	4.66007	0.485013	-16.5922	7.73139	1.34155	8.77397	4.15698	-0.102272	-10.7562	6.8146	-1.72422	-7.64728	3.63795	-0.908872	9.88093	4.63569	-1.62833	-8.75903	3.45068	0.188196	7.7481	4.94076	-0.565928	7.68593	-4.48961	-1.35235	-14.4562	5.87916	-2.05532	13.7921
475	-6.40093	-2.43936	-6.56253	5.44177	1.87611	-4.78677	7.11508	6.53319	-9.15006	2.97575	1.63999	-5.68878	5.17851	3.3003	-7.89158	-5.07844	0.949552	5.66907	-4.27846	-1.06065	-5.13928	-5.54182	-1.57439	-7.58904	3.08906	-1.62596	3.23746	-4.2836	-2.46004	-4.40712	-2.43883	-1.44571	-2.78439	3.59966	-0.365894	4.76965	-2.63915	-1.76762	-3.45246	2.95063	-1.1434	4.12637	2.56988	1.5523	-3.07514	-4.53085	-4.21256	-6.80008	5.65782
476	-7.47004	-2.30967	-6.58722	6.20572	1.80245	-4.6203	8.96265	6.54918	-9.20569	3.67988	1.60172	-5.69166	6.37621	3.11519	-7.63318	-5.93951	0.999779	5.62715	-5.09071	-0.983903	-5.13826	-6.79296	-1.55694	-7.50721	3.69704	-1.61092	3.23214	-5.09548	-2.35179	-4.47997	-3.02055	-1.38867	-2.75507	4.3558	-0.329296	4.74285	-3.24663	-1.78762	-3.43408	3.55606	-1.06585	4.06838	3.12791	1.47095	-3.11799	-5.64174	-4.18849	-6.81919	6.68619
477	-8.6836	-2.21269	-6.55811	7.09846	1.77636	-4.40735	11.097	6.63683	-9.13342	4.53193	1.61625	-5.66119	7.72082	2.97379	-7.34146	-6.94386	1.13349	5.50806	-6.03161	-0.942231	-5.04082	-8.22511	-1.60296	-7.22598	4.41514	-1.61802	3.15602	-6.05038	-2.24372	-4.46706	-3.70674	-1.34133	-2.74139	5.23304	-0.328045	4.68414	-3.96443	-1.83943	-3.36422	4.26062	-1.01007	3.95338	3.78211	1.40776	-3.16644	-6.95867	-4.17197	-6.71376	7.8999
478	-9.70566	-2.16793	-6.47754	7.85927	1.79713	-4.19061	12.9292	6.72955	-9.00249	5.24489	1.64538	-5.62424	8.81482	2.89482	-6.88262	-7.79059	1.30575	5.31532	-6.83167	-0.944502	-4.89361	-9.42932	-1.69464	-6.87381	5.02766	-1.6508	3.023	-6.87782	-2.19441	-4.48515	-4.29829	-1.30752	-2.70654	5.98945	-0.367365	4.56577	-4.5849	-1.9032	-3.25324	4.86898	-0.995764	3.85739	4.343	1.38009	-3.20177	-8.08929	-4.17841	-6.53595	8.9273
479	-10.7234	-2.09478	-6.34228	8.62428	1.80566	-3.94884	14.7861	6.79123	-8.88217	5.99214	1.64458	-5.56715	9.91131	2.77765	-6.60974	-8.62334	1.50164	5.02025	-7.62805	-0.950335	-4.65836	-10.6652	-1.75622	-6.49758	5.64592	-1.66499	2.83829	-7.70946	-2.11992	-4.47032	-4.88897	-1.26328	-2.59457	6.72731	-0.408953	4.35323	-5.2351	-1.96904	-3.16187	5.4836	-0.974548	3.73543	4.91882	1.34444	-3.25272	-9.23385	-4.14946	-6.26856	9.97527
480	-11.6939	-2.15833	-6.20857	9.34817	1.92598	-3.71309	16.5333	7.00638	-8.73862	6.68621	1.7393	-5.51583	10.9586	2.75527	-6.27007	-9.37959	1.79148	4.71675	-8.3546	-1.01635	-4.35896	-11.822	-1.98289	-6.15916	6.22824	-1.74879	2.6578	-8.4888	-2.11786	-4.34766	-5.42441	-1.27995	-2.41264	7.38993	-0.527798	4.11781	-5.84779	-2.10109	-3.05951	6.06958	-1.03523	3.62436	5.46464	1.3818	-3.28993	-10.2982	-4.2076	-5.90005	10.9307
481	-12.5915	-2.20126	-6.09988	10.011	2.00975	-3.47029	18.1195	7.21034	-8.74581	7.33508	1.79729	-5.46166	11.9854	2.71613	-6.15841	-10.0534	2.04833	4.38538	-9.01097	-1.05818	-4.08323	-12.8876	-2.15722	-5.84854	6.7701	-1.80638	2.48636	-9.19838	-2.08432	-4.19497	-5.92554	-1.26732	-2.25558	7.99702	-0.608356	3.89477	-6.42261	-2.20472	-2.94995	6.60578	-1.06997	3.52054	5.9749	1.3985	-3.30441	-11.2343	-4.1795	-5.40931	11.7994
482	-13.6982	-2.17323	-5.98929	10.8341	2.06365	-3.16776	20.107	7.40499	-8.67811	8.14086	1.83435	-5.36002	13.2895	2.54232	-5.92507	-10.9196	2.3233	3.96586	-9.84866	-1.07288	-3.81665	-14.2108	-2.29142	-5.48379	7.44301	-1.84485	2.26265	-10.085	-2.00005	-3.99019	-6.55521	-1.22592	-2.08624	8.75004	-0.660078	3.71559	-7.14355	-2.31047	-2.81916	7.27155	-1.07311	3.34797	6.61117	1.39077	-3.31706	-12.3511	-4.06122	-4.71612	12.8705
483	-14.7188	-2.18906	-5.88962	11.5347	2.12689	-2.83437	21.8627	7.68496	-8.52717	8.79742	1.88595	-5.18413	14.5148	2.45005	-5.80923	-11.7108	2.58032	3.64202	-10.5919	-1.10069	-3.5762	-15.3948	-2.40702	-5.21716	8.05087	-1.90006	2.09722	-10.8718	-1.9201	-3.77671	-7.12374	-1.20276	-1.9763	9.41075	-0.713612	3.54862	-7.77425	-2.41996	-2.69773	7.85213	-1.0893	3.17518	7.18216	1.39387	-3.29483	-13.3877	-3.98135	-4.18867	13.7957
484	-6.33018	3.77779	-5.97045	5.35493	-2.63867	-4.51752	7.80922	-2.58033	-10.4589	3.21288	-2.48787	-5.23401	5.2644	-3.28716	-7.84007	-5.65737	-3.04901	4.18668	-4.27445	2.27552	-4.73218	-5.78481	3.90765	-6.48463	3.27833	1.31426	3.19257	-4.04605	1.48402	-5.02503	-2.42307	1.15495	-2.93013	3.69397	3.15143	3.50202	-3.02778	1.20318	-3.37551	2.92736	2.23906	3.66846	2.52363	-1.39025	-3.18887	-4.82674	0.649839	-7.79716	5.71982
485	-7.40189	3.67924	-6.01688	6.12152	-2.57507	-4.35923	9.6371	-2.30574	-10.4774	3.90814	-2.37172	-5.2539	6.45681	-3.06687	-7.58484	-6.49594	-2.84342	4.20235	-5.08688	2.2027	-4.74941	-7.02834	3.75362	-6.43734	3.87935	1.22126	3.18889	-4.86622	1.45462	-5.0763	-3.00541	1.10858	-2.89501	4.44695	3.07034	3.51764	-3.61985	1.06538	-3.36017	3.53389	2.15707	3.63207	3.08399	-1.32339	-3.226	-5.9265	0.491095	-7.77878	6.74622
486	-8.61739	3.60589	-6.00398	7.01509	-2.5581	-4.14885	11.7619	-2.09233	-10.3871	4.75591	-2.28279	-5.23163	7.79722	-2.88592	-7.29565	-7.48634	-2.61328	4.11901	-6.02791	2.14105	-4.66458	-8.45419	3.56541	-6.18476	4.59229	1.13394	3.114	-5.82681	1.46828	-5.04861	-3.69212	1.07136	-2.87659	5.32201	2.99034	3.48821	-4.32636	0.927312	-3.29254	4.23935	2.08225	3.53475	3.7399	-1.27722	-3.27022	-7.2347	0.364107	-7.64392	7.95905
487	-9.64037	3.5698	-5.93111	7.77504	-2.5821	-3.92944	13.5899	-1.94499	-10.2483	5.46707	-2.22235	-5.19813	8.88869	-2.77129	-6.83832	-8.32762	-2.4034	3.94022	-6.828	2.10975	-4.52091	-9.65563	3.41111	-5.8452	5.2037	1.08387	2.98124	-6.65452	1.5131	-5.06599	-4.28401	1.0488	-2.83858	6.0773	2.90924	3.38489	-4.94162	0.823699	-3.1826	4.84803	2.05116	3.44491	4.30143	-1.26452	-3.30398	-8.36231	0.308126	-7.45596	8.98631
488	-10.6598	3.49541	-5.8099	8.53972	-2.59115	-3.68662	15.4376	-1.76158	-10.1105	6.20866	-2.12464	-5.15189	9.98171	-2.62132	-6.56753	-9.15185	-2.14868	3.66696	-7.62443	2.06073	-4.29093	-10.8856	3.21718	-5.49564	5.81831	1.01307	2.7974	-7.48875	1.54465	-5.04443	-4.87511	1.02449	-2.72277	6.81256	2.77072	3.20729	-5.58628	0.715453	-3.09233	5.46309	2.00658	3.33185	4.87814	-1.24313	-3.35273	-9.50178	0.253377	-7.1714	10.034
489	-11.6289	3.55444	-5.66453	9.259	-2.71026	-3.43659	17.2	-1.74652	-9.99566	6.9083	-2.12681	-5.08989	11.028	-2.56634	-6.22847	-9.92506	-1.97596	3.32004	-8.35091	2.05454	-3.98423	-12.0516	3.19618	-5.11578	6.40622	1.01601	2.61558	-8.26058	1.67138	-4.9413	-5.41018	1.06784	-2.5442	7.47595	2.6806	2.96152	-6.21163	0.680173	-2.98746	6.0484	2.04347	3.20758	5.42257	-1.29462	-3.39338	-10.5742	0.327079	-6.82992	10.992
490	-12.5256	3.59632	-5.54776	9.91872	-2.78992	-3.18404	18.7983	-1.70257	-10.0258	7.55884	-2.09787	-5.03253	12.0534	-2.4987	-6.11764	-10.608	-1.78202	2.96535	-9.00726	2.03039	-3.70634	-13.1226	3.14563	-4.78023	6.95065	0.998435	2.44353	-8.96628	1.76935	-4.79871	-5.91132	1.07889	-2.38705	8.08228	2.57155	2.74874	-6.79302	0.626842	-2.8766	6.58427	2.05659	3.09728	5.93207	-1.32616	-3.40973	-11.5121	0.384948	-6.34529	11.862
491	-13.6328	3.57288	-5.44207	10.7398	-2.839	-2.87537	20.7937	-1.61117	-9.97296	8.36231	-2.02058	-4.93532	13.3524	-2.28733	-5.88731	-11.4727	-1.49673	2.54966	-9.84499	1.98254	-3.44381	-14.446	3.0154	-4.41468	7.6225	0.943518	2.22007	-9.85277	1.85597	-4.59429	-6.54133	1.06428	-2.21458	8.83373	2.46138	2.59062	-7.51603	0.536919	-2.7454	7.25026	2.02273	2.92887	6.56829	-1.33745	-3.42251	-12.6237	0.418894	-5.63481	12.9328
492	-14.653	3.59263	-5.33901	11.4383	-2.88898	-2.53523	22.5744	-1.65838	-9.869	9.01824	-1.95816	-4.76061	14.5749	-2.16134	-5.77318	-12.2694	-1.27842	2.21146	-10.5882	1.95347	-3.20351	-15.6308	2.91784	-4.14441	8.2321	0.915293	2.05423	-10.6395	1.93764	-4.38108	-7.11003	1.06041	-2.10312	9.49328	2.36477	2.43919	-8.15286	0.474274	-2.62275	7.83088	2.00024	2.75693	7.13887	-1.36017	-3.40128	-13.6563	0.43223	-5.09372	13.8576
493	-6.42237	-3.98521	-6.49428	5.36691	3.01837	-4.55276	6.85209	8.81278	-8.49523	2.87157	2.62816	-5.4222	5.26353	5.03836	-7.61078	-4.85508	1.97794	5.90679	-4.23791	-1.91081	-5.06199	-5.43137	-2.98625	-7.61218	2.9824	-2.33494	3.05289	-4.31273	-3.43516	-4.1171	-2.41507	-2.10129	-2.67087	3.54345	-1.29649	4.9449	-2.51198	-2.52026	-3.26336	2.9287	-2.0136	4.03421	2.58247	2.29254	-2.93359	-4.38424	-5.36054	-6.28538	5.54521
494	-7.47197	-3.80546	-6.5299	6.11564	2.92019	-4.41328	8.63673	8.81288	-8.49851	3.55519	2.60485	-5.46904	6.46033	4.76545	-7.53207	-5.69977	2.00552	5.85788	-5.02751	-1.80168	-5.05292	-6.66935	-2.92951	-7.61889	3.57815	-2.29431	3.03699	-5.09752	-3.3047	-4.19171	-2.9814	-2.02926	-2.67706	4.28298	-1.22801	4.93304	-3.10614	-2.51279	-3.23265	3.51629	-1.9053	3.97622	3.12783	2.17998	-2.98354	-5.46144	-5.2924	-6.30647	6.55736
495	-8.58975	-3.67748	-6.54601	6.92671	2.87792	-4.22538	10.5711	8.90655	-8.49125	4.31427	2.59476	-5.46527	7.70683	4.55241	-7.30791	-6.61281	2.10654	5.72599	-5.88274	-1.73485	-5.00861	-8.00539	-2.9363	-7.48133	4.22875	-2.27947	2.95859	-5.96395	-3.18578	-4.20315	-3.60638	-1.96619	-2.67323	5.08373	-1.1949	4.88766	-3.76076	-2.53441	-3.17516	4.15644	-1.82575	3.89643	3.72435	2.09683	-3.04107	-6.64933	-5.22854	-6.20623	7.6604
496	-9.72844	-3.52071	-6.52597	7.7683	2.83338	-3.9887	12.5866	8.87608	-8.30887	5.11013	2.56089	-5.38813	8.9143	4.35079	-6.86286	-7.56266	2.22681	5.51744	-6.76444	-1.68452	-4.8377	-9.35679	-2.94542	-7.1552	4.91497	-2.28204	2.85712	-6.87571	-3.07446	-4.24839	-4.26419	-1.8879	-2.64086	5.92013	-1.16989	4.74141	-4.45454	-2.55845	-3.08846	4.81899	-1.74341	3.76459	4.34582	2.00911	-3.0825	-7.91217	-5.16383	-6.05167	8.80976
497	-10.8048	-3.43996	-6.42142	8.58115	2.8728	-3.77353	14.5643	8.84833	-8.05845	5.88513	2.56597	-5.34794	10.0218	4.18715	-6.40323	-8.45008	2.42691	5.20474	-7.59028	-1.68486	-4.56195	-10.631	-3.02065	-6.71244	5.56773	-2.3068	2.67704	-7.75453	-2.99569	-4.20452	-4.8927	-1.83354	-2.53845	6.70913	-1.19654	4.56695	-5.13385	-2.63352	-3.01108	5.45807	-1.72114	3.64737	4.94618	1.96601	-3.11015	-9.13715	-5.14944	-5.80772	9.91672
498	-11.7206	-3.54267	-6.26823	9.24806	3.04858	-3.52063	16.1817	9.15699	-7.89996	6.53141	2.69546	-5.27711	11.0512	4.1556	-6.02417	-9.15353	2.74118	4.88767	-8.29092	-1.78097	-4.30644	-11.7224	-3.26812	-6.36509	6.11631	-2.41009	2.48435	-8.50109	-3.03351	-4.08576	-5.41128	-1.85233	-2.38073	7.33389	-1.33242	4.3245	-5.70667	-2.7823	-2.90632	6.00058	-1.80019	3.51107	5.46473	2.01404	-3.1059	-10.1512	-5.24995	-5.45036	10.8271
499	-12.615	-3.5506	-6.16375	9.91114	3.1291	-3.29323	17.7804	9.34305	-7.85122	7.17776	2.75096	-5.23146	12.0349	4.01297	-5.78217	-9.85536	2.9886	4.56469	-8.97278	-1.81182	-4.06548	-12.8076	-3.38558	-6.07024	6.66808	-2.46289	2.33754	-9.20478	-2.97193	-3.91087	-5.90969	-1.81603	-2.20357	7.9375	-1.39414	4.0818	-6.27675	-2.86879	-2.78165	6.53145	-1.8191	3.38586	5.96449	2.01688	-3.12046	-11.1093	-5.20876	-5.02545	11.7051
500	-13.7365	-3.47023	-6.05287	10.757	3.15273	-2.98079	19.8606	9.51687	-8.0426	7.99076	2.7295	-5.09866	13.3669	3.7216	-5.50889	-10.7689	3.23201	4.13557	-9.85388	-1.7916	-3.78239	-14.1854	-3.45166	-5.6485	7.37935	-2.47397	2.13244	-10.1096	-2.82223	-3.66435	-6.57078	-1.73769	-2.00627	8.6871	-1.41183	3.75653	-7.02797	-2.94842	-2.65456	7.21752	-1.78487	3.22264	6.62074	1.98315	-3.143	-12.3107	-5.01864	-4.40258	12.8408
501	-14.7709	-3.62315	-5.85022	11.4711	3.34728	-2.6339	21.6741	9.98726	-7.70435	8.64546	2.86522	-4.89344	14.5996	3.61809	-5.22554	-11.5566	3.58897	3.75141	-10.6158	-1.88462	-3.50217	-15.3971	-3.7023	-5.30032	8.01166	-2.59356	1.94787	-10.925	-2.83409	-3.39133	-7.15676	-1.74945	-1.85291	9.37376	-1.53139	3.55255	-7.66899	-3.12904	-2.50528	7.81364	-1.87029	3.0335	7.21006	2.04964	-3.10059	-13.3865	-5.0042	-3.81654	13.7843
502	-6.3169	5.28306	-5.61162	5.23689	-3.74131	-4.14962	7.90148	-4.96481	-10.4739	3.21785	-3.39993	-4.75808	5.39464	-5.0178	-7.53216	-5.72119	-4.00413	3.68904	-4.2319	3.08205	-4.45273	-5.79522	5.2226	-5.95842	3.26307	2.02513	2.98631	-3.95541	2.4975	-5.04655	-2.39131	1.81878	-2.89053	3.68496	3.98142	3.04277	-3.0971	1.95258	-3.14749	2.89385	3.05306	3.3483	2.5128	-2.13924	-3.10488	-4.82705	1.91628	-7.77756	5.63821
503	-7.37021	5.13698	-5.67828	5.98916	-3.65602	-4.02108	9.66589	-4.69913	-10.439	3.89498	-3.31015	-4.81737	6.5839	-4.71259	-7.45797	-6.53768	-3.78171	3.71237	-5.02176	2.97581	-4.46994	-7.02381	5.06782	-6.00774	3.84866	1.908	2.97282	-4.75132	2.4434	-5.09224	-2.95848	1.75335	-2.88902	4.4201	3.88612	3.08992	-3.66916	1.79107	-3.12116	3.48296	2.94119	3.32012	3.06149	-2.04033	-3.14666	-5.88819	1.72047	-7.74452	6.64763
504	-8.49056	5.03958	-5.71585	6.80168	-3.62284	-3.83768	11.5924	-4.50293	-10.417	4.64794	-3.21366	-4.82534	7.82438	-4.46365	-7.23742	-7.4307	-3.54245	3.63173	-5.87716	2.90232	-4.44275	-8.35305	4.90729	-5.90115	4.49183	1.80751	2.89618	-5.62578	2.42902	-5.08279	-3.58417	1.69866	-2.87859	5.21748	3.79375	3.08976	-4.30694	1.64073	-3.067	4.12426	2.85195	3.26318	3.6604	-1.97175	-3.19832	-7.06263	1.56326	-7.59895	7.749
505	-9.63253	4.90757	-5.72332	7.64489	-3.58277	-3.60605	13.5845	-4.22594	-10.1905	5.43382	-3.07404	-4.76733	9.02609	-4.22369	-6.79582	-8.35691	-3.25891	3.48371	-6.75903	2.81445	-4.2887	-9.69455	4.67471	-5.62004	5.17252	1.71901	2.79603	-6.54498	2.41683	-5.10869	-4.24285	1.63242	-2.83812	6.04913	3.64161	3.00736	-4.98299	1.48118	-2.98381	4.78811	2.74648	3.15677	4.28436	-1.90064	-3.23362	-8.31268	1.41786	-7.4013	8.8963
506	-10.7107	4.83283	-5.63357	8.45613	-3.62747	-3.38587	15.5411	-3.97618	-9.90022	6.20387	-2.98256	-4.73665	10.1288	-4.02407	-6.33903	-9.23326	-2.9823	3.19938	-7.58495	2.75043	-4.02073	-10.9627	4.46434	-5.20451	5.82272	1.65441	2.61655	-7.42602	2.4587	-5.05904	-4.87191	1.59744	-2.73071	6.83541	3.51347	2.86948	-5.65823	1.37506	-2.90724	5.42764	2.70247	3.04851	4.88581	-1.8744	-3.25859	-9.53314	1.35784	-7.14209	10.0034
507	-11.6242	4.92541	-5.46179	9.11639	-3.79737	-3.11234	17.1894	-4.07327	-9.80001	6.85971	-3.01962	-4.64747	11.157	-3.95976	-5.96072	-9.96042	-2.83183	2.82158	-8.28543	2.78394	-3.74941	-12.0651	4.46456	-4.80726	6.37963	1.68062	2.42189	-8.16071	2.61811	-4.97118	-5.39011	1.64	-2.57643	7.46168	3.43375	2.60679	-6.24934	1.36606	-2.79886	5.96929	2.74976	2.89511	5.40259	-1.93886	-3.25868	-10.5602	1.47168	-6.82869	10.9175
508	-12.5185	4.93364	-5.35576	9.77641	-3.87566	-2.87548	18.7987	-4.0261	-9.77122	7.50757	-2.9904	-4.59893	12.1366	-3.78777	-5.72118	-10.6688	-2.62942	2.48191	-8.96729	2.75755	-3.50789	-13.1512	4.36621	-4.50856	6.93334	1.65778	2.27462	-8.86343	2.69564	-4.79879	-5.88881	1.62974	-2.39666	8.06329	3.29785	2.39082	-6.82166	1.29664	-2.67374	6.50008	2.74188	2.76841	5.90203	-1.95626	-3.27403	-11.5169	1.48923	-6.39893	11.7962
509	-13.6417	4.85911	-5.25964	10.6215	-3.89439	-2.56051	20.8771	-3.82869	-9.95921	8.31121	-2.84878	-4.48409	13.4605	-3.45753	-5.45277	-11.5703	-2.30324	2.08348	-9.84851	2.67194	-3.23772	-14.5222	4.14674	-4.11772	7.63975	1.57135	2.07067	-9.77484	2.73528	-4.53502	-6.55067	1.58193	-2.19229	8.80722	3.06854	2.14182	-7.56724	1.17391	-2.54777	7.18685	2.67475	2.61891	6.55905	-1.9415	-3.29469	-12.7025	1.42021	-5.72292	12.9302
510	-14.6728	4.99432	-5.02954	11.3284	-4.07357	-2.19133	22.7471	-4.10037	-9.72753	8.97445	-2.86177	-4.26248	14.69	-3.31751	-5.17132	-12.3831	-2.11977	1.635	-10.6103	2.69665	-2.94314	-15.7446	4.13933	-3.72054	8.28182	1.60323	1.88379	-10.5782	2.92522	-4.29362	-7.13635	1.61783	-2.0416	9.49519	2.99787	1.92023	-8.23214	1.17583	-2.39376	7.7821	2.71486	2.41278	7.14594	-2.02952	-3.25825	-13.783	1.51166	-5.15267	13.8758
511	-6.15422	-10.145	-0.970969	3.48523	8.06296	-0.897061	5.63595	14.8932	3.58783	1.69315	6.10627	-0.660629	5.09895	11.9052	-1.92117	-2.61762	6.77367	3.89736	-3.41959	-5.67049	-2.00446	-3.87425	-9.19913	-2.78796	1.78261	-5.01397	0.608369	-3.8314	-6.71047	0.147094	-1.96742	-4.48573	-0.271491	2.78933	-5.74759	2.48646	-1.51164	-5.65471	-0.808109	2.34798	-5.71395	0.829761	2.5535	5.15561	-0.211019	-2.59986	-8.79194	-0.0326841	3.35615
512	-7.2784	-10.0756	-1.25571	4.37104	8.17817	-0.868224	7.53316	15.4803	2.81636	2.49268	6.29337	-0.996741	6.42244	11.7743	-2.28386	-3.52558	7.03565	3.90901	-4.32723	-5.64611	-2.04662	-5.26215	-9.29216	-3.06183	2.5038	-5.15703	0.676628	-4.72024	-6.73855	0.0167038	-2.61318	-4.44786	-0.379665	3.59136	-5.69563	2.65076	-2.20927	-5.68895	-0.799302	2.98526	-5.63463	0.990243	3.14812	5.11795	-0.392091	-3.84861	-8.90821	-0.183752	4.58682
513	-8.29856	-9.9499	-1.47189	5.19499	8.21271	-0.797061	9.3567	15.7524	2.1541	3.25514	6.37752	-1.27774	7.67074	11.5468	-2.53846	-4.38874	7.24924	3.86902	-5.17614	-5.6485	-2.07004	-6.57307	-9.33249	-3.21915	3.19843	-5.25727	0.712603	-5.55811	-6.71568	-0.0851896	-3.22662	-4.41366	-0.468317	4.3409	-5.64517	2.74841	-2.86175	-5.7202	-0.789171	3.57951	-5.52492	1.08652	3.70301	5.05463	-0.543254	-5.04945	-9.00099	-0.286315	5.74651
514	-9.42525	-9.82355	-1.61554	6.09068	8.25932	-0.650554	11.4045	16.065	1.67648	4.08681	6.46433	-1.4809	9.07577	11.3578	-2.72245	-5.33664	7.52552	3.68787	-6.1211	-5.66245	-2.00893	-8.02911	-9.36064	-3.22753	3.97416	-5.35139	0.682611	-6.49747	-6.66684	-0.119036	-3.91967	-4.38357	-0.538765	5.17326	-5.58626	2.74194	-3.58599	-5.77111	-0.739586	4.24494	-5.42993	1.12	4.32281	4.97719	-0.661469	-6.39785	-9.07585	-0.281283	7.04283
515	-10.5157	-9.80515	-1.7458	6.96727	8.25262	-0.420075	13.3848	16.4148	1.42737	4.89672	6.57976	-1.57703	10.5002	11.1426	-2.77204	-6.31077	7.72295	3.42373	-7.05584	-5.61969	-1.86286	-9.49681	-9.40028	-3.14848	4.75474	-5.43768	0.608114	-7.44701	-6.57755	-0.0888806	-4.61234	-4.30978	-0.568737	6.01475	-5.58442	2.68655	-4.31522	-5.8046	-0.642762	4.90828	-5.36865	1.10319	4.9485	4.87786	-0.738302	-7.75251	-9.12591	-0.16948	8.31089
516	-11.5435	-9.67986	-1.87538	7.81676	8.213	-0.225864	15.2797	16.5608	1.2284	5.69684	6.63436	-1.64341	11.8345	10.8424	-2.80449	-7.25381	7.8119	3.10796	-7.94077	-5.52572	-1.72284	-10.8847	-9.392	-3.0788	5.50747	-5.4788	0.540311	-8.35347	-6.44059	-0.0923784	-5.27282	-4.19845	-0.605329	6.79153	-5.53743	2.60522	-5.00501	-5.82402	-0.574712	5.53554	-5.27052	1.08127	5.55398	4.75108	-0.813553	-9.05699	-9.0545	-0.0739203	9.51831
517	-12.5877	-9.51655	-1.86268	8.61339	8.15251	0.042693	17.1398	16.6958	1.25403	6.45176	6.6304	-1.59245	13.1025	10.3681	-2.63829	-8.18404	7.89814	2.72347	-8.79394	-5.40182	-1.50545	-12.2517	-9.42323	-2.89554	6.23652	-5.52371	0.441157	-9.23021	-6.31256	-0.0260087	-5.9311	-4.0808	-0.598421	7.56489	-5.49451	2.45487	-5.68949	-5.80745	-0.443139	6.14611	-5.18106	1.00734	6.15721	4.70134	-0.884197	-10.312	-8.90148	0.124255	10.6832
518	-13.6128	-9.31317	-1.72268	9.3704	8.1019	0.408745	18.9745	16.6573	1.54253	7.17242	6.51541	-1.39247	14.1689	9.49155	-2.16783	-9.08814	8.00476	2.24599	-9.6142	-5.22734	-1.16702	-13.6016	-9.41727	-2.54212	6.95766	-5.51052	0.262796	-10.0924	-6.17268	0.135365	-6.59453	-3.97181	-0.548257	8.32693	-5.433	2.2185	-6.37791	-5.78317	-0.244778	6.7499	-5.12705	0.884028	6.76487	4.59809	-0.878783	-11.5502	-8.65861	0.441925	11.8013
519	-14.5287	-9.00027	-1.73868	10.0815	7.99055	0.609701	20.6006	16.4784	1.59067	7.84056	6.3945	-1.37996	14.9113	8.53865	-1.886	-9.90961	7.97805	1.8869	-10.2947	-4.91955	-0.91884	-14.7592	-9.19876	-2.2851	7.58618	-5.4126	0.16765	-10.8219	-5.93084	0.177349	-7.1635	-3.80394	-0.539051	8.99187	-5.26719	2.06101	-6.99547	-5.69765	-0.152157	7.2982	-4.97915	0.829659	7.30428	4.47087	-0.955926	-12.6265	-8.29612	0.582189	12.7569
520	-5.92178	10.2821	0.974372	3.17166	-8.24001	0.0752247	7.85903	-14.2939	-0.603841	2.38126	-5.87239	0.659078	5.40797	-11.7968	-1.73588	-4.57729	-6.76141	-1.12052	-3.40557	5.9942	-0.581064	-4.6896	9.19628	0.917991	2.4118	4.76027	0.45912	-3.01549	6.83644	-1.97525	-1.91326	4.45076	-0.772258	3.10088	5.8726	-1.70141	-2.91979	5.10966	-0.529255	2.26906	5.76008	-0.723554	2.3907	-5.20154	-0.611332	-3.60388	7.70725	-3.41599	3.56369
521	-7.04662	10.293	0.684064	4.05247	-8.38484	0.11957	9.80549	-14.3533	-1.46815	3.20096	-6.03627	0.361634	6.72767	-11.6371	-2.10085	-5.51897	-6.73224	-1.19518	-4.31325	5.98283	-0.627584	-6.08487	9.26955	0.677618	3.1455	4.81171	0.524409	-3.89716	6.92738	-2.12428	-2.55951	4.40884	-0.875961	3.90223	5.89935	-1.52802	-3.6027	4.96292	-0.523363	2.90706	5.7349	-0.548925	2.98643	-5.1687	-0.789681	-4.85371	7.60878	-3.57071	4.79929
522	-8.06889	10.2334	0.450248	4.87465	-8.44222	0.196215	11.6347	-14.1554	-2.14107	3.97148	-6.09257	0.0961056	7.96967	-11.3812	-2.35922	-6.40057	-6.64605	-1.2824	-5.16214	5.99279	-0.649491	-7.39697	9.25592	0.525682	3.84732	4.82313	0.55868	-4.73367	6.97287	-2.22972	-3.17338	4.37237	-0.960653	4.6501	5.88726	-1.40783	-4.24121	4.82483	-0.516	3.50256	5.66277	-0.428034	3.54321	-5.11135	-0.936179	-6.05439	7.51346	-3.67275	5.96304
523	-9.19783	10.1619	0.287746	5.76823	-8.50538	0.349269	13.6956	-14.0144	-2.64334	4.8101	-6.12673	-0.0937266	9.36933	-11.1585	-2.54643	-7.36644	-6.49387	-1.50956	-6.10709	5.99388	-0.586553	-8.85007	9.16121	0.503893	4.62866	4.81609	0.527358	-5.67274	7.02644	-2.26431	-3.86678	4.34297	-1.02777	5.47849	5.79836	-1.36104	-4.95385	4.68526	-0.468711	4.16915	5.5891	-0.37172	4.16528	-5.04451	-1.04882	-7.40207	7.42682	-3.6653	7.26046
524	-10.2881	10.193	0.1587	6.64496	-8.50493	0.579322	15.7001	-13.9825	-2.93811	5.62901	-6.16787	-0.172608	10.7877	-10.907	-2.59967	-8.33018	-6.22473	-1.74712	-7.04196	5.91946	-0.45478	-10.3142	9.04226	0.566965	5.41372	4.7993	0.451799	-6.62549	7.06248	-2.22581	-4.56032	4.27467	-1.04978	6.31788	5.72171	-1.38814	-5.66652	4.5252	-0.375166	4.83329	5.53452	-0.372842	4.79387	-4.95923	-1.11852	-8.75564	7.35868	-3.54979	8.52734
525	-11.3182	10.1177	0.0100115	7.49579	-8.47509	0.769391	17.5909	-13.7841	-3.12955	6.43093	-6.14468	-0.235524	12.1137	-10.5727	-2.63708	-9.23207	-5.8515	-1.95749	-7.92715	5.79667	-0.341208	-11.695	8.88971	0.604238	6.16538	4.74152	0.384251	-7.54166	7.03816	-2.20404	-5.22212	4.16794	-1.07415	7.09005	5.59689	-1.40755	-6.33766	4.36316	-0.310811	5.46186	5.44258	-0.36903	5.40312	-4.84608	-1.18449	-10.0448	7.17918	-3.40278	9.73178
526	-12.3659	9.97847	-0.00609841	8.29477	-8.4137	1.03068	19.4506	-13.6433	-3.10309	7.17986	-6.04438	-0.196054	13.3689	-10.0629	-2.47857	-10.1146	-5.43553	-2.21974	-8.78068	5.62615	-0.159742	-13.0563	8.73134	0.761885	6.89397	4.68958	0.285203	-8.426	7.04008	-2.11791	-5.88177	4.05976	-1.05459	7.85783	5.43136	-1.48277	-6.99398	4.16452	-0.184813	6.07371	5.34495	-0.417633	6.0077	-4.81	-1.25182	-11.2779	6.97121	-3.13058	10.8936
527	-13.3956	9.7755	0.0952016	9.05399	-8.349	1.38985	21.265	-13.4152	-2.7763	7.88034	-5.80795	-0.0347836	14.412	-9.15168	-2.02209	-10.9683	-4.98137	-2.56838	-9.60145	5.37736	0.127031	-14.3946	8.4745	1.06236	7.60712	4.57864	0.108738	-9.29549	7.05805	-1.93744	-6.54644	3.96508	-0.99301	8.61194	5.19722	-1.61259	-7.6517	3.95403	0.00746639	6.6784	5.26825	-0.523251	6.61829	-4.7266	-1.23919	-12.4867	6.73007	-2.71366	12.0073
528	-14.3182	9.49197	0.0224052	9.76932	-8.24189	1.57778	22.8472	-13.0176	-2.64536	8.5303	-5.61241	-0.0571387	15.1292	-8.17546	-1.75534	-11.7201	-4.52677	-2.74903	-10.2828	5.02053	0.294113	-15.5249	8.07605	1.19509	8.21771	4.39812	0.0178436	-10.0475	6.92773	-1.83715	-7.11738	3.80617	-0.965493	9.26548	4.93778	-1.61682	-8.22589	3.70803	0.0914993	7.22874	5.11864	-0.537343	7.16152	-4.6108	-1.30694	-13.5164	6.32906	-2.41683	12.9552
529	-6.1725	-9.52195	-2.60149	3.98953	7.5088	-1.89521	5.60927	15.4693	0.658265	1.90712	5.9507	-1.95436	5.12857	11.5105	-3.61573	-3.07433	6.18664	4.7412	-3.6021	-5.17129	-2.8019	-4.15799	-8.54304	-4.3318	2.03057	-4.85719	1.20608	-3.95827	-6.52732	-0.907157	-2.04651	-4.2813	-0.92534	2.91453	-5.21114	3.34717	-1.68162	-5.33488	-1.49461	2.4505	-5.28736	1.71169	2.53467	4.97019	-1.00229	-2.98434	-8.68208	-1.48949	3.86809
530	-7.29822	-9.43924	-2.72936	4.81525	7.54322	-1.77484	7.48783	15.8537	0.280033	2.65682	6.06749	-2.1176	6.45059	11.264	-3.78832	-3.94281	6.32853	4.65788	-4.46663	-5.1538	-2.82877	-5.48114	-8.5771	-4.44139	2.69346	-4.95654	1.23536	-4.80642	-6.5137	-0.981609	-2.65314	-4.2436	-0.977333	3.69607	-5.19065	3.44299	-2.34565	-5.36978	-1.45705	3.06959	-5.19151	1.75334	3.11567	4.86967	-1.09423	-4.1407	-8.76466	-1.57241	5.00414
531	-8.39734	-9.26982	-2.80746	5.64725	7.60197	-1.64542	9.47537	15.9495	-0.129062	3.43245	6.17201	-2.29439	7.77192	11.0323	-3.91971	-4.82146	6.5498	4.5063	-5.34232	-5.16217	-2.80878	-6.82995	-8.58582	-4.45643	3.3942	-5.02772	1.21061	-5.67761	-6.47192	-1.03395	-3.28811	-4.17696	-1.00581	4.48648	-5.146	3.45739	-3.02094	-5.39865	-1.39905	3.70287	-5.11885	1.78765	3.70574	4.78787	-1.18153	-5.36821	-8.83611	-1.59325	6.17986
532	-9.51446	-8.99057	-2.93394	6.53286	7.55551	-1.51032	11.4983	16.0863	-0.596797	4.25132	6.20894	-2.49798	9.14857	10.7189	-4.03981	-5.7834	6.71101	4.35654	-6.26165	-5.10877	-2.77329	-8.25763	-8.51819	-4.45376	4.15136	-5.07006	1.18622	-6.59851	-6.34336	-1.10895	-3.96154	-4.07914	-1.05816	5.30925	-5.06224	3.45852	-3.736	-5.40609	-1.36213	4.3645	-4.99695	1.82155	4.31302	4.65797	-1.30505	-6.69136	-8.86263	-1.63786	7.45218
533	-10.5054	-8.92833	-2.9217	7.28969	7.61371	-1.30086	13.2629	16.3059	-0.652766	4.96292	6.28123	-2.509	10.4067	10.5751	-4.02544	-6.6145	6.8869	4.1279	-7.07544	-5.09915	-2.62167	-9.5342	-8.55716	-4.28606	4.81858	-5.13413	1.08983	-7.4268	-6.26353	-1.03733	-4.56828	-4.02126	-1.04496	6.03152	-5.03853	3.33226	-4.36303	-5.45511	-1.25959	4.94111	-4.93231	1.73411	4.86606	4.58184	-1.33579	-7.85731	-8.8593	-1.45621	8.54761
534	-11.6422	-8.82395	-2.97317	8.19328	7.60464	-1.04912	15.3465	16.4499	-0.689759	5.83491	6.28276	-2.50065	11.8137	10.1972	-3.90454	-7.6243	7.1009	3.74337	-8.02275	-5.00095	-2.41412	-11.0449	-8.60008	-4.12197	5.62611	-5.18277	1.00099	-8.41527	-6.13245	-0.978052	-5.28257	-3.90909	-1.01918	6.88242	-4.98347	3.17193	-5.1134	-5.47169	-1.15117	5.63013	-4.83568	1.64806	5.53138	4.47936	-1.39048	-9.25658	-8.74223	-1.24403	9.84452
535	-12.6056	-8.72964	-2.98387	8.94506	7.59023	-0.802193	17.1184	16.4794	-0.59865	6.54955	6.22154	-2.41701	12.9934	9.75563	-3.72914	-8.4982	7.25474	3.38746	-8.81828	-4.87075	-2.17367	-12.3297	-8.63325	-3.89585	6.31055	-5.2157	0.894234	-9.24843	-6.02229	-0.899137	-5.89856	-3.81143	-0.985912	7.60255	-4.93234	2.99105	-5.75845	-5.47014	-1.02509	6.20993	-4.78416	1.57437	6.10392	4.40181	-1.42049	-10.4346	-8.56386	-1.00445	10.9213
536	-13.5772	-8.48603	-3.06994	9.70301	7.44577	-0.609475	18.852	16.2331	-0.679073	7.25287	6.02731	-2.37261	14.0325	8.99876	-3.53964	-9.38999	7.24846	3.09585	-9.57736	-4.63747	-1.97788	-13.5877	-8.50643	-3.72629	6.98369	-5.13519	0.818494	-10.0523	-5.83664	-0.891187	-6.50455	-3.66045	-0.9814	8.30667	-4.78549	2.85789	-6.40792	-5.39893	-0.946046	6.78496	-4.6044	1.50818	6.66507	4.23954	-1.48871	-11.6092	-8.30041	-0.879693	11.9653
537	-14.614	-8.19163	-3.02741	10.4887	7.36001	-0.375218	20.6949	15.8101	-0.574033	8.00202	5.93637	-2.34967	15.015	8.05223	-3.12524	-10.3135	7.29644	2.72406	-10.3434	-4.35112	-1.68384	-14.8813	-8.3014	-3.34407	7.68131	-5.01823	0.685842	-10.8865	-5.63024	-0.816105	-7.14087	-3.4849	-0.93045	9.06241	-4.62796	2.64818	-7.10024	-5.32794	-0.821391	7.41092	-4.47635	1.43741	7.27023	4.12695	-1.5607	-12.8014	-7.91619	-0.620767	13.0449
538	-5.9506	9.97854	-0.744383	3.69455	-7.8281	-0.980543	7.85572	-14.0245	-3.57745	2.59236	-5.97807	-0.640147	5.42763	-11.428	-3.4364	-4.94894	-6.76088	-0.0588548	-3.58902	5.70184	-1.47509	-4.94293	9.16628	-0.764066	2.63878	4.59124	1.06181	-3.18228	6.35691	-2.92568	-1.99526	4.17553	-1.39923	3.21519	6.00288	-0.694315	-3.0064	4.79225	-1.23226	2.37572	5.58475	0.239861	2.37866	-4.95511	-1.38591	-3.93808	6.99094	-4.70338	4.0713
539	-7.07763	9.94685	-0.883148	4.51862	-7.87959	-0.85505	9.76203	-14.0045	-4.00801	3.35245	-6.04191	-0.783485	6.74282	-11.1499	-3.6131	-5.81373	-6.59354	-0.132742	-4.45359	5.69338	-1.50513	-6.26587	9.12741	-0.874625	3.309	4.60565	1.08935	-4.0274	6.42071	-3.00799	-2.60234	4.13959	-1.4471	3.9964	6.01115	-0.59409	-3.65683	4.65332	-1.1974	2.99597	5.51179	0.304363	2.96264	-4.86608	-1.47052	-5.09388	6.89919	-4.78443	5.20977
540	-8.18012	9.82005	-0.989458	5.34805	-7.95439	-0.717665	11.7326	-13.6859	-4.38511	4.13706	-6.09385	-0.943038	8.05769	-10.8859	-3.74837	-6.70185	-6.43764	-0.308546	-5.32926	5.69878	-1.48346	-7.61059	9.02654	-0.908233	4.01304	4.58564	1.06382	-4.8983	6.46734	-3.06109	-3.23809	4.07786	-1.46838	4.78394	5.9485	-0.541029	-4.31645	4.50465	-1.14251	3.63011	5.45943	0.3556	3.55509	-4.79635	-1.55197	-6.32051	6.81336	-4.80232	6.38808
541	-9.30297	9.59496	-1.16397	6.23509	-7.92617	-0.587013	13.743	-13.3845	-4.82922	4.95732	-6.08119	-1.14396	9.42571	-10.5386	-3.87363	-7.65539	-6.21844	-0.43682	-6.24873	5.64059	-1.46159	-9.0271	8.84201	-0.956366	4.76933	4.52981	1.03964	-5.82914	6.43085	-3.11023	-3.91269	3.98295	-1.50993	5.6017	5.84579	-0.472695	-5.00913	4.32613	-1.11001	4.29327	5.35988	0.419475	4.16629	-4.67643	-1.66584	-7.63632	6.66607	-4.82216	7.66004
542	-10.2951	9.55389	-1.16157	6.98961	-7.98802	-0.370395	15.519	-13.3152	-4.90677	5.67262	-6.07316	-1.1479	10.6797	-10.3619	-3.86176	-8.47919	-5.99213	-0.64676	-7.06258	5.59671	-1.31649	-10.2993	8.70443	-0.808534	5.43906	4.50486	0.942649	-6.65962	6.47426	-3.03291	-4.52007	3.93424	-1.49075	6.31978	5.71281	-0.54248	-5.62699	4.20703	-1.00929	4.87085	5.28212	0.351317	4.72148	-4.61554	-1.69128	-8.79796	6.59858	-4.62598	8.75409
543	-11.4338	9.48676	-1.22937	7.89346	-7.98373	-0.119452	17.5997	-13.1322	-4.93816	6.53901	-5.97417	-1.15029	12.0763	-9.94555	-3.74707	-9.4703	-5.64905	-0.983442	-8.01018	5.45373	-1.13837	-11.8051	8.55199	-0.666509	6.24599	4.44687	0.853953	-7.65539	6.48424	-2.95466	-5.23565	3.83429	-1.45308	7.16424	5.5279	-0.616325	-6.35567	4.02462	-0.905162	5.56128	5.1754	0.292792	5.38976	-4.53008	-1.73871	-10.1788	6.41212	-4.35156	10.0475
544	-12.3991	9.41792	-1.25561	8.6458	-7.9689	0.125733	19.3579	-12.9227	-4.8212	7.24103	-5.8158	-1.09084	13.2441	-9.47068	-3.57883	-10.3181	-5.31456	-1.27238	-8.80608	5.27141	-0.936055	-13.0841	8.3858	-0.467184	6.92879	4.38854	0.747581	-8.49413	6.50177	-2.86123	-5.85275	3.74841	-1.40954	7.87793	5.33911	-0.710741	-6.97779	3.8509	-0.78363	6.14185	5.11398	0.234395	5.96449	-4.46845	-1.76333	-11.3334	6.20622	-4.03319	11.1216
545	-13.3758	9.2169	-1.38402	9.40917	-7.83172	0.301654	21.0336	-12.4093	-4.79253	7.91726	-5.53827	-1.09841	14.263	-8.68412	-3.4014	-11.149	-4.90043	-1.40812	-9.56577	4.9997	-0.80189	-14.3237	8.09683	-0.381385	7.58591	4.22015	0.675642	-9.31391	6.42289	-2.81184	-6.46051	3.60621	-1.3886	8.57192	5.1079	-0.707648	-7.58659	3.6112	-0.712636	6.71937	4.93087	0.217327	6.53054	-4.31909	-1.8195	-12.472	5.87804	-3.78711	12.1585
546	-14.419	8.94322	-1.39559	10.1981	-7.74891	0.525857	22.7951	-11.764	-4.53406	8.65096	-5.36036	-1.10509	15.2205	-7.70593	-3.00205	-12.0166	-4.46647	-1.63682	-10.3326	4.65286	-0.585115	-15.5884	7.65083	-0.130325	8.26252	4.01075	0.547973	-10.165	6.34842	-2.69275	-7.09887	3.44515	-1.31878	9.31565	4.81723	-0.755833	-8.23655	3.35838	-0.59637	7.34714	4.79709	0.182001	7.13902	-4.22033	-1.88333	-13.6172	5.49024	-3.36987	13.2298
547	-6.47462	-5.56009	-6.20127	5.24241	4.18928	-4.15404	6.61789	11.1069	-7.27598	2.72444	3.63906	-4.98592	5.41768	6.68621	-7.08554	-4.58764	3.07007	5.94587	-4.19764	-2.78195	-4.81122	-5.30241	-4.46519	-7.44062	2.85625	-3.03691	2.70726	-4.33747	-4.38474	-3.65361	-2.3907	-2.75717	-2.45735	3.48119	-2.28268	4.97828	-2.3852	-3.29992	-3.02202	2.9121	-2.88485	3.76567	2.61824	3.04049	-2.72374	-4.21981	-6.4411	-5.49022	5.36522
548	-7.49061	-5.39832	-6.29374	5.96881	4.11375	-4.03817	8.34282	11.142	-7.35979	3.38664	3.62404	-5.04766	6.58352	6.43372	-7.08967	-5.39963	3.10642	5.90305	-4.95546	-2.6713	-4.78361	-6.48948	-4.40276	-7.42331	3.43375	-3.00042	2.69006	-5.0948	-4.25394	-3.7166	-2.93592	-2.68658	-2.48587	4.18966	-2.21746	4.97589	-2.96575	-3.29101	-2.99862	3.47838	-2.78871	3.75947	3.14342	2.92701	-2.77501	-5.25987	-6.38935	-5.53175	6.34546
549	-8.6434	-5.10135	-6.40155	6.82309	3.96351	-3.89768	10.3506	11.0953	-7.50921	4.1754	3.53646	-5.12728	7.90788	6.03024	-7.13378	-6.3552	3.09659	5.76968	-5.83261	-2.50917	-4.76047	-7.877	-4.26227	-7.35864	4.12133	-2.92388	2.6636	-5.98455	-4.05988	-3.81953	-3.5753	-2.55144	-2.50781	5.02395	-2.07483	4.90615	-3.65494	-3.24417	-2.99082	4.13257	-2.61838	3.71967	3.75291	2.76041	-2.86018	-6.4983	-6.24029	-5.54778	7.51001
550	-9.65589	-5.01804	-6.35752	7.5538	3.99546	-3.68005	12.0904	11.2215	-7.29451	4.87824	3.56515	-5.07234	9.01601	5.8942	-6.92208	-7.16804	3.25629	5.58041	-6.60041	-2.50223	-4.59975	-9.08577	-4.33027	-7.12414	4.72067	-2.96336	2.56807	-6.77858	-3.9856	-3.78136	-4.15199	-2.50245	-2.46334	5.75128	-2.08369	4.79127	-4.25909	-3.29656	-2.90971	4.70546	-2.58555	3.61906	4.29931	2.70999	-2.8904	-7.59643	-6.226	-5.36434	8.51815
551	-10.8865	-4.94722	-6.24095	8.47239	4.09238	-3.43268	14.3115	11.2625	-7.02503	5.7553	3.59876	-5.00009	10.3261	5.80323	-6.47149	-8.17373	3.49997	5.22426	-7.54495	-2.54839	-4.3745	-10.5745	-4.45851	-6.72151	5.46897	-3.03348	2.39334	-7.77437	-3.93637	-3.72575	-4.86631	-2.44568	-2.34631	6.63624	-2.12735	4.58102	-5.01773	-3.39479	-2.81379	5.41565	-2.56561	3.43496	4.98128	2.67066	-2.8907	-8.98035	-6.24049	-5.07817	9.7728
552	-11.8159	-4.82822	-6.11253	9.1741	4.11694	-3.23092	15.9836	11.2052	-6.84669	6.4301	3.58339	-4.96055	11.3568	5.52047	-6.11841	-8.95086	3.65301	4.86546	-8.28105	-2.48778	-4.14972	-11.7094	-4.49121	-6.39585	6.05306	-3.04994	2.25195	-8.53006	-3.83126	-3.64011	-5.41136	-2.36495	-2.21161	7.29333	-2.12324	4.34864	-5.60946	-3.42882	-2.68567	5.96874	-2.52539	3.30979	5.50045	2.61756	-2.913	-10.0449	-6.1767	-4.81497	10.7415
553	-12.7315	-4.83306	-5.99014	9.85283	4.21376	-2.99299	17.6364	11.3528	-6.68131	7.08741	3.63565	-4.87224	12.3515	5.36004	-5.67142	-9.69398	3.89626	4.5066	-9.00295	-2.50427	-3.9135	-12.801	-4.59729	-5.98226	6.63167	-3.1063	2.09759	-9.27244	-3.77433	-3.4781	-5.94795	-2.32503	-2.05309	7.9173	-2.17711	4.0831	-6.20366	-3.52124	-2.56654	6.50749	-2.53679	3.14951	6.02378	2.60419	-2.90084	-11.0564	-6.11575	-4.40895	11.6839
554	-13.6606	-4.80742	-5.91393	10.546	4.26163	-2.70596	19.368	11.5437	-6.73354	7.7456	3.61712	-4.71592	13.4094	5.04475	-5.25201	-10.4622	4.13851	4.12443	-9.73282	-2.50948	-3.63653	-13.9775	-4.66758	-5.62212	7.23667	-3.12927	1.93604	-10.0372	-3.6795	-3.28473	-6.50809	-2.2517	-1.88539	8.55798	-2.19513	3.7889	-6.82779	-3.5877	-2.42529	7.0787	-2.52034	3.00659	6.56709	2.58105	-2.89095	-12.0855	-5.95375	-3.91318	12.6472
555	-14.7237	-4.82977	-5.73033	11.299	4.36663	-2.39356	21.318	11.7632	-6.58714	8.48911	3.67769	-4.54401	14.6174	4.74252	-4.94807	-11.2831	4.42937	3.75303	-10.5259	-2.5347	-3.34608	-15.2226	-4.78121	-5.18442	7.89917	-3.1786	1.75861	-10.8776	-3.6079	-3.03675	-7.11931	-2.19602	-1.72869	9.26847	-2.23356	3.52417	-7.50409	-3.69099	-2.26362	7.69456	-2.51373	2.81381	7.17975	2.58536	-2.87987	-13.2067	-5.80257	-3.34873	13.6561
556	-6.33426	6.77512	-5.02655	5.06853	-4.85093	-3.6149	8.0364	-7.51676	-9.9506	3.18061	-4.30207	-4.11103	5.59159	-6.65265	-6.98126	-5.74006	-4.88945	2.99503	-4.18965	3.86723	-3.99984	-5.78956	6.52547	-5.22643	3.22726	2.72664	2.61925	-3.86022	3.5392	-4.89502	-2.35888	2.49406	-2.75161	3.67012	4.764	2.43869	-3.17339	2.72529	-2.86594	2.86597	3.82126	2.85782	2.52483	-2.90191	-2.95342	-4.80852	3.23327	-7.47403	5.48863
557	-7.35343	6.65665	-5.1457	5.79756	-4.79006	-3.50716	9.74525	-7.27056	-10.0041	3.83758	-4.22598	-4.18281	6.75045	-6.36995	-6.98957	-6.52778	-4.68547	3.01435	-4.94773	3.75498	-3.99944	-6.96655	6.36051	-5.25494	3.79528	2.61592	2.6043	-4.62869	3.48509	-4.92904	-2.90494	2.42732	-2.77244	4.37455	4.67872	2.49054	-3.73197	2.56627	-2.84689	3.43351	3.73459	2.87637	3.05338	-2.80134	-2.99642	-5.8342	3.04872	-7.46711	6.46681
558	-8.51239	6.41145	-5.30515	6.65728	-4.65703	-3.38357	11.7202	-6.88647	-10.0916	4.6123	-4.0691	-4.28936	8.06385	-5.93282	-7.04026	-7.43395	-4.3541	3.00747	-5.82527	3.59412	-4.0157	-8.33578	6.08851	-5.27336	4.46733	2.4511	2.58153	-5.53679	3.37454	-4.98425	-3.54592	2.29831	-2.77958	5.19983	4.48501	2.54201	-4.3859	2.3435	-2.84607	4.09002	3.56866	2.88209	3.6679	-2.64788	-3.06921	-7.04613	2.76229	-7.39384	7.62678
559	-9.5266	6.34418	-5.27545	7.38673	-4.69088	-3.16201	13.4637	-6.80809	-9.88381	5.31313	-4.00547	-4.23828	9.16802	-5.76465	-6.83093	-8.23975	-4.14578	2.83623	-6.59313	3.55056	-3.86115	-9.54176	5.95756	-5.05156	5.0666	2.41051	2.48602	-6.33322	3.40899	-4.93983	-4.12312	2.26157	-2.7303	5.92468	4.38409	2.46031	-4.98266	2.23463	-2.76642	4.66348	3.51801	2.79278	4.21564	-2.61245	-3.09612	-8.1392	2.69339	-7.19334	8.63504
560	-10.7587	6.2804	-5.1717	8.30149	-4.79284	-2.90278	15.6715	-6.59276	-9.5893	6.1874	-3.92315	-4.17138	10.4752	-5.63253	-6.38209	-9.23695	-3.84347	2.50182	-7.53762	3.54343	-3.63114	-11.0289	5.79314	-4.65621	5.81737	2.37879	2.31069	-7.32673	3.49607	-4.89016	-4.83799	2.22685	-2.60814	6.807	4.24165	2.28565	-5.7404	2.12953	-2.67068	5.37421	3.45943	2.61931	4.89852	-2.59464	-3.09421	-9.52183	2.65778	-6.90284	9.89087
561	-11.6909	6.16029	-5.06606	9.0022	-4.82012	-2.69792	17.32	-6.34014	-9.36645	6.85558	-3.82332	-4.14454	11.4981	-5.31751	-6.03368	-9.99096	-3.53073	2.20222	-8.27393	3.43229	-3.42732	-12.1567	5.6008	-4.36271	6.39847	2.31593	2.17001	-8.08782	3.51135	-4.79045	-5.38389	2.16827	-2.46563	7.45909	4.05918	2.12052	-6.32012	2.00375	-2.54494	5.92802	3.39485	2.50833	5.41912	-2.5563	-3.11298	-10.5777	2.5789	-6.61039	10.8588
562	-12.6063	6.16258	-4.94298	9.67727	-4.91392	-2.44863	18.9795	-6.28112	-9.21378	7.51343	-3.78045	-4.0552	12.4882	-5.12423	-5.58946	-10.7347	-3.292	1.84168	-8.99585	3.39321	-3.19385	-13.2461	5.44556	-3.95902	6.97923	2.29295	2.01515	-8.82867	3.59389	-4.63245	-5.92081	2.1528	-2.30402	8.08028	3.90172	1.89232	-6.91731	1.93412	-2.42522	6.46685	3.37051	2.3498	5.9426	-2.56033	-3.10046	-11.5846	2.5648	-6.18898	11.802
563	-13.5359	6.14398	-4.87099	10.3687	-4.95387	-2.15636	20.7188	-6.19062	-9.28044	8.1633	-3.6541	-3.91484	13.5375	-4.77495	-5.17524	-11.5003	-3.03133	1.46634	-9.72579	3.33339	-2.92355	-14.418	5.27089	-3.61991	7.58186	2.23325	1.85416	-9.59564	3.65278	-4.43345	-6.48169	2.10543	-2.12954	8.71597	3.69763	1.66517	-7.53659	1.83063	-2.28492	7.0385	3.32437	2.21535	6.48636	-2.55509	-3.08947	-12.5994	2.49164	-5.64498	12.7644
564	-14.5987	6.15525	-4.68419	11.1179	-5.0498	-1.83198	22.6824	-6.15035	-9.15977	8.90668	-3.5914	-3.74316	14.7371	-4.43661	-4.87631	-12.3298	-2.79973	1.07297	-10.5189	3.2899	-2.63533	-15.6606	5.10022	-3.19371	8.24487	2.19184	1.67661	-10.4339	3.75912	-4.19091	-7.09343	2.07499	-1.96802	9.42285	3.52471	1.44892	-8.21562	1.74823	-2.12271	7.65474	3.27506	2.03014	7.09857	-2.57946	-3.07949	-13.7085	2.44456	-5.03988	13.7725
565	-6.5488	-7.01859	-5.62476	5.07978	5.31858	-3.66817	6.46465	13.2532	-5.58835	2.5905	4.56101	-4.34657	5.55985	8.31585	-6.43244	-4.30008	4.12869	5.85661	-4.16067	-3.57961	-4.3857	-5.17256	-5.85128	-6.90189	2.72489	-3.70198	2.3186	-4.36399	-5.20354	-3.01258	-2.37276	-3.32906	-2.14626	3.4286	-3.24242	4.74617	-2.26974	-4.03681	-2.7117	2.88461	-3.6842	3.3285	2.66523	3.71151	-2.36873	-4.05512	-7.39214	-4.53315	5.14259
566	-7.60217	-6.80364	-5.74526	5.84177	5.21759	-3.56223	8.2563	13.2365	-5.8393	3.27079	4.49464	-4.42464	6.78461	7.90815	-6.43536	-5.14033	4.13498	5.76695	-4.94548	-3.45501	-4.3908	-6.40092	-5.7366	-6.90817	3.33013	-3.65592	2.31502	-5.14817	-5.06499	-3.12575	-2.93572	-3.2418	-2.20254	4.15747	-3.14262	4.75957	-2.87988	-4.01226	-2.72417	3.46956	-3.56538	3.36943	3.20905	3.56964	-2.44911	-5.13565	-7.3325	-4.63005	6.18037
567	-8.69215	-6.62887	-5.77766	6.63022	5.18995	-3.39065	10.1382	13.3453	-5.90329	4.01131	4.5034	-4.49093	8.02066	7.7149	-6.44701	-6.00217	4.22442	5.64516	-5.77413	-3.38329	-4.31787	-7.68649	-5.73414	-6.84021	3.97197	-3.6637	2.27693	-5.98173	-4.94857	-3.14464	-3.53317	-3.14837	-2.17846	4.92146	-3.0801	4.67481	-3.52644	-4.0324	-2.68572	4.08318	-3.49145	3.34402	3.78151	3.47699	-2.52113	-6.28881	-7.30813	-4.59922	7.26685
568	-9.72429	-6.51275	-5.73373	7.39156	5.23921	-3.2114	11.9455	13.4263	-5.70628	4.73744	4.52712	-4.46598	9.23819	7.63877	-6.45498	-6.8255	4.37384	5.43411	-6.5685	-3.38291	-4.20786	-8.93765	-5.79962	-6.68606	4.59775	-3.70468	2.18064	-6.80279	-4.87541	-3.13078	-4.12792	-3.09172	-2.1437	5.6599	-3.07588	4.55826	-4.14202	-4.06715	-2.58656	4.65919	-3.44119	3.23118	4.34031	3.41201	-2.54615	-7.41639	-7.27785	-4.42905	8.31916
569	-10.8679	-6.27189	-5.64125	8.2658	5.22674	-2.99131	14.0573	13.3236	-5.60944	5.58378	4.50306	-4.4834	10.5473	7.40864	-6.28341	-7.78867	4.52568	5.07949	-7.46098	-3.29985	-4.00365	-10.3913	-5.79301	-6.46223	5.33038	-3.71878	2.07309	-7.73891	-4.73634	-3.10414	-4.81215	-2.97683	-2.06522	6.49256	-3.01945	4.38046	-4.8627	-4.07331	-2.48311	5.32926	-3.34537	3.09841	4.97809	3.31671	-2.60227	-8.74264	-7.18659	-4.23838	9.54174
570	-11.8942	-6.18963	-5.47921	9.03444	5.3164	-2.74501	15.8982	13.4213	-5.38899	6.33438	4.53869	-4.40676	11.7182	7.17746	-5.9334	-8.63659	4.74954	4.68552	-8.26719	-3.2875	-3.76395	-11.6446	-5.87979	-6.09286	5.98439	-3.77971	1.91199	-8.58708	-4.6699	-2.97983	-5.42272	-2.90924	-1.93281	7.2259	-3.04887	4.16457	-5.51439	-4.1472	-2.3572	5.92399	-3.31321	2.91294	5.55614	3.25276	-2.55572	-9.90949	-7.10288	-3.88501	10.6328
571	-12.821	-6.23887	-5.35405	9.71579	5.4408	-2.44842	17.5786	13.5287	-5.03946	6.97959	4.58375	-4.23982	12.7652	6.95343	-5.52524	-9.39475	5.02143	4.26709	-9.00754	-3.3107	-3.49221	-12.7929	-6.00918	-5.66174	6.59281	-3.8441	1.7473	-9.35271	-4.62878	-2.78786	-5.99138	-2.87795	-1.79148	7.88315	-3.11579	3.90454	-6.11407	-4.24023	-2.19281	6.47145	-3.32406	2.72439	6.09426	3.25482	-2.53735	-10.9606	-7.02156	-3.4427	11.6087
572	-13.671	-6.10649	-5.33167	10.3699	5.38741	-2.23426	19.1657	13.3411	-4.98668	7.59518	4.48294	-4.1267	13.6983	6.41548	-5.09263	-10.1642	5.13874	3.92642	-9.70228	-3.24831	-3.30316	-13.8678	-5.92504	-5.27189	7.16503	-3.79594	1.62867	-10.0598	-4.47608	-2.67768	-6.52105	-2.76837	-1.69577	8.5047	-3.04532	3.68613	-6.69977	-4.23392	-2.08833	6.99839	-3.23008	2.61554	6.59635	3.16513	-2.55875	-11.9558	-6.79274	-3.13031	12.5341
573	-14.725	-5.8542	-5.25155	11.1394	5.25572	-1.9873	21.1021	13.1315	-5.17248	8.33925	4.35611	-4.05847	14.7768	5.74347	-4.68243	-11.0593	5.20599	3.55636	-10.4858	-3.08752	-3.0286	-15.1403	-5.76151	-4.88896	7.83152	-3.69515	1.50129	-10.892	-4.25718	-2.56172	-7.13282	-2.60064	-1.5868	9.21716	-2.90104	3.40813	-7.39736	-4.2021	-1.98785	7.6249	-3.09346	2.51875	7.19319	3.04877	-2.60672	-13.1233	-6.48499	-2.77428	13.5719
574	-6.37676	8.0999	-4.18497	4.86387	-5.90743	-2.99866	8.23939	-10.0475	-8.93466	3.14389	-5.0724	-3.28524	5.77606	-8.26762	-6.30279	-5.71926	-5.6733	2.2227	-4.15091	4.53906	-3.39501	-5.76882	7.60125	-4.19173	3.18148	3.39092	2.21029	-3.77887	4.51158	-4.53461	-2.33382	3.09686	-2.50634	3.65915	5.35652	1.64715	-3.24918	3.45032	-2.51775	2.82849	4.47517	2.22392	2.55031	-3.59947	-2.65131	-4.77852	4.4956	-6.97084	5.29493
575	-7.43445	7.93535	-4.34161	5.6294	-5.82384	-2.90374	10.003	-9.6956	-9.13267	3.81322	-4.94802	-3.38432	6.98978	-7.82822	-6.31234	-6.52237	-5.41044	2.22816	-4.93601	4.42121	-3.42969	-6.98291	7.39392	-4.26289	3.77581	3.26758	2.2093	-4.57582	4.43801	-4.61455	-2.89784	3.01067	-2.55291	4.38259	5.25375	1.73355	-3.83257	3.27042	-2.53551	3.41492	4.37942	2.29389	3.09841	-3.46895	-2.72116	-5.84214	4.27743	-7.01077	6.32989
576	-8.52803	7.79447	-4.40407	6.41872	-5.80624	-2.73485	11.8784	-9.50158	-9.18442	4.55075	-4.88712	-3.45637	8.22038	-7.60302	-6.32726	-7.36408	-5.18203	2.1579	-5.76485	4.33601	-3.37591	-8.26226	7.25608	-4.22319	4.41327	3.19186	2.17225	-5.41749	4.41987	-4.61236	-3.49635	2.92774	-2.51894	5.14119	5.11541	1.72118	-4.46231	3.12169	-2.50039	4.02952	4.30969	2.28793	3.67358	-3.38903	-2.78651	-6.98504	4.13307	-6.94534	7.41523
577	-9.56262	7.69545	-4.38063	7.17802	-5.863	-2.54928	13.6815	-9.36527	-8.97946	5.27453	-4.82255	-3.43591	9.43551	-7.49531	-6.33666	-8.17541	-4.94969	1.97759	-6.55924	4.31107	-3.26899	-9.51163	7.15025	-4.07717	5.03895	3.14935	2.07598	-6.24107	4.45113	-4.59193	-4.09171	2.88252	-2.47847	5.8765	5.00283	1.64672	-5.06546	2.99194	-2.40369	4.60637	4.23902	2.19146	4.23418	-3.33988	-2.80712	-8.10516	4.04095	-6.75007	8.46799
578	-10.7116	7.46731	-4.33282	8.0526	-5.85797	-2.33023	15.7562	-8.9816	-8.81279	6.11286	-4.70724	-3.46868	10.7381	-7.22849	-6.16898	-9.10881	-4.59225	1.69918	-7.45198	4.18346	-3.09049	-10.9554	6.93408	-3.89822	5.76714	3.06614	1.96949	-7.18639	4.43747	-4.54136	-4.77723	2.78539	-2.38811	6.70238	4.8066	1.55999	-5.7628	2.80736	-2.30486	5.27791	4.12041	2.08772	4.87471	-3.2606	-2.85649	-9.41595	3.87811	-6.5073	9.68868
579	-11.7398	7.37911	-4.18701	8.8178	-5.94712	-2.07327	17.5954	-8.86269	-8.58928	6.86166	-4.64024	-3.39551	11.9025	-6.96142	-5.82287	-9.94549	-4.29076	1.334	-8.25829	4.11574	-2.86056	-12.205	6.76446	-3.54554	6.42325	3.03781	1.80789	-8.03408	4.51192	-4.41831	-5.38848	2.7404	-2.24939	7.43249	4.6568	1.38748	-6.41073	2.70473	-2.1797	5.87336	4.04813	1.91639	5.45441	-3.2186	-2.80584	-10.5732	3.8045	-6.12167	10.78
580	-12.6655	7.42473	-4.05281	9.49456	-6.06141	-1.76244	19.2803	-8.81304	-8.24805	7.5057	-4.5747	-3.23082	12.9433	-6.70381	-5.41847	-10.7054	-4.03094	0.91109	-8.99866	4.07467	-2.591	-13.3526	6.61902	-3.11766	7.03458	3.01865	1.64251	-8.7956	4.62126	-4.23702	-5.95738	2.73197	-2.10584	8.08764	4.51132	1.15576	-7.01307	2.632	-2.01478	6.42097	4.01585	1.73073	5.99218	-3.23896	-2.78834	-11.618	3.78144	-5.65795	11.7567
581	-13.5183	7.30972	-4.054	10.1507	-6.00806	-1.55465	20.8227	-8.41425	-8.11105	8.10446	-4.38275	-3.14995	13.8619	-6.13502	-4.99452	-11.4447	-3.70577	0.647477	-9.6936	3.9703	-2.4223	-14.4096	6.29969	-2.80909	7.59567	2.89396	1.52652	-9.51358	4.59335	-4.09855	-6.48827	2.64017	-1.99885	8.70132	4.2884	1.04309	-7.57675	2.47003	-1.91467	6.94932	3.90344	1.64983	6.49687	-3.16369	-2.80337	-12.587	3.57933	-5.25719	12.6785
582	-14.5779	7.07067	-4.02067	10.9253	-5.87754	-1.32333	22.7022	-7.87614	-8.18948	8.8285	-4.16079	-3.12015	14.9225	-5.42879	-4.5951	-12.29	-3.29401	0.405137	-10.4775	3.75006	-2.19424	-15.6569	5.89331	-2.54097	8.2435	2.70473	1.40357	-10.3634	4.51928	-3.93669	-7.10196	2.49307	-1.87223	9.40129	3.96644	0.933121	-8.24204	2.25489	-1.82058	7.5778	3.75448	1.59169	7.09712	-3.06277	-2.84293	-13.7189	3.30226	-4.78124	13.7099
583	-6.54116	-8.46469	-4.28238	4.71069	6.56009	-2.82485	6.29538	14.9936	-2.66489	2.35585	5.49388	-3.25756	5.58738	10.1944	-5.26261	-3.8337	5.31357	5.4563	-4.03154	-4.47194	-3.66557	-4.87249	-7.36739	-5.77696	2.48613	-4.42911	1.80377	-4.30954	-6.0513	-2.04122	-2.3035	-3.90649	-1.60309	3.29493	-4.33993	4.17974	-2.07282	-4.80478	-2.15606	2.76924	-4.56091	2.58183	2.68751	4.44544	-1.77012	-3.71124	-8.26681	-3.07834	4.71546
584	-7.57369	-8.40177	-4.3292	5.4372	6.59375	-2.67967	8.02204	15.1908	-2.80664	3.01659	5.58873	-3.33822	6.78286	10.0404	-5.3289	-4.61463	5.44724	5.3534	-4.80179	-4.44696	-3.63807	-6.06285	-7.40409	-5.76628	3.07234	-4.47887	1.77823	-5.07682	-6.01176	-2.07184	-2.84905	-3.85319	-1.59736	4.00132	-4.33288	4.18018	-2.66503	-4.85516	-2.12004	3.33118	-4.49808	2.56519	3.21835	4.36745	-1.81849	-4.75177	-8.32653	-3.09444	5.71382
585	-8.58075	-8.22593	-4.3884	6.18168	6.59025	-2.55936	9.77781	15.2796	-3.02815	3.7028	5.61302	-3.46205	7.97869	9.75032	-5.35275	-5.41481	5.54616	5.19827	-5.57453	-4.37925	-3.582	-7.26158	-7.37633	-5.76308	3.68505	-4.49347	1.74048	-5.85193	-5.89516	-2.10888	-3.41081	-3.77426	-1.61502	4.71034	-4.26491	4.14969	-3.26689	-4.85889	-2.07509	3.8941	-4.4101	2.56167	3.74788	4.26109	-1.89178	-5.83921	-8.34647	-3.12433	6.75009
586	-9.73301	-7.93145	-4.49942	7.07608	6.51661	-2.43498	11.8394	15.3936	-3.34616	4.53468	5.56649	-3.58554	9.32838	9.36451	-5.37294	-6.393	5.59017	5.02517	-6.48912	-4.2894	-3.54207	-8.70262	-7.26657	-5.72903	4.42861	-4.47134	1.68739	-6.77796	-5.71612	-2.19063	-4.08855	-3.64005	-1.63473	5.53648	-4.15767	4.113	-3.98437	-4.81737	-2.02702	4.56454	-4.26628	2.55468	4.37006	4.10671	-1.99305	-7.15746	-8.26602	-3.14015	8.00515
587	-10.6953	-7.73261	-4.41734	7.81411	6.54137	-2.23383	13.5834	15.5141	-3.2845	5.23411	5.58021	-3.5934	10.4786	9.15609	-5.20456	-7.18781	5.71728	4.74953	-7.26945	-4.26096	-3.40388	-9.93537	-7.2996	-5.55339	5.06367	-4.50584	1.58388	-7.5782	-5.60439	-2.12537	-4.6744	-3.55901	-1.58304	6.24038	-4.12395	3.95721	-4.59904	-4.8601	-1.94769	5.13539	-4.21821	2.46715	4.9119	4.01287	-2.01547	-8.27397	-8.17099	-2.92595	9.06187
588	-11.7548	-7.59046	-4.39271	8.62931	6.5466	-2.00111	15.543	15.4692	-3.21249	6.04924	5.50007	-3.54194	11.6964	8.8074	-5.06927	-8.10263	5.9681	4.37907	-8.10659	-4.1537	-3.17084	-11.2841	-7.31351	-5.30116	5.77965	-4.52938	1.47001	-8.46991	-5.49612	-2.0663	-5.32181	-3.45	-1.51296	7.01615	-4.07158	3.76961	-5.28326	-4.8679	-1.83112	5.75011	-4.1155	2.32841	5.5164	3.92892	-2.04489	-9.52163	-8.01253	-2.66589	10.2373
589	-12.6527	-7.54095	-4.34997	9.32689	6.57571	-1.75149	17.1941	15.3784	-3.00124	6.7453	5.44103	-3.43971	12.7913	8.4457	-4.83259	-8.91863	6.1596	4.01314	-8.84148	-4.07819	-2.92289	-12.4699	-7.35475	-4.98001	6.40468	-4.55797	1.36335	-9.24139	-5.3969	-1.93318	-5.89545	-3.37852	-1.43856	7.6929	-4.0647	3.58022	-5.88812	-4.89099	-1.69523	6.30101	-4.06047	2.19257	6.04881	3.8639	-2.04419	-10.616	-7.89273	-2.37207	11.2242
590	-13.5801	-7.3143	-4.43163	10.0699	6.44829	-1.58368	18.8944	14.8851	-2.9755	7.41219	5.30372	-3.40644	13.8648	7.80347	-4.63431	-9.80033	6.1767	3.71257	-9.60106	-3.86158	-2.74174	-13.6916	-7.17974	-4.68403	7.05545	-4.47218	1.29629	-10.0258	-5.18814	-1.9052	-6.48742	-3.23183	-1.40076	8.38352	-3.9058	3.39701	-6.53187	-4.82395	-1.62564	6.88432	-3.92024	2.1469	6.5954	3.72487	-2.1163	-11.7456	-7.59418	-2.17705	12.2341
591	-14.7549	-7.09928	-4.30429	10.903	6.37752	-1.27848	20.9998	14.4301	-2.84455	8.21904	5.2345	-3.33452	14.9895	7.00483	-4.16474	-10.7785	6.28247	3.26952	-10.4638	-3.69587	-2.41126	-15.095	-7.0605	-4.2376	7.80575	-4.38889	1.13787	-10.9437	-4.99723	-1.75658	-7.17777	-3.07078	-1.30647	9.1803	-3.77629	3.11067	-7.28803	-4.81506	-1.47696	7.56622	-3.7968	2.01472	7.26345	3.62172	-2.15387	-13.0508	-7.26363	-1.79824	13.3889
592	-6.3394	9.2661	-2.59381	4.44941	-7.0249	-2.01466	8.39264	-12.5415	-6.61932	3.00274	-5.76716	-2.01691	5.85231	-10.1263	-5.10375	-5.52885	-6.39448	1.11575	-4.01987	5.23173	-2.48146	-5.57952	8.58436	-2.56331	3.03688	4.12667	1.67313	-3.60765	5.60253	-3.86698	-2.25722	3.73048	-2.03104	3.56801	5.8457	0.508885	-3.25259	4.21378	-1.92243	2.70265	5.12016	1.27124	2.54882	-4.37774	-2.11114	-4.57358	5.9043	-5.98425	4.90025
593	-7.37298	9.23645	-2.64945	5.17441	-7.06888	-1.86485	10.126	-12.4326	-6.77375	3.67092	-5.80186	-2.0833	7.04338	-9.94224	-5.17269	-6.30539	-6.23053	1.02408	-4.79019	5.20269	-2.46056	-6.76834	8.51273	-2.55967	3.62458	4.10008	1.64723	-4.37471	5.64571	-3.89816	-2.80337	3.68475	-2.01976	4.27318	5.80705	0.525791	-3.8376	4.10834	-1.88784	3.26542	5.06277	1.27088	3.08191	-4.31294	-2.154	-5.61331	5.83138	-5.99765	5.8989
594	-8.38362	9.09771	-2.73861	5.91876	-7.07964	-1.7441	11.8704	-12.1943	-6.97378	4.35696	-5.77464	-2.20745	8.23126	-9.62148	-5.20131	-7.08696	-6.00307	0.91661	-5.5631	5.12532	-2.42219	-7.96013	8.38407	-2.58798	4.23404	4.03487	1.61026	-5.15868	5.61503	-3.91213	-3.36606	3.61114	-2.02887	4.97756	5.70172	0.557758	-4.41988	3.95493	-1.84677	3.82949	4.98463	1.28984	3.6146	-4.21792	-2.2195	-6.69466	5.7113	-6.007	6.93479
595	-9.54199	8.85553	-2.90074	6.81561	-7.02606	-1.62732	13.9189	-11.9075	-7.26699	5.17971	-5.66221	-2.34845	9.57043	-9.20099	-5.22781	-8.02471	-5.67973	0.847062	-6.47791	5.03067	-2.40478	-9.38583	8.14758	-2.62369	4.96852	3.91601	1.55932	-6.10067	5.52937	-3.95241	-4.04538	3.48376	-2.03392	5.79693	5.55668	0.611985	-5.10224	3.72798	-1.80565	4.50181	4.8532	1.32011	4.24144	-4.07579	-2.30932	-7.99383	5.47826	-5.95854	8.18706
596	-10.5087	8.66652	-2.85559	7.5526	-7.05502	-1.42296	15.6624	-11.7802	-7.20436	5.87625	-5.59808	-2.36187	10.7148	-8.96005	-5.06293	-8.79698	-5.39696	0.629125	-7.25835	4.97168	-2.27725	-10.6137	8.00521	-2.47007	5.60256	3.86566	1.45605	-6.90714	5.53741	-3.87091	-4.63213	3.41609	-1.9739	6.49567	5.39805	0.525518	-5.7067	3.60718	-1.72835	5.07343	4.7913	1.24747	4.78598	-3.99754	-2.32508	-9.09649	5.34561	-5.69764	9.24279
597	-11.5712	8.54621	-2.85596	8.36753	-7.06379	-1.18941	17.5946	-11.4669	-7.08089	6.67637	-5.41699	-2.33919	11.923	-8.57766	-4.93336	-9.70706	-5.11338	0.270811	-8.0958	4.81352	-2.0766	-11.9542	7.80581	-2.25521	6.31543	3.79376	1.34292	-7.80417	5.55754	-3.79803	-5.28076	3.32342	-1.89252	7.26477	5.20139	0.427669	-6.36914	3.43288	-1.61609	5.68973	4.66371	1.13991	5.39285	-3.93058	-2.34867	-10.3231	5.15781	-5.36658	10.4165
598	-12.47	8.50978	-2.8214	9.06405	-7.08974	-0.936507	19.2181	-11.1948	-6.81753	7.35995	-5.2588	-2.26089	13.0081	-8.18388	-4.70258	-10.5075	-4.81431	-0.0552338	-8.83095	4.68234	-1.85388	-13.1336	7.61874	-1.96344	6.93876	3.73873	1.23666	-8.57938	5.59471	-3.65519	-5.85518	3.26763	-1.81098	7.9371	5.04325	0.297751	-6.95869	3.29276	-1.48322	6.24157	4.58199	1.02258	5.92705	-3.88256	-2.3436	-11.4028	5.03636	-5.02329	11.4012
599	-13.4022	8.3236	-2.94238	9.81181	-6.97185	-0.783317	20.8265	-10.4819	-6.61856	8.00655	-5.043	-2.26653	14.0645	-7.51086	-4.51459	-11.3337	-4.41394	-0.213719	-9.59109	4.43032	-1.7299	-14.3308	7.23974	-1.77907	7.57302	3.56824	1.17352	-9.38216	5.49781	-3.57932	-6.44885	3.13325	-1.75743	8.61617	4.77151	0.269739	-7.56309	3.05904	-1.42143	6.8268	4.44256	1.01477	6.47781	-3.75559	-2.40543	-12.4943	4.70895	-4.69991	12.4034
600	-14.5818	8.11495	-2.85538	10.6477	-6.89729	-0.486787	22.8434	-9.77445	-6.32066	8.79943	-4.86898	-2.2214	15.1678	-6.67593	-4.05779	-12.2619	-3.96269	-0.528681	-10.4544	4.19205	-1.44872	-15.711	6.83838	-1.43752	8.30615	3.38469	1.01917	-10.3133	5.47019	-3.39647	-7.14103	2.99209	-1.64621	9.4009	4.45158	0.145372	-8.29055	2.84852	-1.27843	7.51055	4.29764	0.918925	7.14882	-3.67087	-2.43574	-13.7608	4.40399	-4.19078	13.5516
601	-13.6722	-0.583174	7.75723	5.29281	0.537011	10.7113	20.6856	-0.163776	12.1112	6.40057	1.08798	6.538	13.7406	0.24175	8.00825	-6.84502	4.16779	-8.56884	-8.77897	-0.732803	6.09177	-13.0035	-2.37472	8.92658	6.72713	-0.498888	-4.31315	-9.38083	1.70832	7.29789	-7.06758	0.238828	3.49772	8.18869	-2.11169	-5.25017	-6.91879	-1.0488	5.54788	5.9647	-0.724526	-5.65498	7.25312	-0.278168	4.24714	-11.0447	1.26427	9.44299	9.72344
602	-12.2041	-0.588462	7.63733	4.42093	0.517796	10.1079	18.3385	-0.288483	11.7347	5.56388	1.01198	6.28444	12.3774	0.223792	7.9844	-5.88307	3.86929	-8.13936	-7.82025	-0.695029	5.77276	-11.4001	-2.29213	8.86936	5.97136	-0.446665	-4.07911	-8.28791	1.61672	7.13336	-6.25571	0.2338	3.4958	7.23743	-2.07012	-5.20561	-6.02785	-0.928627	5.40778	5.22714	-0.697527	-5.41807	6.45184	-0.265268	4.23926	-9.6668	1.29217	9.1701	8.47291
603	-10.7403	-0.594251	7.52322	3.5247	0.500515	9.52916	15.995	-0.420164	11.4087	4.70354	0.948029	6.15253	10.9581	0.205072	7.9569	-4.83161	3.58377	-7.77983	-6.84397	-0.659134	5.46898	-9.90968	-2.2308	8.89287	5.19758	-0.393412	-3.85353	-7.1925	1.51736	6.92025	-5.43607	0.22568	3.43952	6.29297	-2.01359	-5.11901	-5.12965	-0.808455	5.30459	4.49023	-0.676704	-5.22681	5.65128	-0.2501	4.17241	-8.28737	1.33122	8.9512	7.16684
604	-9.2483	-0.599602	7.40113	2.56128	0.48782	9.00559	13.7671	-0.513253	10.8753	3.858	0.898974	6.14814	9.44281	0.185183	7.93975	-3.79556	3.28317	-7.37363	-5.81279	-0.635845	5.26797	-8.34884	-2.13037	8.73778	4.38586	-0.339136	-3.72087	-6.06914	1.41715	6.71248	-4.60176	0.218521	3.40199	5.35909	-1.9354	-4.97152	-4.2271	-0.687793	5.20444	3.73712	-0.66437	-5.09744	4.83865	-0.235417	4.12302	-6.91299	1.38663	8.81354	5.81466
605	-7.69476	-0.60012	7.22095	1.55613	0.475944	8.4823	11.5147	-0.656899	10.681	2.95584	0.836397	6.05054	7.84647	0.165044	8.02588	-2.71709	3.02136	-7.08859	-4.70958	-0.623244	5.15383	-6.87173	-1.99042	8.36807	3.53194	-0.283221	-3.65887	-4.91672	1.30892	6.46466	-3.74374	0.20859	3.31756	4.38729	-1.85975	-4.83391	-3.30378	-0.563787	5.08006	2.9716	-0.648267	-4.9396	3.98889	-0.221501	4.10855	-5.49048	1.43369	8.62091	4.39529
606	-6.13063	-0.603632	7.07093	0.547669	0.46696	8.00643	9.21518	-0.771946	10.2625	2.05367	0.772957	5.94513	6.25132	0.144437	8.05021	-1.68029	2.76398	-6.79927	-3.6162	-0.606727	5.00771	-5.30444	-1.87624	8.14616	2.69935	-0.228805	-3.60504	-3.78391	1.21024	6.2703	-2.90136	0.200059	3.25641	3.42761	-1.77711	-4.676	-2.41834	-0.443652	4.91386	2.22249	-0.629376	-4.762	3.15502	-0.206525	4.06022	-4.11703	1.4768	8.42358	3.02347
607	-4.55727	-0.605712	6.90479	-0.419695	0.455974	7.51026	6.84161	-0.934024	10.1322	1.17729	0.705897	5.79339	4.68553	0.123593	7.99522	-0.6951	2.54761	-6.60039	-2.53231	-0.597712	4.92315	-3.77742	-1.74956	7.8533	1.90043	-0.176156	-3.52508	-2.67601	1.10855	6.0471	-2.08754	0.190204	3.16855	2.4775	-1.70096	-4.53538	-1.5493	-0.326105	4.76476	1.49351	-0.614322	-4.61376	2.34194	-0.191498	4.00211	-2.81986	1.507	8.18593	1.75278
608	-2.85269	-0.610453	6.75089	-1.44486	0.446419	7.01942	4.33292	-1.07508	9.78391	0.294974	0.633869	5.59967	3.0643	0.102094	7.94878	0.324228	2.30224	-6.33663	-1.38092	-0.581482	4.7788	-2.16166	-1.63947	7.66233	1.08148	-0.122219	-3.44513	-1.52318	0.997126	5.7791	-1.24617	0.180334	3.08341	1.47561	-1.61589	-4.37388	-0.662561	-0.206347	4.61967	0.737135	-0.600049	-4.4699	1.49353	-0.177933	3.99618	-1.51537	1.52183	7.87111	0.50511
609	-1.19349	-0.622797	6.68226	-2.36448	0.43396	6.51394	1.80482	-1.2275	9.50442	-0.515091	0.561729	5.36725	1.55609	0.0825069	7.95856	1.24754	2.07599	-6.08693	-0.290146	-0.573052	4.69897	-0.645399	-1.53522	7.47846	0.322427	-0.0727641	-3.40623	-0.42089	0.903562	5.60564	-0.464267	0.171874	3.01698	0.514853	-1.53586	-4.22329	0.125381	-0.0985925	4.43903	0.0505275	-0.58001	-4.28698	0.698063	-0.164434	3.97045	-0.310502	1.52289	7.51872	-0.684636
610	0.538523	-0.634561	6.59884	-3.25169	0.416025	5.92708	-0.855672	-1.3925	9.24231	-1.32742	0.489936	5.13916	0.0257751	0.0632422	8.04647	2.22027	1.82528	-5.79055	0.85502	-0.563862	4.61238	0.929387	-1.39372	7.12253	-0.457376	-0.0207549	-3.28753	0.735472	0.797001	5.37	0.336747	0.163966	2.96248	-0.496415	-1.44332	-4.04174	0.906426	0.00793214	4.27105	-0.66711	-0.5622	-4.11897	-0.112096	-0.148764	3.89449	0.90803	1.5349	7.21569	-1.88461
611	2.26366	-0.648408	6.5381	-4.054	0.395574	5.32542	-3.26614	-1.52925	8.91612	-2.08567	0.41899	4.89056	-1.47097	0.0438752	8.06528	3.15226	1.5808	-5.49508	1.95253	-0.56444	4.6063	2.47322	-1.26739	6.83511	-1.21952	0.0305174	-3.14263	1.84662	0.69768	5.16321	1.09314	0.15462	2.87751	-1.49927	-1.37165	-3.91748	1.62665	0.106464	4.10447	-1.34507	-0.545668	-3.9624	-0.887179	-0.131297	3.75779	2.05817	1.53709	6.88505	-3.01391
612	5.67168	-0.656797	6.21898	-5.53523	0.351592	4.11026	-7.71213	-1.78497	8.33878	-3.49307	0.295801	4.50625	-4.41581	0.00364672	7.83052	5.12113	1.07967	-4.91227	4.08387	-0.542464	4.40521	5.47986	-1.0038	6.18825	-2.77362	0.135754	-2.80228	4.07782	0.473423	4.58953	2.54362	0.134375	2.67308	-3.5011	-1.23426	-3.68518	2.99615	0.294638	3.75622	-2.60766	-0.496275	-3.5334	-2.38154	-0.0949892	3.42616	4.30734	1.55998	6.32926	-5.22947
613	7.24035	-0.660241	6.0677	-6.16001	0.330505	3.55519	-9.65481	-1.89519	8.07594	-4.10786	0.245642	4.37152	-5.76413	-0.0149012	7.70651	6.085	0.846023	-4.65846	5.0681	-0.529929	4.29278	6.85068	-0.903629	5.9926	-3.52324	0.186485	-2.64005	5.10319	0.372386	4.3388	3.20298	0.125081	2.57852	-4.39241	-1.15577	-3.5337	3.61773	0.379717	3.61079	-3.16846	-0.476858	-3.36148	-3.06863	-0.079245	3.29825	5.37362	1.59516	6.1844	-6.28799
614	10.7433	-0.666161	5.71131	-7.72799	0.306889	2.65352	-13.9141	-2.17039	7.73324	-5.29739	0.148862	4.11331	-8.76558	-0.056113	7.44035	8.12389	0.308125	-4.00381	7.27256	-0.504629	4.06372	9.85116	-0.672303	5.50449	-5.30546	0.304973	-2.39349	7.33173	0.158968	3.83329	4.63672	0.105068	2.37641	-6.33427	-0.971038	-3.16558	4.97192	0.566342	3.24504	-4.40326	-0.435216	-2.99114	-4.58798	-0.0457654	3.04995	7.81924	1.69048	5.92347	-8.87559
615	12.4711	-0.657792	5.41698	-8.45791	0.293198	2.18857	-15.7869	-2.24053	7.22837	-5.80659	0.101044	3.94478	-10.2911	-0.0781445	7.16622	9.05947	0.0323702	-3.62538	8.33169	-0.469963	3.76919	11.2391	-0.55291	5.21722	-6.23256	0.366669	-2.26141	8.39387	0.055557	3.58155	5.33836	0.0954253	2.28021	-7.2421	-0.861005	-2.92781	5.64928	0.659342	3.07558	-4.99239	-0.410058	-2.77537	-5.3294	-0.0324053	3.00582	9.06591	1.71892	5.69221	-10.1558
616	14.3775	-0.640483	5.00744	-9.25301	0.277878	1.67526	-17.6481	-2.28586	6.55688	-6.28456	0.0443124	3.67906	-12.0846	-0.103766	6.87976	10.0638	-0.277171	-3.18267	9.53653	-0.437666	3.49265	12.6807	-0.403803	4.79425	-7.2579	0.436609	-2.0035	9.556	-0.0729699	3.20792	6.10848	0.0844988	2.16851	-8.19376	-0.714349	-2.59167	6.4143	0.765685	2.83368	-5.71023	-0.386763	-2.56682	-6.15976	-0.0130207	2.84198	10.4501	1.74846	5.4255	-11.4968
617	15.9314	-0.625004	4.65923	-9.87366	0.263601	1.23572	-18.9771	-2.30501	5.98541	-6.61671	0.00134306	3.46223	-13.6057	-0.125716	6.60905	10.8776	-0.523351	-2.83645	10.4984	-0.407104	3.23272	13.8183	-0.270051	4.38063	-8.09694	0.4939	-1.78862	10.4718	-0.184151	2.85031	6.7167	0.0720167	2.01153	-8.95921	-0.602961	-2.33955	7.04353	0.854627	2.5778	-6.31848	-0.360095	-2.33893	-6.84434	0.0046103	2.66424	11.5621	1.73563	5.03298	-12.5477
618	17.5629	-0.586473	4.0597	-10.4504	0.240722	0.666105	-20.2756	-2.29556	5.23086	-6.97574	-0.0475656	3.2055	-15.3039	-0.151107	6.19312	11.6733	-0.863131	-2.2307	11.4794	-0.349507	2.75105	14.9876	-0.0868805	3.72869	-9.00823	0.556232	-1.54823	11.4184	-0.325491	2.31207	7.37769	0.0564573	1.80534	-9.78897	-0.469058	-2.02973	7.77272	0.959172	2.22437	-7.03669	-0.321962	-2.02076	-7.6121	0.0280099	2.37106	12.6421	1.6453	4.27194	-13.6224
619	18.9423	-0.474267	2.71667	-10.8838	0.203826	-0.0923227	-21.3997	-2.18277	3.84941	-7.37765	-0.115206	2.80111	-16.9036	-0.179089	5.28189	12.283	-1.26213	-1.39257	12.0924	-0.238927	1.83881	15.974	0.174572	2.64792	-9.72184	0.610289	-1.01637	12.2348	-0.492976	1.55684	7.94956	0.0302307	1.39915	-10.55	-0.276888	-1.55313	8.48052	1.06728	1.62551	-7.79434	-0.262615	-1.54388	-8.32878	0.061174	1.80449	13.5776	1.44984	3.04116	-14.3067
620	16.0218	0.642051	4.96345	-9.93098	-0.852538	1.34734	-19.098	-4.49332	6.05868	-6.73245	-0.978666	3.78168	-13.657	-1.57077	6.84731	10.7907	-1.43334	-3.19012	10.5512	0.417968	3.4134	13.8048	0.989681	4.68049	-8.14312	1.11491	-1.88881	10.6203	0.787491	2.844	6.75859	0.68484	2.05169	-9.00447	0.114339	-2.72796	7.00862	1.59148	2.70838	-6.33131	0.292542	-2.44938	-6.89652	-0.631325	2.73689	11.56	2.84982	4.9095	-12.7054
621	15.9961	1.76786	4.81352	-9.88453	-1.84562	1.19994	-19.2895	-6.34218	5.7233	-6.89435	-1.82472	3.84538	-13.6663	-2.82055	6.69961	10.6181	-2.29084	-3.24829	10.515	1.15215	3.33358	13.7663	2.14516	4.63005	-8.13808	1.65421	-1.81572	10.691	1.60106	2.57967	6.76892	1.2082	1.93279	-9.04085	0.790873	-2.91387	6.94047	2.23376	2.64363	-6.3421	0.898484	-2.42159	-6.91622	-1.18741	2.6144	11.5327	3.77119	4.48032	-12.7368
622	16.0439	2.95894	4.2703	-9.83253	-2.87476	0.821706	-19.5463	-8.08002	4.62106	-7.06741	-2.69042	3.54964	-13.7609	-4.09259	6.13464	10.4018	-3.23613	-2.96928	10.4532	1.9045	2.93898	13.8353	3.40864	4.21666	-8.14081	2.222	-1.55009	10.7569	2.35298	1.96185	6.80005	1.71937	1.60884	-9.08969	1.59312	-2.8201	6.86752	2.90302	2.31771	-6.42773	1.57563	-2.26857	-6.97398	-1.75612	2.25348	11.475	4.52391	3.48884	-12.6593
623	16.1007	3.8064	3.47645	-9.67266	-3.56103	0.253503	-19.7228	-9.07459	3.05253	-7.15943	-3.29669	2.97765	-13.8706	-4.9795	5.36076	10.215	-3.9942	-2.49681	10.3704	2.4064	2.3858	13.8962	4.32776	3.50197	-8.13686	2.66271	-1.18583	10.8166	2.85168	1.26247	6.84259	2.07867	1.22036	-9.13523	2.2556	-2.53111	6.83229	3.42112	1.89633	-6.54877	2.11946	-2.00913	-7.06444	-2.17976	1.83748	11.5018	5.01151	2.421	-12.5544
624	15.9926	-1.92841	4.71865	-9.88792	1.38647	1.21381	-19.4199	-0.267837	6.66551	-6.84656	1.00778	3.56283	-13.6947	1.32105	6.8247	11.0541	0.385858	-2.51568	10.5492	-1.25154	3.20968	13.9171	-1.54399	4.17006	-8.22253	-0.118825	-1.86997	10.5053	-1.12187	3.14313	6.75121	-0.532945	2.11993	-9.04507	-1.40002	-2.18219	7.20008	0.127902	2.67046	-6.32229	-1.01872	-2.27187	-6.87663	0.634367	2.78581	11.6926	0.670274	5.35644	-12.7343
625	15.9418	-3.00482	4.359	-9.80378	2.35249	0.949569	-19.8908	1.55124	6.8569	-7.10393	1.82361	3.44343	-13.7366	2.56771	6.65748	11.1075	1.08923	-1.99519	10.5113	-1.94489	2.95566	13.9761	-2.58893	3.67632	-8.28652	-0.651844	-1.78051	10.4753	-1.9797	3.14066	6.75514	-1.0664	2.06025	-9.11667	-2.03705	-1.8947	7.29889	-0.506155	2.57265	-6.32495	-1.59555	-2.08395	-6.87871	1.19859	2.70662	11.783	-0.341966	5.32375	-12.7907
626	15.9639	-4.07275	3.60065	-9.71326	3.32664	0.451863	-20.426	3.46995	6.2798	-7.37012	2.57924	2.96907	-13.8642	3.82786	6.07272	11.1094	1.65147	-1.15729	10.4478	-2.58013	2.39173	14.1452	-3.58363	2.80799	-8.3615	-1.20626	-1.49775	10.4414	-2.88641	2.78268	6.77987	-1.61089	1.79546	-9.2019	-2.59185	-1.31186	7.39827	-1.15419	2.21261	-6.4017	-2.20874	-1.75626	-6.91817	1.79499	2.39073	11.837	-1.42436	4.70858	-12.7369
627	16.0033	-4.75621	2.66101	-9.52851	3.93392	-0.193485	-20.7816	4.82603	5.04885	-7.52301	3.03254	2.28035	-13.9967	4.69941	5.28509	11.0751	1.94651	-0.2944	10.364	-2.93408	1.73412	14.2718	-4.14634	1.79477	-8.41335	-1.63256	-1.12024	10.4294	-3.57791	2.26977	6.81781	-2.01184	1.44957	-9.27386	-2.91488	-0.667689	7.4946	-1.64178	1.76517	-6.51585	-2.66561	-1.36134	-6.99477	2.2521	2.00878	11.9458	-2.28496	3.91721	-12.648
628	18.9235	0.572482	2.56245	-10.897	-0.703394	-0.201688	-21.398	-3.66658	3.31458	-7.50693	-0.948934	2.81089	-16.9941	-1.52176	5.07231	12.181	-2.07516	-1.48028	12.1042	0.466791	1.74879	15.9245	1.2515	2.58494	-9.8132	1.22613	-0.977242	12.3548	0.313579	1.26029	7.97786	0.525676	1.27554	-10.5541	0.397616	-1.65532	8.44315	1.71779	1.53196	-7.85333	0.332973	-1.50212	-8.3808	-0.48937	1.65576	13.5873	2.28201	2.63342	-14.3257
629	18.7385	1.62274	2.63086	-10.8062	-1.62225	-0.253932	-21.5553	-5.40874	3.03265	-7.75044	-1.7419	2.86152	-16.7251	-2.84461	4.85631	11.8636	-2.84344	-1.65298	11.8783	1.15104	1.74493	15.734	2.31801	2.63093	-9.7328	1.8368	-0.996435	12.3035	1.14805	0.983905	7.87399	1.02993	1.16647	-10.4251	1.07509	-1.79633	8.25074	2.35514	1.50996	-7.70103	0.937764	-1.55269	-8.2604	-1.06577	1.56396	13.3943	3.14804	2.32002	-14.1877
630	18.1469	2.53768	2.86104	-10.5377	-2.41932	-0.1786	-21.3102	-6.96385	2.97257	-7.75906	-2.41342	2.89958	-15.942	-3.78533	4.84122	11.3984	-3.42013	-1.91362	11.4951	1.71686	1.87855	15.2995	3.20253	2.85229	-9.36687	2.29061	-1.04555	11.9829	1.87229	0.916922	7.60884	1.45642	1.11707	-10.0995	1.62827	-1.99702	7.86515	2.85162	1.58073	-7.38194	1.43701	-1.66638	-7.93086	-1.54809	1.57962	12.9459	3.92007	2.22227	-13.7997
631	17.2062	3.27746	3.13135	-10.13	-3.07592	-0.00642941	-20.6409	-8.19193	2.92576	-7.52097	-2.93949	2.9048	-14.9427	-4.47255	5.01233	10.8069	-3.79097	-2.17456	10.9745	2.13921	2.09987	14.6452	3.8678	3.1241	-8.79818	2.576	-1.10598	11.4513	2.44301	1.01186	7.25372	1.81897	1.12948	-9.65318	2.03682	-2.24538	7.35865	3.19702	1.70545	-6.98298	1.84618	-1.82059	-7.53928	-1.94652	1.68582	12.2836	4.55746	2.24727	-13.2385
632	18.9002	-1.4724	2.36771	-10.8625	1.09146	-0.308731	-21.6296	-0.625457	3.75133	-7.60055	0.680666	2.63135	-17.029	1.15733	5.05137	12.3961	-0.589809	-0.929608	12.1025	-0.902314	1.58173	16.0152	-0.794315	2.17279	-9.89131	0.0127137	-0.958714	12.254	-1.35977	1.52244	7.97179	-0.476227	1.33169	-10.5879	-0.860513	-1.20189	8.61101	0.434658	1.49872	-7.84536	-0.826404	-1.34516	-8.36332	0.622914	1.69875	13.6938	0.531718	2.99233	-14.3491
633	18.6915	-2.51225	2.23707	-10.7367	1.99345	-0.469567	-22.0497	1.08254	3.96488	-7.93282	1.43296	2.51174	-16.7946	2.4832	4.81466	12.2982	0.158252	-0.540163	11.875	-1.56502	1.4135	15.9168	-1.80775	1.79975	-9.88989	-0.60352	-0.959174	12.1002	-2.22672	1.51262	7.86176	-0.988219	1.27956	-10.4935	-1.47749	-0.876392	8.58876	-0.228767	1.44302	-7.68481	-1.42076	-1.2334	-8.22477	1.20062	1.65156	13.6105	-0.403903	3.04838	-14.2347
634	18.0789	-3.44062	2.29171	-10.4376	2.78295	-0.488856	-22.0395	2.61076	4.34761	-8.01784	2.09134	2.40328	-16.0362	3.44367	4.78471	12.0181	0.860331	-0.326718	11.4904	-2.14546	1.40725	15.5631	-2.74256	1.65459	-9.58524	-1.10178	-0.993753	11.6958	-2.89413	1.66366	7.59144	-1.41432	1.27794	-10.198	-2.04625	-0.672739	8.34423	-0.81062	1.48585	-7.35879	-1.9279	-1.21085	-7.88028	1.66971	1.70399	13.2574	-1.19891	3.27196	-13.8663
635	17.1211	-4.19671	2.41956	-10.0047	3.43924	-0.394984	-21.561	3.88803	4.66062	-7.84088	2.62949	2.29125	-15.0553	4.1593	4.94485	11.565	1.44462	-0.233559	10.9688	-2.6074	1.52066	14.9724	-3.5142	1.63692	-9.05794	-1.45941	-1.04436	11.1029	-3.34237	1.91823	7.23198	-1.7689	1.33053	-9.77589	-2.53991	-0.595944	7.94438	-1.2805	1.58946	-6.95406	-2.35793	-1.25146	-7.47652	2.04627	1.84015	12.6734	-1.84779	3.56072	-13.3213
636	18.3053	0.539932	3.48713	-10.735	-0.707451	0.315671	-21.0297	-3.92819	4.46577	-7.31577	-0.915144	3.18201	-16.1339	-1.50479	5.69952	11.9259	-1.84796	-2.04619	11.8725	0.417261	2.37302	15.517	1.11468	3.38615	-9.49784	1.1835	-1.40728	11.9825	0.440943	1.79913	7.70423	0.550532	1.56079	-10.194	0.278882	-2.00437	8.11456	1.66799	1.98687	-7.46687	0.286434	-1.87829	-8.0358	-0.522326	2.08613	13.1334	2.4566	3.48281	-14.0919
637	17.2385	0.573498	4.406	-10.3781	-0.775771	0.897923	-20.1615	-4.28541	5.4835	-7.03673	-0.946143	3.5374	-14.9361	-1.54953	6.44497	11.3823	-1.61611	-2.67852	11.267	0.405803	2.99332	14.7225	1.0277	4.18113	-8.84481	1.15346	-1.71394	11.3187	0.627386	2.38174	7.25272	0.6194	1.86533	-9.6089	0.18752	-2.39999	7.55445	1.62481	2.40716	-6.87271	0.275177	-2.19319	-7.47119	-0.576941	2.49002	12.4039	2.68063	4.34918	-13.4813
638	18.281	-1.60102	3.28324	-10.6993	1.15075	0.204851	-21.2798	-0.644809	4.93731	-7.41142	0.750064	2.99855	-16.1688	1.1726	5.67859	12.1458	-0.328867	-1.48301	11.8707	-1.0038	2.19962	15.6113	-1.01296	2.95752	-9.57393	0.00147457	-1.38923	11.8793	-1.27233	2.06754	7.69807	-0.465753	1.61774	-10.2285	-1.00882	-1.54029	8.28369	0.375085	1.95338	-7.45887	-0.876337	-1.72088	-8.01797	0.611718	2.12996	13.2432	0.652692	3.85272	-14.1161
639	17.2116	-1.78334	4.18155	-10.3387	1.27404	0.775675	-20.4527	-0.461925	6.03261	-7.14214	0.888807	3.33524	-14.9727	1.2602	6.423	11.6226	0.0432999	-2.06332	11.2651	-1.14041	2.80464	14.826	-1.30788	3.7106	-8.92304	-0.0617782	-1.69538	11.2091	-1.19324	2.66697	7.24597	-0.494708	1.92776	-9.6466	-1.21853	-1.89325	7.73412	0.25138	2.37159	-6.86434	-0.941182	-2.02852	-7.45241	0.617256	2.53618	12.5243	0.703139	4.75468	-13.5078
640	18.1886	1.60608	3.39193	-10.6689	-1.6401	0.210226	-21.2274	-5.67427	4.09655	-7.57907	-1.72635	3.23338	-16.0696	-2.80858	5.56097	11.6833	-2.64996	-2.14246	11.713	1.12742	2.28982	15.383	2.20652	3.32754	-9.46144	1.79183	-1.37841	12.0204	1.26046	1.53184	7.65398	1.05271	1.42966	-10.1272	0.962136	-2.1208	7.98431	2.30108	1.91653	-7.4043	0.881292	-1.87259	-7.98691	-1.08482	1.95586	12.9968	3.2863	3.03999	-13.9897
641	17.2168	1.80441	4.14695	-10.3286	-1.84454	0.697395	-20.5175	-6.26875	5.03278	-7.29213	-1.86692	3.564	-14.9528	-2.95798	6.16395	11.1739	-2.55691	-2.68284	11.2073	1.21787	2.83835	14.6673	2.29517	4.00585	-8.8571	1.78913	-1.61809	11.4324	1.52247	2.03407	7.24268	1.16995	1.65662	-9.62478	0.96029	-2.50689	7.48534	2.33284	2.28952	-6.89071	0.948648	-2.14427	-7.48357	-1.19131	2.28056	12.3293	3.60582	3.72744	-13.4541
642	18.1405	-2.62713	2.98878	-10.5977	2.06104	-0.0105054	-21.7422	1.08535	5.06733	-7.76544	1.51797	2.87595	-16.1385	2.4753	5.51967	12.1214	0.376053	-1.02062	11.7096	-1.67274	1.94813	15.5697	-2.00443	2.4792	-9.61575	-0.605341	-1.3418	11.816	-2.13283	2.06346	7.64167	-0.978791	1.5435	-10.1962	-1.61161	-1.19323	8.3201	-0.265782	1.85004	-7.38828	-1.44737	-1.55735	-7.9513	1.18078	2.04342	13.2146	-0.29398	3.77416	-14.0376
643	17.1628	-2.94243	3.69489	-10.2487	2.30873	0.4497	-21.1086	1.49259	6.14741	-7.50039	1.75846	3.16459	-15.0261	2.66316	6.12001	11.6573	0.781673	-1.44512	11.2035	-1.89124	2.45896	14.8758	-2.40884	3.05818	-9.01652	-0.687414	-1.58028	11.2107	-2.15855	2.61076	7.22914	-1.06497	1.78186	-9.70093	-1.88017	-1.4832	7.84856	-0.443685	2.2176	-6.87334	-1.57759	-1.80228	-7.44525	1.24604	2.37477	12.5727	-0.393615	4.54756	-13.5076
644	17.1212	2.68304	3.78878	-10.2263	-2.58978	0.448168	-20.5055	-7.51208	4.14461	-7.41887	-2.51183	3.35948	-14.8744	-3.90351	5.75085	10.9512	-3.24041	-2.54929	11.0481	1.76885	2.56239	14.6031	3.21266	3.72404	-8.78128	2.2383	-1.43468	11.4088	2.10453	1.61406	7.20946	1.55797	1.43452	-9.60332	1.55266	-2.48993	7.36967	2.8277	2.07057	-6.895	1.45222	-2.06303	-7.46258	-1.63236	2.03909	12.2114	4.19287	3.06565	-13.3152
645	17.0482	-3.73529	3.17754	-10.1185	3.0146	0.113931	-21.3002	2.92222	5.64312	-7.69673	2.32504	2.82659	-14.9723	3.60384	5.69217	11.6011	1.24844	-0.885135	11.0432	-2.3593	2.05864	14.8851	-3.14798	2.44262	-8.99854	-1.13682	-1.38315	11.1114	-2.83394	2.38775	7.19108	-1.47494	1.60447	-9.70731	-2.32588	-1.09212	7.86253	-0.939837	1.97297	-6.87097	-2.04145	-1.59007	-7.41015	1.70353	2.16803	12.5397	-1.20256	4.17203	-13.3868
646	8.99821	1.15187	6.41439	-7.03236	-1.24653	3.32233	-11.5426	-4.75099	7.49472	-4.64796	-0.975727	4.43645	-7.18759	-1.81644	7.75495	6.94195	-0.587907	-4.82779	6.17419	0.546581	4.44756	8.26509	0.795442	6.16196	-4.3526	0.991963	-2.57735	6.31342	1.47202	4.15952	3.92865	0.905548	2.60167	-5.3724	-0.348151	-3.86453	4.17981	1.44451	3.6046	-3.76806	0.430919	-3.38154	-3.83971	-0.89328	3.323	6.51171	3.12659	5.93056	-7.62173
647	9.14198	2.49183	6.56357	-7.06719	-2.43812	3.15433	-11.6607	-6.80402	7.0645	-4.65703	-1.9034	4.50697	-7.28976	-3.13577	7.53698	6.81553	-1.54688	-4.82358	6.25583	1.36385	4.45091	8.38061	2.04101	6.30901	-4.39468	1.54623	-2.57457	6.45731	2.31875	3.97497	4.00365	1.48397	2.54664	-5.46741	0.295144	-4.04611	4.1432	2.19513	3.51458	-3.81355	1.15266	-3.3171	-3.92374	-1.52413	3.23847	6.59808	4.19191	5.6322	-7.78263
648	9.16957	3.8239	6.19801	-6.96536	-3.6167	2.69354	-11.8257	-8.82771	6.44432	-4.63491	-2.83629	4.2675	-7.40054	-4.53068	6.99134	6.6067	-2.57109	-4.58737	6.26362	2.16903	4.10503	8.46927	3.33286	6.10267	-4.38107	2.09305	-2.42369	6.51234	3.06005	3.42711	4.06338	2.02773	2.33432	-5.55207	1.00967	-4.06461	4.06419	2.94321	3.17647	-3.91264	1.93295	-3.20702	-3.9939	-2.13772	2.91986	6.63652	5.13495	4.92265	-7.78896
649	9.33708	4.86228	5.61932	-6.90699	-4.54566	2.16613	-12.1492	-10.2121	5.3597	-4.65879	-3.52321	3.80255	-7.66916	-5.67559	6.46505	6.5491	-3.47672	-4.35209	6.38759	2.84262	3.79471	8.6721	4.44464	5.61213	-4.4285	2.50855	-2.12493	6.68601	3.67145	2.89987	4.18254	2.46636	2.06957	-5.72066	1.66411	-3.94597	4.06775	3.58925	2.83312	-4.07099	2.58277	-3.01845	-4.15655	-2.66947	2.64423	6.78131	5.7648	4.03598	-7.90205
650	9.34588	5.82699	4.49319	-6.62722	-5.35095	1.27401	-12.3906	-11.2221	3.35244	-4.60743	-4.16262	2.93442	-7.89645	-6.72891	5.52636	6.36087	-4.39018	-3.73187	6.42555	3.4825	3.18975	8.80692	5.58815	4.63876	-4.37641	2.92338	-1.65128	6.75145	4.15418	2.03008	4.2501	2.83059	1.56502	-5.83834	2.41286	-3.53962	4.02409	4.23276	2.26319	-4.24879	3.27603	-2.68508	-4.29709	-3.17772	2.14921	6.84459	6.26801	2.673	-7.86289
651	8.95615	-2.54439	6.06238	-6.97182	1.90097	3.13462	-11.9574	0.696031	8.27699	-4.78345	1.38285	4.1766	-7.23408	1.74946	7.72707	7.28507	1.78196	-3.94921	6.17159	-1.61469	4.18383	8.40713	-2.4092	5.51636	-4.44888	-0.503758	-2.55451	6.17276	-0.863408	4.5254	3.91919	-0.656623	2.68921	-5.41511	-1.94123	-3.29039	4.43459	-0.503062	3.55414	-3.75571	-1.36531	-3.13837	-3.81381	0.75425	3.38668	6.68794	0.230635	6.5244	-7.65705
652	9.06934	-3.89132	5.95568	-6.96135	3.0646	2.82616	-12.3881	2.7462	8.43605	-4.8983	2.29659	4.04425	-7.37056	3.06211	7.48853	7.40256	2.50757	-3.32046	6.25129	-2.40898	3.99053	8.63065	-3.6001	5.17255	-4.56166	-1.04772	-2.53496	6.21305	-1.73684	4.61035	3.98715	-1.23843	2.69919	-5.54362	-2.54716	-3.02176	4.59156	-1.23227	3.42579	-3.79156	-2.04449	-2.88428	-3.8779	1.39207	3.35118	6.9048	-0.84842	6.66577	-7.84322
653	9.06767	-5.13073	5.34523	-6.81549	4.17532	2.22884	-12.8648	4.81475	8.40357	-4.97889	3.15167	3.6078	-7.51756	4.44495	6.92117	7.43541	3.15268	-2.46539	6.25727	-3.10737	3.46117	8.82529	-4.6992	4.48452	-4.61796	-1.58693	-2.3675	6.17079	-2.61092	4.31556	4.04016	-1.80319	2.54899	-5.66237	-3.10439	-2.58192	4.70525	-1.95731	3.04952	-3.8803	-2.76869	-2.57052	-3.92838	2.03032	3.08096	7.06965	-1.98274	6.38219	-7.87344
654	9.21296	-6.04474	4.58061	-6.72278	5.03211	1.59492	-13.4132	6.38332	7.74303	-5.07454	3.7141	3.0052	-7.81583	5.57411	6.3771	7.58448	3.67444	-1.70093	6.37974	-3.68686	2.99794	9.11348	-5.51341	3.60598	-4.71767	-1.98365	-2.05634	6.26193	-3.36984	4.003	4.15384	-2.27006	2.33498	-5.85975	-3.524	-2.0762	4.87249	-2.56239	2.67376	-4.03021	-3.34707	-2.21569	-4.07393	2.58659	2.84739	7.30787	-2.88836	5.81039	-8.00491
655	9.20243	-6.77953	3.29263	-6.4144	5.71439	0.614092	-13.8446	7.86724	6.09394	-5.08503	4.1515	2.01844	-8.07031	6.60634	5.42211	7.57393	3.98815	-0.625763	6.41635	-4.16257	2.25685	9.32834	-6.17593	2.26877	-4.71826	-2.38713	-1.57019	6.25438	-4.09885	3.32305	4.21665	-2.68917	1.87433	-6.00585	-3.83512	-1.28787	4.99191	-3.16561	2.07154	-4.19923	-3.92909	-1.70968	-4.19785	3.13568	2.39323	7.4618	-3.8747	4.75285	-7.9832
656	14.6515	0.656544	5.4028	-9.40715	-0.869963	1.79183	-17.8007	-4.49656	6.496	-6.36623	-0.958681	3.96471	-12.2953	-1.52635	7.20568	10.0917	-1.20167	-3.59608	9.694	0.389081	3.70091	12.8145	0.896882	5.17866	-7.37679	1.04513	-2.07056	9.79295	0.894299	3.2271	6.21065	0.713174	2.22125	-8.33499	-0.0146403	-3.03653	6.43005	1.52119	2.95102	-5.78994	0.275042	-2.69987	-6.27655	-0.654544	2.93305	10.5761	2.90795	5.3039	-11.7725
657	12.8851	0.793313	5.79188	-8.69747	-0.975253	2.31332	-16.0151	-4.59045	6.96479	-5.87823	-0.966907	4.15799	-10.6163	-1.58395	7.43784	9.15827	-0.995699	-4.04466	8.5851	0.426122	3.98263	11.47	0.879722	5.58083	-6.40926	1.00867	-2.24348	8.72243	1.07275	3.58155	5.49945	0.782373	2.33049	-7.46336	-0.136882	-3.38932	5.71348	1.49163	3.19259	-5.12715	0.310244	-2.92549	-5.50798	-0.724043	3.0803	9.28811	2.99081	5.55882	-10.5193
658	10.9895	0.843698	6.12616	-7.9074	-0.998302	2.83449	-13.9451	-4.45528	7.3462	-5.31205	-0.887046	4.31427	-8.91579	-1.55836	7.63605	8.12532	-0.7005	-4.44604	7.39696	0.412447	4.20524	9.9618	0.740566	5.91513	-5.39512	0.937609	-2.41101	7.54088	1.18206	3.85636	4.73293	0.795801	2.46284	-6.45991	-0.297544	-3.61919	4.96571	1.4048	3.39176	-4.45528	0.30395	-3.14411	-4.69095	-0.749788	3.17705	7.92264	2.96479	5.75882	-9.09914
659	14.6213	-1.99466	5.15032	-9.36279	1.4365	1.65427	-18.1283	-0.194594	7.11382	-6.48275	1.06955	3.74126	-12.3323	1.31777	7.18344	10.3601	0.652125	-2.90882	9.69198	-1.2906	3.49594	12.9312	-1.7355	4.64834	-7.45394	-0.153406	-2.05226	9.6783	-1.00915	3.52531	6.20308	-0.535536	2.29122	-8.3756	-1.52931	-2.49065	6.62451	0.0346611	2.91251	-5.78075	-1.06114	-2.51898	-6.25647	0.62291	2.98242	10.7131	0.6574	5.7654	-11.8015
660	12.8515	-2.16253	5.51038	-8.64841	1.57573	2.16118	-16.3669	0.0282697	7.6281	-6.00126	1.17468	3.92205	-10.6555	1.42273	7.41433	9.45054	1.02294	-3.29628	8.58291	-1.39168	3.76082	11.5972	-1.98949	5.0028	-6.49006	-0.246545	-2.22432	8.60094	-0.944386	3.89757	5.49118	-0.583501	2.40703	-7.50531	-1.70156	-2.82541	5.92605	-0.133319	3.1505	-5.11714	-1.1461	-2.72834	-5.48627	0.656684	3.13367	9.43775	0.531867	6.06304	-10.5505
661	10.9545	-2.23234	5.83322	-7.85684	1.63024	2.67773	-14.2921	0.10054	8.00048	-5.43166	1.19522	4.08487	-8.95494	1.44459	7.61257	8.41838	1.3236	-3.69564	7.39475	-1.42912	3.98052	10.0886	-2.11914	5.33901	-5.47551	-0.311188	-2.39194	7.41996	-0.825536	4.17089	4.72463	-0.572798	2.53953	-6.49944	-1.77216	-3.08775	5.18243	-0.251877	3.34885	-4.44501	-1.18908	-2.94199	-4.66896	0.649234	3.23113	8.07414	0.475135	6.26935	-9.13019
662	14.6795	1.91872	5.29084	-9.36569	-1.98386	1.61545	-17.9307	-6.54995	6.05241	-6.49086	-1.88874	4.03521	-12.3475	-2.86542	7.02831	9.94945	-2.16218	-3.6926	9.70392	1.1928	3.64684	12.8116	2.18686	5.14557	-7.38791	1.61726	-1.99156	9.90079	1.77758	2.96846	6.24397	1.29813	2.09846	-8.41329	0.713726	-3.28056	6.3706	2.23134	2.88003	-5.82035	0.950479	-2.66174	-6.32868	-1.26475	2.82255	10.5959	3.96692	4.88316	-11.8386
663	13.1189	2.07964	5.76247	-8.73016	-2.1106	2.07676	-16.2705	-6.65031	6.40978	-5.99786	-1.9111	4.20411	-10.8501	-2.90531	7.30031	9.10987	-1.98411	-4.1041	8.71598	1.23444	3.89374	11.6296	2.18988	5.60836	-6.50888	1.57138	-2.14877	8.94136	1.93869	3.32779	5.61741	1.37195	2.25935	-7.62723	0.594355	-3.60964	5.71751	2.21679	3.09379	-5.22857	0.989427	-2.86804	-5.64448	-1.3395	2.99888	9.44685	4.07075	5.17425	-10.7203
664	10.9262	2.21653	6.23552	-7.80356	-2.20961	2.65916	-13.8114	-6.56352	6.76895	-5.27608	-1.84506	4.38278	-8.84657	-2.93006	7.47125	7.88166	-1.67908	-4.53276	7.35623	1.25173	4.20307	9.86595	2.07676	6.00165	-5.32297	1.51186	-2.38554	7.56694	2.08829	3.69999	4.73223	1.40291	2.43389	-6.45186	0.386862	-3.86433	4.85004	2.16384	3.35877	-4.43748	1.0264	-3.11597	-4.69223	-1.38709	3.11841	7.85783	4.07906	5.45957	-9.07548
665	14.6211	-3.21332	4.8021	-9.27908	2.51913	1.3469	-18.5711	1.85789	7.25989	-6.71267	1.97253	3.6098	-12.4194	2.65208	6.98518	10.472	1.44729	-2.35446	9.70001	-2.05775	3.25018	13.0374	-2.90764	4.11923	-7.53816	-0.716728	-1.95593	9.67715	-1.93548	3.55017	6.22925	-1.1309	2.23457	-8.49251	-2.24126	-2.2156	6.74914	-0.662347	2.80507	-5.8021	-1.70247	-2.3026	-6.28929	1.24116	2.91941	10.866	-0.471613	5.79332	-11.8954
666	13.0562	-3.42513	5.23823	-8.63811	2.67534	1.79133	-16.937	2.09947	7.66637	-6.22751	2.08664	3.76367	-10.9236	2.73524	7.25622	9.65648	1.79119	-2.70448	8.71191	-2.15521	3.48011	11.8681	-3.18977	4.52458	-6.6608	-0.788699	-2.11273	8.71222	-1.86585	3.92384	5.60196	-1.17872	2.40228	-7.70742	-2.39655	-2.53173	6.11569	-0.827064	3.01494	-5.20947	-1.78687	-2.49219	-5.60329	1.28057	3.10015	9.73022	-0.585927	6.12914	-10.7789
667	10.86	-3.59935	5.68165	-7.70707	2.80727	2.35996	-14.4851	2.28161	8.03923	-5.50518	2.14304	3.94341	-8.92147	2.81488	7.42634	8.43619	2.15097	-3.11284	7.35203	-2.24315	3.7766	10.1082	-3.38784	4.90075	-5.47751	-0.888911	-2.34889	7.3368	-1.7328	4.29863	4.71659	-1.17928	2.57859	-6.52806	-2.45511	-2.84009	5.26555	-1.01245	3.27649	-4.4175	-1.87774	-2.72281	-4.65017	1.28888	3.22183	8.14661	-0.666541	6.4327	-9.13384
668	14.6542	3.1703	4.85259	-9.25979	-3.06068	1.25149	-18.0925	-8.39859	5.17128	-6.57289	-2.77174	3.76344	-12.3707	-4.13903	6.49543	9.6962	-3.11985	-3.47056	9.61956	1.9507	3.31111	12.8237	3.49531	4.81623	-7.33054	2.15665	-1.73969	9.92425	2.55749	2.41249	6.25211	1.82949	1.81888	-8.42398	1.51225	-3.22183	6.24936	2.90337	2.56381	-5.86891	1.6492	-2.51948	-6.35074	-1.83605	2.49662	10.5364	4.83477	4.0189	-11.756
669	13.1324	3.44809	5.27069	-8.61827	-3.30798	1.62917	-16.4649	-8.70601	5.52518	-6.05271	-2.88453	3.91182	-10.9317	-4.2789	6.71488	8.86721	-3.03909	-3.82807	8.7061	2.07058	3.59033	11.6888	3.628	5.26924	-6.47994	2.15903	-1.92027	8.99545	2.77174	2.71663	5.66521	1.95977	1.98824	-7.67652	1.45038	-3.53801	5.61794	2.97003	2.76116	-5.30285	1.76556	-2.71208	-5.70364	-1.95653	2.64952	9.44577	5.05789	4.29853	-10.6907
670	11.1354	3.61048	5.78009	-7.78087	-3.44442	2.16593	-14.2023	-8.77702	6.04541	-5.34865	-2.84688	4.09792	-9.10133	-4.30687	6.92766	7.75196	-2.76556	-4.20138	7.49046	2.11622	3.89428	10.1019	3.45635	5.71277	-5.40788	2.10512	-2.18625	7.75309	2.90931	3.12004	4.86887	2.00105	2.1935	-6.63652	1.21681	-3.85651	4.82659	2.94308	2.98357	-4.59791	1.83147	-2.98329	-4.84066	-2.01446	2.79333	8.01744	5.11656	4.66184	-9.21699
671	14.5685	-4.3588	4.13556	-9.13283	3.54023	0.857824	-19.0242	3.8339	6.92804	-6.89069	2.76043	3.15395	-12.4757	3.91616	6.43246	10.4468	2.06423	-1.54866	9.61395	-2.71248	2.74207	13.1551	-3.98096	3.31005	-7.54991	-1.25111	-1.68765	9.59888	-2.84484	3.25885	6.23078	-1.69023	2.01611	-8.54006	-2.81735	-1.66146	6.80262	-1.32596	2.45425	-5.84148	-2.33882	-1.97959	-6.29301	1.83632	2.63856	10.9285	-1.60939	5.34033	-11.8377
672	13.0399	-4.67612	4.49699	-8.48144	3.80589	1.20491	-17.4531	4.26801	7.38844	-6.3885	2.96084	3.26783	-11.0409	4.09692	6.6494	9.66074	2.44161	-1.7962	8.70013	-2.89382	2.98454	12.0435	-4.3744	3.65707	-6.70698	-1.36799	-1.86642	8.65711	-2.84584	3.59671	5.64247	-1.79368	2.19857	-7.79602	-3.00679	-1.93166	6.21089	-1.56265	2.64374	-5.27355	-2.49453	-2.13536	-5.64264	1.92428	2.79951	9.86493	-1.83024	5.711	-10.7765
673	11.0387	-4.88667	4.97088	-7.63821	3.97295	1.72357	-15.2155	4.52558	7.95585	-5.68707	3.04438	3.44887	-9.21193	4.17591	6.86134	8.55207	2.76063	-2.15265	7.4843	-3.00833	3.26894	10.4556	-4.52311	4.10522	-5.63737	-1.46006	-2.13181	7.41481	-2.70738	3.99998	4.84582	-1.80215	2.40662	-6.75171	-3.07957	-2.30811	5.4407	-1.75139	2.86196	-4.56729	-2.62065	-2.38058	-4.77844	1.94382	2.94632	8.44488	-1.90753	6.1022	-9.30113
674	14.6909	4.03754	4.18239	-9.14557	-3.80392	0.775447	-18.2983	-9.51579	3.86981	-6.63729	-3.39658	3.28919	-12.4953	-5.07789	5.91783	9.52582	-3.87771	-3.07114	9.60246	2.49177	2.89449	12.8767	4.43212	4.17984	-7.32577	2.5589	-1.43337	9.98751	3.09278	1.81532	6.30555	2.20327	1.50262	-8.48568	2.16984	-3.02376	6.21401	3.43699	2.23557	-5.97843	2.19128	-2.32678	-6.44911	-2.2717	2.16706	10.5093	5.26352	3.02279	-11.6783
675	13.0031	4.43906	4.6366	-8.43136	-4.17263	1.17418	-16.4733	-9.97125	4.25524	-6.01423	-3.55604	3.40767	-10.923	-5.32498	6.14931	8.60587	-3.85153	-3.49305	8.61183	2.67528	3.20626	11.6246	4.65165	4.65757	-6.37214	2.56643	-1.61771	8.97992	3.40188	2.17063	5.65988	2.38033	1.68677	-7.66532	2.13043	-3.38527	5.50845	3.56352	2.43974	-5.36958	2.38724	-2.56361	-5.73704	-2.45079	2.33754	9.32445	5.55389	3.28863	-10.5201
676	11.3554	4.5396	5.1935	-7.7831	-4.28835	1.7064	-14.5901	-10.0497	4.97442	-5.40997	-3.48129	3.65068	-9.41523	-5.32651	6.41191	7.72164	-3.59991	-3.94551	7.62844	2.70035	3.55636	10.3262	4.48755	5.19704	-5.4879	2.48989	-1.88941	7.94358	3.45697	2.57727	5.00241	2.40347	1.92358	-6.81548	1.864	-3.71803	4.8561	3.51374	2.67019	-4.76384	2.40743	-2.79997	-5.01393	-2.48182	2.51893	8.17577	5.6611	3.77231	-9.36808
677	14.5871	-5.08458	3.31366	-8.99131	4.21672	0.297107	-19.4212	5.22722	5.98712	-7.01945	3.25607	2.55626	-12.6246	4.84232	5.84028	10.435	2.40176	-0.74314	9.59569	-3.13745	2.20758	13.2766	-4.59085	2.36206	-7.59613	-1.64115	-1.36924	9.58801	-3.54019	2.85448	6.27948	-2.09763	1.74363	-8.62948	-3.19381	-1.09072	6.90345	-1.8333	2.09904	-5.94402	-2.81158	-1.64951	-6.37726	2.29897	2.34372	10.9753	-2.39443	4.59312	-11.7759
678	12.8897	-5.52644	3.68755	-8.26259	4.60255	0.65084	-17.6763	5.82221	6.5234	-6.41996	3.50689	2.62954	-11.0594	5.1339	6.06754	9.58089	2.88276	-0.996435	8.60453	-3.3882	2.46636	12.0561	-5.08356	2.69631	-6.6517	-1.77646	-1.55139	8.55785	-3.60602	3.26853	5.63185	-2.24519	1.94596	-7.81448	-3.43289	-1.38028	6.2555	-2.14718	2.29181	-5.33215	-3.05521	-1.82683	-5.66014	2.44194	2.52664	9.82629	-2.69302	4.97973	-10.6229
679	11.239	-5.69309	4.219	-7.60915	4.75576	1.16703	-15.8106	5.97486	7.27577	-5.8142	3.55551	2.87543	-9.5522	5.17884	6.32978	8.7077	3.2106	-1.42064	7.62099	-3.49439	2.80044	10.7579	-5.25175	3.23495	-5.76548	-1.82219	-1.82356	7.52982	-3.41276	3.65352	4.97431	-2.23378	2.18343	-6.95877	-3.48047	-1.79191	5.61383	-2.27857	2.52014	-4.72576	-3.12933	-2.05042	-4.93663	2.43617	2.70901	8.68668	-2.73485	5.49397	-9.47009
680	14.3339	4.73555	3.36599	-8.79045	-4.37515	0.23539	-18.117	-10.2432	2.29284	-6.50029	-3.84882	2.61202	-12.2592	-5.75751	5.15204	9.15042	-4.51097	-2.60481	9.32711	2.86967	2.36332	12.6797	5.19827	3.40518	-7.08442	2.87459	-1.09415	9.78324	3.47036	1.16693	6.19196	2.45993	1.11482	-8.33817	2.72318	-2.69582	6.02579	3.87036	1.829	-5.96799	2.66362	-2.06653	-6.3992	-2.61854	1.7873	10.2983	5.63021	1.98268	-11.2977
681	12.7165	5.13394	3.80129	-8.10605	-4.76198	0.594814	-16.3708	-10.767	2.73379	-5.88781	-4.0275	2.74666	-10.8328	-6.08186	5.42749	8.27523	-4.48736	-3.0113	8.42652	3.09504	2.69595	11.4925	5.43391	3.8675	-6.18013	2.89938	-1.29439	8.84174	3.78836	1.51766	5.58261	2.6239	1.28271	-7.5761	2.69065	-3.06681	5.35512	4.00671	2.01285	-5.40451	2.88084	-2.31284	-5.72106	-2.81659	1.95446	9.17436	5.92709	2.24042	-10.2096
682	11.0442	5.52297	4.07312	-7.36035	-5.112	0.871845	-14.4821	-11.1181	2.91977	-5.25612	-4.15981	2.79317	-9.39378	-6.43024	5.47495	7.34254	-4.48414	-3.32213	7.45821	3.32543	2.91559	10.2065	5.60734	4.19116	-5.26917	2.9266	-1.43543	7.81787	3.98798	1.71644	4.93729	2.77071	1.39067	-6.75762	2.62842	-3.31505	4.67907	4.14416	2.10122	-4.83994	3.10542	-2.47335	-5.03074	-3.01092	2.02942	8.02898	6.15807	2.36527	-9.05216
683	14.2162	-5.60773	2.38096	-8.61579	4.70571	-0.30618	-19.3836	6.38538	4.68094	-6.92607	3.56312	1.79543	-12.4062	5.5158	5.06391	10.1883	2.65718	0.0526518	9.31959	-3.37587	1.6012	13.1322	-5.01183	1.34825	-7.39657	-1.97471	-1.02011	9.32906	-4.07073	2.34836	6.16254	-2.39461	1.38685	-8.5028	-3.41724	-0.482834	6.83026	-2.27922	1.6697	-5.92768	-3.19755	-1.27307	-6.31603	2.67235	1.9918	10.8333	-3.16149	3.78549	-11.4067
684	12.5893	-6.04454	2.73672	-7.91625	5.10599	0.0063019	-17.7254	7.01792	5.28795	-6.33946	3.83488	1.88045	-10.9888	5.8815	5.33396	9.37652	3.11899	-0.191386	8.41838	-3.67248	1.87013	11.9775	-5.50785	1.66317	-6.50332	-2.12129	-1.21773	8.36338	-4.15412	2.76198	5.55137	-2.53142	1.57159	-7.74649	-3.66488	-0.776298	6.21841	-2.59256	1.84189	-5.36087	-3.4648	-1.45379	-5.63222	2.83553	2.17292	9.74572	-3.46212	4.16576	-10.3235
685	10.9081	-6.44008	2.93384	-7.15706	5.45761	0.241489	-15.9062	7.57923	5.60497	-5.72743	4.04473	1.88926	-9.55933	6.26797	5.37568	8.50558	3.54875	-0.344079	7.44946	-3.94663	2.02821	10.7166	-5.90155	1.87257	-5.60364	-2.26933	-1.35609	7.327	-4.16227	2.99331	4.9044	-2.65744	1.69484	-6.93035	-3.8141	-0.993186	5.60102	-2.90349	1.91864	-4.79302	-3.71632	-1.54985	-4.93623	3.00173	2.26181	8.63235	-3.75722	4.39849	-9.17059
686	7.31707	0.948925	6.5112	-6.28549	-1.05326	3.76885	-9.5054	-4.2221	7.82102	-4.04631	-0.749153	4.50294	-5.75529	-1.60773	7.87203	5.97395	-0.2118	-5.08542	5.1121	0.42141	4.50719	6.81387	0.435852	6.32571	-3.51866	0.842441	-2.72552	5.22201	1.39735	4.41423	3.23169	0.802528	2.66414	-4.41496	-0.550328	-3.90223	3.53531	1.23825	3.72918	-3.18434	0.318823	-3.54805	-3.1032	-0.813492	3.40081	5.36462	2.8951	6.1265	-6.40124
687	5.60435	0.856275	6.58932	-5.539	-0.943984	4.26847	-7.40963	-3.93422	8.20533	-3.38351	-0.589945	4.61171	-4.29997	-1.52734	7.86823	4.93313	0.050623	-5.3294	4.03044	0.347824	4.56853	5.34376	0.155986	6.55415	-2.70503	0.728892	-2.87366	4.10704	1.41655	4.64576	2.51576	0.750104	2.71872	-3.43907	-0.689684	-3.97988	2.8745	1.09548	3.85148	-2.5786	0.26572	-3.69863	-2.36132	-0.793772	3.51054	4.22397	2.74175	6.33814	-5.23787
688	3.87745	0.805651	6.71608	-4.81159	-0.887083	4.83256	-5.27098	-3.65606	8.55378	-2.68382	-0.484793	4.78824	-2.8159	-1.5115	7.86574	3.87423	0.262802	-5.61912	2.95957	0.310679	4.63103	3.83777	-0.00457685	6.79366	-1.90731	0.672463	-3.03036	2.96922	1.49343	4.88304	1.7863	0.731225	2.78774	-2.42685	-0.755211	-4.05737	2.1842	0.984627	3.97755	-1.95661	0.236766	-3.8849	-1.61102	-0.811779	3.64786	3.08114	2.66993	6.57709	-4.10402
689	2.21944	0.768223	6.77801	-4.0558	-0.81683	5.38589	-2.99148	-3.38498	8.66531	-2.01206	-0.379366	4.99861	-1.39162	-1.46699	7.8528	2.9284	0.479798	-5.81637	1.91617	0.270164	4.68694	2.36862	-0.147062	7.02373	-1.16092	0.611907	-3.18036	1.88698	1.55991	5.12365	1.07783	0.723468	2.86499	-1.44974	-0.826875	-4.13014	1.50671	0.878926	4.11575	-1.33179	0.198842	-4.05391	-0.879665	-0.825937	3.76126	1.98433	2.61538	6.81389	-2.99645
690	0.470307	0.764872	6.85774	-3.22975	-0.766268	5.99377	-0.529734	-3.24437	9.00284	-1.25085	-0.26383	5.2262	0.0960938	-1.48346	7.86932	1.9599	0.703326	-6.09513	0.795486	0.2431	4.74815	0.798275	-0.296413	7.33895	-0.379156	0.546945	-3.32765	0.738924	1.63927	5.32172	0.303842	0.724535	2.94923	-0.434019	-0.90441	-4.2727	0.764126	0.763976	4.26759	-0.63988	0.170156	-4.22158	-0.0871139	-0.832581	3.86474	0.792762	2.57193	7.04375	-1.8238
691	-1.31779	0.797547	6.93885	-2.29026	-0.754408	6.57452	2.2448	-3.11209	9.20448	-0.411608	-0.176424	5.4385	1.69462	-1.47868	7.7756	0.944717	0.979852	-6.39571	-0.380406	0.237096	4.85439	-0.814468	-0.398015	7.65645	0.421099	0.514367	-3.44031	-0.452288	1.76089	5.50096	-0.522777	0.745835	2.99862	0.611839	-0.963101	-4.4383	-0.0394488	0.660938	4.46367	0.101027	0.160961	-4.38789	0.751941	-0.853294	3.88372	-0.45782	2.58072	7.3331	-0.563942
692	-2.79376	0.87376	7.05957	-1.45275	-0.785969	7.01827	4.45111	-3.05476	9.51719	0.3315	-0.118974	5.61934	3.06126	-1.50391	7.78664	0.153919	1.21123	-6.647	-1.36603	0.251494	4.96977	-2.19392	-0.438506	7.86096	1.10523	0.506372	-3.51374	-1.44654	1.90069	5.65034	-1.22755	0.789744	3.06289	1.48196	-0.978451	-4.57903	-0.754618	0.590895	4.62714	0.729226	0.181824	-4.5498	1.46504	-0.907008	3.93489	-1.55415	2.61049	7.5567	0.493487
693	-4.52901	0.895389	7.21847	-0.417016	-0.792492	7.54469	7.06632	-2.76787	9.92287	1.23433	-0.0342536	5.80855	4.73007	-1.47832	7.85235	-0.900022	1.37567	-6.9083	-2.54058	0.255714	5.07567	-3.85525	-0.492895	8.0697	1.94496	0.480228	-3.5767	-2.63884	2.04508	5.86178	-2.09315	0.826618	3.12017	2.51266	-1.02259	-4.73376	-1.66572	0.475032	4.77707	1.50797	0.186012	-4.67911	2.33618	-0.938847	3.95496	-2.9076	2.62733	7.84392	1.80954
694	-6.0269	0.864164	7.38523	0.521926	-0.739073	7.98694	9.24979	-2.59999	10.0927	2.06448	0.0926432	5.96116	6.2215	-1.36942	7.98183	-1.8582	1.58322	-7.11145	-3.57131	0.217438	5.13844	-5.32398	-0.59128	8.26755	2.70535	0.419442	-3.64272	-3.69379	2.13146	6.08512	-2.86348	0.817573	3.21098	3.40908	-1.11046	-4.8746	-2.48101	0.321542	4.93321	2.20132	0.148259	-4.8269	3.11324	-0.92514	3.97773	-4.13874	2.5731	8.09064	2.99379
695	-7.57069	0.914938	7.58779	1.5086	-0.774324	8.47101	11.5298	-2.50382	10.4578	2.96355	0.125589	6.08873	7.77899	-1.33788	7.99243	-2.86924	1.80072	-7.37561	-4.65232	0.249015	5.25474	-6.85153	-0.633244	8.54295	3.52177	0.407777	-3.72351	-4.81397	2.28348	6.25966	-3.69128	0.854378	3.27216	4.35889	-1.15212	-5.02415	-3.3593	0.220548	5.08945	2.93997	0.16446	-4.98605	3.93298	-0.973305	4.0487	-5.49098	2.61755	8.32908	4.32853
696	-9.13126	0.976449	7.72516	2.5045	-0.793221	8.99942	13.7781	-2.40404	10.6044	3.86616	0.165415	6.15982	9.3746	-1.29815	7.92661	-3.94764	2.00542	-7.6908	-5.7554	0.25671	5.38174	-8.36405	-0.685392	8.93796	4.37328	0.377902	-3.78494	-5.95427	2.42395	6.50275	-4.55142	0.875592	3.32758	5.32759	-1.22285	-5.17992	-4.28229	0.0958366	5.22019	3.70461	0.163945	-5.14554	4.78163	-1.00162	4.07815	-6.91779	2.60728	8.511	5.75674
697	-10.6261	1.03982	7.83698	3.48142	-0.83771	9.52444	16.0205	-2.08592	10.9832	4.71863	0.184414	6.19472	10.9178	-1.27896	7.91158	-5.00107	2.36479	-8.10091	-6.79923	0.244525	5.58223	-9.95401	-0.727815	9.15312	5.20429	0.352444	-3.89577	-7.08873	2.57427	6.689	-5.39529	0.899334	3.37078	6.27422	-1.27246	-5.32651	-5.19384	-0.0334394	5.32988	4.46203	0.170731	-5.29262	5.61014	-1.04331	4.11264	-8.31685	2.58266	8.63454	7.12707
698	-12.1604	1.14109	7.99333	4.4251	-0.916137	10.1249	18.4879	-2.06329	11.1997	5.6495	0.171674	6.33836	12.4097	-1.30522	7.9207	-6.08086	2.65211	-8.5366	-7.82414	0.245922	5.86817	-11.5033	-0.675609	9.17034	6.02805	0.322254	-4.07496	-8.23499	2.73666	6.84976	-6.25094	0.941901	3.41146	7.25961	-1.28614	-5.39939	-6.13148	-0.138521	5.43077	5.23368	0.194459	-5.47974	6.44899	-1.10605	4.14311	-9.75125	2.60874	8.7967	8.5079
699	-13.6564	1.16685	8.10025	5.31964	-0.927768	10.7229	20.8626	-2.10436	11.6468	6.49856	0.207599	6.60346	13.8173	-1.25824	7.98002	-7.09479	2.97831	-8.94409	-8.79937	0.199077	6.21715	-13.0831	-0.737857	9.33927	6.8049	0.251294	-4.30587	-9.33832	2.84803	7.04829	-7.0749	0.943163	3.4192	8.23354	-1.34591	-5.51568	-7.03657	-0.253888	5.56758	5.98396	0.177246	-5.70593	7.25851	-1.13366	4.18749	-11.1641	2.60219	9.07512	9.79515
700	7.2798	-2.3255	6.19936	-6.23189	1.73364	3.60264	-9.85786	0.405404	8.4856	-4.1609	1.24567	4.28317	-5.79685	1.58001	7.84711	6.28196	1.91559	-4.29673	5.10979	-1.50501	4.27211	6.93361	-2.26564	5.78146	-3.60295	-0.466939	-2.70553	5.10248	-0.587349	4.72517	3.22356	-0.538858	2.7393	-4.44994	-1.85521	-3.43196	3.75956	-0.476023	3.68477	-3.17325	-1.29364	-3.32976	-3.08027	0.645621	3.4572	5.51735	0.385223	6.64118	-6.43124
701	5.56945	-2.21066	6.29725	-5.489	1.65598	4.11341	-7.73487	0.335838	8.81857	-3.48575	1.1899	4.41563	-4.33993	1.53754	7.84427	5.23582	2.14128	-4.55433	4.02829	-1.44578	4.34967	5.44916	-2.22191	6.0751	-2.78177	-0.463176	-2.85546	3.99737	-0.404309	4.93103	2.50836	-0.472019	2.7872	-3.47001	-1.84384	-3.56393	3.08509	-0.514336	3.80978	-2.568	-1.27431	-3.49014	-2.33951	0.594219	3.56418	4.36188	0.475405	6.80287	-5.26513
702	3.84387	-2.14594	6.43499	-4.76301	1.63867	4.68193	-5.57168	0.291903	9.12076	-2.78092	1.20541	4.60202	-2.85595	1.56035	7.84173	4.18906	2.43727	-4.81298	2.95749	-1.42221	4.41957	3.9393	-2.29507	6.33222	-1.98371	-0.514257	-3.01224	2.86293	-0.271367	5.15953	1.77922	-0.436735	2.85318	-2.4573	-1.89086	-3.64809	2.39035	-0.591226	3.93673	-1.94612	-1.28752	-3.67854	-1.58917	0.57802	3.70157	3.21308	0.50165	7.02172	-4.13071
703	2.18699	-2.08349	6.50643	-4.00921	1.60575	5.24142	-3.27534	0.341866	9.20054	-2.10422	1.22485	4.82188	-1.43099	1.55279	7.82919	3.2415	2.6423	-5.01466	1.91417	-1.39386	4.48388	2.4675	-2.37805	6.57428	-1.236	-0.554463	-3.16255	1.78495	-0.134079	5.38904	1.07095	-0.411838	2.92861	-1.47927	-1.92849	-3.73312	1.70938	-0.67041	4.07562	-1.32157	-1.28746	-3.8527	-0.857873	0.560425	3.81485	2.11204	0.516649	7.24426	-3.02235
704	0.43821	-2.05581	6.58912	-3.18431	1.59615	5.85288	-0.813362	0.479401	9.53762	-1.33772	1.24833	5.0596	0.0557843	1.6083	7.84515	2.27801	2.90043	-5.28059	0.793535	-1.37965	4.55013	0.895781	-2.49624	6.89578	-0.452649	-0.594753	-3.31021	0.639336	-0.014226	5.58077	0.297063	-0.394136	3.01191	-0.463606	-2.00793	-3.875	0.963237	-0.758094	4.22816	-0.629802	-1.29504	-4.02323	-0.0656296	0.534188	3.91757	0.918372	0.507762	7.46703	-1.85004
705	-1.35034	-2.06287	6.66644	-2.24464	1.61739	6.43307	1.95374	0.709278	9.75328	-0.496685	1.30461	5.27533	1.65391	1.64372	7.75119	1.2583	3.14569	-5.59276	-0.382371	-1.39658	4.65504	-0.714084	-2.66277	7.20019	0.344958	-0.668462	-3.42225	-0.55443	0.064992	5.76665	-0.52972	-0.399797	3.06282	0.580876	-2.11797	-4.02209	0.161503	-0.875206	4.42388	0.111216	-1.32039	-4.18735	0.773639	0.527032	3.93707	-0.329236	0.467677	7.7664	-0.590564
706	-2.8279	-2.12719	6.77378	-1.40553	1.66933	6.87184	4.15028	0.89484	10.0844	0.245838	1.37222	5.45505	3.01942	1.70475	7.76156	0.461569	3.33611	-5.85924	-1.36806	-1.43597	4.76385	-2.08827	-2.82191	7.3808	1.02432	-0.750462	-3.49455	-1.55531	0.0948595	5.93326	-1.23493	-0.427733	3.13111	1.44821	-2.23715	-4.1254	-0.546533	-0.999774	4.58594	0.739935	-1.37506	-4.33904	1.48801	0.554232	3.99137	-1.41967	0.400614	8.00986	0.465365
707	-4.56354	-2.13929	6.92947	-0.369102	1.69866	7.39612	6.78716	0.897323	10.4492	1.15003	1.43328	5.64687	4.68832	1.72369	7.82732	-0.571116	3.64735	-6.06612	-2.54264	-1.46275	4.86597	-3.74439	-2.9939	7.56585	1.86035	-0.834098	-3.55663	-2.75223	0.162504	6.15672	-2.10087	-0.447516	3.19157	2.47705	-2.35074	-4.2551	-1.45578	-1.1298	4.7355	1.5189	-1.40296	-4.464	2.3597	0.557072	4.01278	-2.76843	0.340372	8.31288	1.78114
708	-6.0607	-2.10633	7.10234	0.568111	1.66223	7.84373	8.97448	1.01461	10.6118	1.98724	1.43729	5.81302	6.18206	1.65575	7.95818	-1.52767	3.86611	-6.26511	-3.5733	-1.43825	4.9364	-5.21257	-3.10489	7.76115	2.62213	-0.873316	-3.62298	-3.80575	0.272516	6.37635	-2.87097	-0.419077	3.28028	3.37409	-2.41547	-4.40428	-2.28207	-1.1992	4.89382	2.21195	-1.39649	-4.61778	3.13592	0.517269	4.03348	-4.00306	0.343335	8.54787	2.96583
709	-7.60568	-2.15959	7.29499	1.55651	1.71691	8.32244	11.2508	1.15961	10.984	2.8826	1.53475	5.93348	7.73984	1.66499	7.96896	-2.53201	4.12991	-6.51211	-4.65442	-1.4943	5.04201	-6.73321	-3.30268	8.00516	3.43316	-0.968858	-3.70249	-4.93264	0.313247	6.56833	-3.69911	-0.438814	3.34463	4.32211	-2.52383	-4.52979	-3.15575	-1.33546	5.04914	2.95104	-1.44444	-4.76824	3.95668	0.534063	4.10696	-5.34624	0.238907	8.81684	4.2993
710	-9.16752	-2.21071	7.42163	2.55361	1.76028	8.84714	13.4915	1.35761	11.1447	3.78297	1.61369	6.00027	9.33595	1.66585	7.90344	-3.59334	4.45251	-6.78358	-5.75754	-1.5297	5.16375	-8.2377	-3.53606	8.36367	4.28135	-1.05026	-3.76313	-6.07688	0.388153	6.82169	-4.55942	-0.44331	3.40149	5.29028	-2.61469	-4.67831	-4.07889	-1.45903	5.17991	3.71589	-1.47602	-4.92353	4.80576	0.533372	4.13748	-6.76848	0.153571	9.01415	5.72672
711	-10.6637	-2.26032	7.5227	3.53272	1.82937	9.36538	15.7639	1.28267	11.467	4.63161	1.69929	6.02782	10.8791	1.68666	7.8884	-4.66047	4.71725	-7.22878	-6.8014	-1.56361	5.36159	-9.82159	-3.71545	8.55123	5.10855	-1.13491	-3.87306	-7.21753	0.435744	7.02404	-5.40347	-0.451881	3.44649	6.23554	-2.71489	-4.80666	-4.99228	-1.57417	5.28997	4.4736	-1.51144	-5.06489	5.63512	0.546251	4.17408	-8.16344	0.0616687	9.15149	7.0959
712	-12.2002	-2.35465	7.66042	4.48008	1.94237	9.95444	18.2114	1.56684	11.721	5.5532	1.84813	6.15366	12.3699	1.75194	7.89681	-5.73263	5.05729	-7.64492	-7.8264	-1.6313	5.6391	-11.3603	-3.90178	8.52039	5.92903	-1.21602	-4.05147	-8.37178	0.465531	7.20557	-6.25955	-0.479296	3.4911	7.21909	-2.79757	-4.85467	-5.92473	-1.71893	5.38983	5.24584	-1.57363	-5.24038	6.4755	0.580103	4.20828	-9.58852	-0.0654762	9.34507	8.47541
713	-13.6966	-2.36639	7.76377	5.37577	1.99068	10.5489	20.5627	1.83308	12.2123	6.3975	1.96689	6.40963	13.7782	1.74261	7.95656	-6.75364	5.33459	-8.07054	-8.80161	-1.66744	5.98938	-12.9365	-4.04423	8.67316	6.70811	-1.25228	-4.28291	-9.47673	0.550026	7.40831	-7.08346	-0.469731	3.49837	8.19263	-2.87194	-4.96571	-6.82814	-1.84722	5.52631	5.99623	-1.60704	-5.46437	7.28543	0.578786	4.25368	-10.9988	-0.114742	9.63225	9.76254
714	7.45127	2.43227	6.82426	-6.36271	-2.37815	3.67896	-9.54474	-6.52198	7.51177	-4.03297	-1.74691	4.59368	-5.84261	-3.09171	7.63714	5.84074	-1.2317	-5.13824	5.19687	1.30567	4.61826	6.9116	1.74907	6.54729	-3.55815	1.45591	-2.76885	5.36101	2.32761	4.23971	3.3017	1.42717	2.65954	-4.50628	0.0825962	-4.17835	3.4919	2.06599	3.66489	-3.2269	1.11421	-3.53874	-3.18367	-1.51354	3.34058	5.44029	4.07807	5.90131	-6.557
715	5.65708	2.29802	6.97398	-5.57714	-2.23457	4.21423	-7.33398	-6.05692	7.99463	-3.35598	-1.52151	4.74837	-4.31387	-3.02438	7.65435	4.80317	-0.874717	-5.45142	4.06676	1.19474	4.68939	5.33629	1.37132	6.76395	-2.69854	1.32241	-2.9365	4.19872	2.31596	4.5281	2.54881	1.34772	2.75711	-3.46654	-0.111683	-4.27121	2.79693	1.89198	3.816	-2.60304	1.04261	-3.76824	-2.4073	-1.49516	3.48091	4.2344	3.89148	6.20076	-5.33118
716	3.87178	2.24448	7.07558	-4.78989	-2.14317	4.76145	-5.05553	-5.67822	8.30655	-2.64232	-1.36863	4.9037	-2.78725	-2.99164	7.63751	3.74294	-0.573639	-5.73373	2.95329	1.15847	4.79009	3.78094	1.15392	7.01773	-1.86473	1.23758	-3.04927	3.03595	2.36069	4.79235	1.79215	1.31746	2.80377	-2.42084	-0.211804	-4.32003	2.09115	1.77931	3.94957	-1.95878	1.00205	-3.94008	-1.63372	-1.51428	3.63151	3.04524	3.76444	6.44684	-4.15515
717	2.13773	2.2472	7.16107	-3.98161	-2.10704	5.30213	-2.70806	-5.46707	8.5782	-1.93022	-1.25512	5.1094	-1.30964	-3.0614	7.51876	2.68627	-0.449531	-5.93718	1.85312	1.1593	4.82458	2.24397	1.03985	7.23623	-1.07972	1.19221	-3.19491	1.90374	2.46026	5.00796	1.04496	1.32196	2.83633	-1.3972	-0.247849	-4.4035	1.37181	1.69952	4.08086	-1.30372	1.00161	-4.10619	-0.863481	-1.55478	3.69044	1.88044	3.71798	6.62657	-2.96605
718	0.428036	2.27805	7.25673	-3.12911	-2.06089	5.85953	-0.271245	-5.30873	8.93128	-1.18039	-1.1401	5.31907	0.171178	-3.11817	7.45813	1.68295	-0.248546	-6.21565	0.745184	1.1453	4.89512	0.678349	0.931105	7.51324	-0.30792	1.16686	-3.33073	0.76665	2.55881	5.21319	0.279907	1.3505	2.90041	-0.388926	-0.286413	-4.52791	0.620944	1.61026	4.23051	-0.614543	0.992953	-4.25622	-0.0788515	-1.59361	3.7711	0.704601	3.71465	6.8148	-1.77846
719	-1.29853	2.35169	7.34267	-2.21199	-2.05393	6.41485	2.33108	-5.18315	9.19896	-0.366571	-1.03293	5.53832	1.7519	-3.10507	7.30888	0.660858	0.0163804	-6.51207	-0.398911	1.13609	4.998	-0.915003	0.858324	7.75628	0.47289	1.15521	-3.46308	-0.388713	2.70368	5.37321	-0.523149	1.39218	2.95679	0.630959	-0.301081	-4.6825	-0.168197	1.50851	4.38822	0.109896	0.999239	-4.41453	0.739146	-1.63283	3.79791	-0.536405	3.72152	6.96486	-0.534015
720	-2.7949	2.35905	7.43894	-1.36203	-2.01644	6.85839	4.61288	-4.9147	9.52443	0.38253	-0.918708	5.70591	3.12924	-3.0433	7.33372	-0.182316	0.237829	-6.77504	-1.39973	1.10429	5.08956	-2.28916	0.802281	7.97035	1.162	1.13679	-3.53573	-1.40057	2.81747	5.52334	-1.23549	1.41366	3.00148	1.51042	-0.331101	-4.81961	-0.889317	1.39186	4.52796	0.754785	0.979517	-4.5589	1.46139	-1.64923	3.82866	-1.64754	3.71491	7.15679	0.549153
721	-4.64444	2.5313	7.67278	-0.225469	-2.14331	7.40775	7.44372	-4.87641	9.80341	1.39335	-0.872773	5.80453	4.92448	-3.18102	7.38061	-1.33016	0.385108	-7.14075	-2.66442	1.19576	5.19161	-4.09752	0.891214	8.20659	2.07115	1.19343	-3.60562	-2.69718	3.07822	5.67039	-2.16326	1.51439	3.05123	2.62967	-0.283195	-4.99474	-1.88025	1.3235	4.69549	1.60427	1.06053	-4.68817	2.40107	-1.74843	3.8378	-3.13279	3.80046	7.32677	1.98001
722	-6.12223	2.60054	7.86628	0.707487	-2.15955	7.83306	9.66385	-4.80676	9.96024	2.23434	-0.801515	5.93181	6.39995	-3.07879	7.54627	-2.26605	0.510633	-7.38601	-3.67892	1.21116	5.28531	-5.55323	0.89344	8.38671	2.82369	1.1991	-3.68951	-3.73563	3.24264	5.85131	-2.92887	1.55155	3.10179	3.52255	-0.295815	-5.11813	-2.69437	1.20652	4.8454	2.28829	1.07859	-4.83093	3.16927	-1.79412	3.86679	-4.36566	3.82532	7.52124	3.15924
723	-7.64333	2.71	8.10415	1.67182	-2.23582	8.32504	11.8734	-4.80542	10.1662	3.11149	-0.781317	6.07112	7.90775	-3.10221	7.59424	-3.27383	0.67471	-7.71544	-4.73576	1.26274	5.4037	-7.07466	0.988135	8.66302	3.6251	1.22302	-3.77925	-4.82995	3.44097	6.02154	-3.74095	1.6011	3.12158	4.45318	-0.309402	-5.24677	-3.56123	1.10564	5.00168	3.022	1.11081	-4.96416	3.97784	-1.84937	3.8978	-5.69361	3.90911	7.73374	4.49579
724	-9.08079	2.74906	8.25251	2.61113	-2.25046	8.79645	13.9625	-4.61463	10.3	3.9722	-0.740711	6.0837	9.38008	-3.00543	7.60721	-4.22837	0.866601	-8.0481	-5.75674	1.24722	5.51155	-8.46845	0.998263	9.01336	4.4191	1.19711	-3.83378	-5.90739	3.57402	6.17839	-4.54265	1.61758	3.19374	5.35638	-0.365875	-5.35772	-4.41485	0.964651	5.14275	3.7365	1.10825	-5.1249	4.7754	-1.86366	3.91705	-7.01196	3.90903	7.92305	5.79223
725	-10.5836	2.84858	8.35036	3.5889	-2.32287	9.30942	16.2191	-4.45809	10.4842	4.84986	-0.745794	6.11933	10.9095	-2.95847	7.65939	-5.30901	1.08967	-8.3515	-6.81711	1.2566	5.66439	-10.0393	1.00976	9.28685	5.25711	1.17158	-3.90686	-7.04036	3.74508	6.31789	-5.39343	1.63803	3.20312	6.31434	-0.396272	-5.45377	-5.32808	0.840722	5.25148	4.4954	1.12778	-5.2676	5.60573	-1.92302	3.93806	-8.41647	3.92354	8.07027	7.18977
726	-12.1845	2.88892	8.47159	4.57848	-2.37904	9.92775	18.787	-4.29217	10.6506	5.78021	-0.728808	6.30097	12.5095	-2.87505	7.75807	-6.42222	1.43135	-8.7873	-7.90793	1.21254	5.94704	-11.7129	0.963352	9.49461	6.14646	1.10573	-4.03427	-8.24354	3.89021	6.47645	-6.29047	1.6545	3.25715	7.34791	-0.449984	-5.54619	-6.30015	0.700863	5.38029	5.30254	1.1222	-5.44845	6.48775	-1.96419	3.9928	-9.91838	3.89854	8.28742	8.65908
727	-13.555	2.847	8.49411	5.41121	-2.34121	10.4531	20.9598	-4.15644	10.8561	6.56572	-0.675052	6.52623	13.8355	-2.73268	7.87269	-7.36505	1.78845	-9.08362	-8.80564	1.12495	6.22998	-13.1207	0.807946	9.7003	6.88206	0.987328	-4.16727	-9.26382	3.94816	6.65551	-7.04476	1.61499	3.27023	8.24718	-0.567544	-5.61198	-7.12223	0.542144	5.49194	5.98731	1.07123	-5.64814	7.23303	-1.95694	4.04706	-11.217	3.8198	8.57143	9.84344
728	7.37985	-3.84392	6.22655	-6.25849	3.04044	3.3558	-10.2447	2.66756	8.83151	-4.26167	2.23429	4.15506	-5.92278	3.05736	7.58907	6.41342	2.72367	-3.67186	5.19243	-2.39024	4.16726	7.14643	-3.54899	5.47994	-3.72083	-1.07132	-2.73026	5.1283	-1.5361	4.84502	3.28602	-1.1609	2.80456	-4.57589	-2.51361	-3.24269	3.92997	-1.28272	3.57814	-3.20508	-2.05843	-3.10924	-3.13865	1.3504	3.45128	5.73554	-0.773748	6.89622	-6.61456
729	5.58883	-3.69992	6.40277	-5.47778	2.93149	3.90613	-7.97959	2.41943	9.21196	-3.5655	2.1259	4.34653	-4.3928	3.03019	7.60702	5.35319	2.92414	-4.04307	4.06256	-2.29698	4.26331	5.54865	-3.41975	5.79873	-2.85153	-1.05427	-2.90021	3.98088	-1.30103	5.09476	2.53421	-1.06196	2.89214	-3.52984	-2.47273	-3.4203	3.21464	-1.30113	3.73328	-2.58183	-2.04201	-3.35066	-2.36341	1.2969	3.58883	4.50933	-0.626385	7.12719	-5.38531
730	3.80498	-3.62626	6.51649	-4.69336	2.87565	4.46213	-5.66405	2.31109	9.45392	-2.84112	2.09212	4.52243	-2.86584	3.03699	7.59038	4.28223	3.15113	-4.35284	2.94915	-2.28335	4.37009	3.98502	-3.45043	6.09014	-2.01395	-1.08048	-3.01388	2.82592	-1.12655	5.33868	1.778	-1.01754	2.93461	-2.48156	-2.47646	-3.50386	2.50452	-1.38063	3.86771	-1.93786	-2.03989	-3.52828	-1.5898	1.28005	3.73951	3.30793	-0.552352	7.33203	-4.20806
731	2.07112	-3.60596	6.60365	-3.88582	2.87307	5.00513	-3.30599	2.38319	9.7056	-2.12337	2.10727	4.73896	-1.39053	3.14338	7.47026	3.25163	3.45533	-4.48953	1.84897	-2.28985	4.40369	2.44789	-3.5608	6.30938	-1.22988	-1.14056	-3.15929	1.69399	-1.02231	5.55356	1.03083	-1.00934	2.96697	-1.45893	-2.5505	-3.57363	1.78973	-1.49522	3.9981	-1.28256	-2.07478	-3.68972	-0.818738	1.29169	3.80046	2.14168	-0.575025	7.50689	-3.0197
732	0.36097	-3.61575	6.69544	-3.03445	2.86084	5.566	-0.865695	2.49585	10.0521	-1.36801	2.12608	4.95922	0.0883116	3.23778	7.40844	2.2602	3.73835	-4.73758	0.741052	-2.2906	4.47585	0.883668	-3.70111	6.58003	-0.461469	-1.21849	-3.2943	0.557144	-0.919706	5.75815	0.265534	-1.0213	3.03331	-0.452243	-2.64798	-3.67681	1.04217	-1.60973	4.1471	-0.59329	-2.09702	-3.83791	-0.0333741	1.29954	3.88292	0.969289	-0.635015	7.70674	-1.83307
733	-1.367	-3.66533	6.76965	-2.117	2.88477	6.12031	1.73156	2.68805	10.3294	-0.550094	2.16183	5.18634	1.66886	3.26356	7.25909	1.23634	3.9911	-5.03852	-0.403047	-2.30369	4.57826	-0.705704	-3.86368	6.80498	0.314132	-1.31105	-3.42542	-0.604102	-0.87251	5.93347	-0.537928	-1.04672	3.09346	0.564399	-2.78363	-3.7878	0.25446	-1.72242	4.30452	0.131456	-2.13538	-3.99018	0.785418	1.31088	3.91169	-0.26571	-0.726862	7.87703	-0.589733
734	-2.86336	-3.65698	6.86601	-1.26809	2.86771	6.56711	4.03434	2.68099	10.6153	0.204973	2.1722	5.36538	3.04735	3.23811	7.28462	0.392695	4.20931	-5.30269	-1.40381	-2.29247	4.67507	-2.07578	-4.01179	7.00051	0.999774	-1.38333	-3.49725	-1.6194	-0.81577	6.09255	-1.25045	-1.05447	3.13979	1.44182	-2.88967	-3.89751	-0.471466	-1.80232	4.44521	0.776283	-2.14604	-4.13578	1.50778	1.30219	3.94274	-1.37433	-0.774876	8.07746	0.493108
735	-4.71681	-3.82851	7.06711	-0.126251	3.0153	7.1001	6.84481	2.98673	10.9327	1.21319	2.26343	5.45901	4.83838	3.4233	7.32899	-0.716527	4.62331	-5.56951	-2.66875	-2.4028	4.75249	-3.86571	-4.33853	7.153	1.89403	-1.55813	-3.5636	-2.9347	-0.865511	6.28824	-2.17934	-1.13779	3.19984	2.55438	-3.09124	-3.98273	-1.44553	-1.99961	4.6094	1.62702	-2.24702	-4.24041	2.4501	1.37084	3.95836	-2.84316	-0.959129	8.30277	1.92089
736	-6.19619	-3.89969	7.24724	0.807612	3.0462	7.5226	9.05353	3.20627	11.111	2.05519	2.31711	5.58823	6.31598	3.36218	7.49592	-1.6272	4.92305	-5.75019	-3.6833	-2.43787	4.84003	-5.31266	-4.53396	7.29331	2.63946	-1.66277	-3.64581	-3.98177	-0.84412	6.49157	-2.9453	-1.15982	3.25373	3.44461	-3.20255	-4.07056	-2.26135	-2.10363	4.75965	2.31149	-2.29315	-4.37448	3.21932	1.39003	3.98986	-4.06905	-1.04903	8.52076	3.09953
737	-7.71988	-4.01775	7.46345	1.77528	3.14338	8.00423	11.2427	3.47529	11.3555	2.92719	2.427	5.71766	7.82265	3.42564	7.54321	-2.60899	5.26662	-6.01307	-4.7403	-2.5139	4.94285	-6.81557	-4.85708	7.48544	3.43102	-1.79193	-3.73321	-5.08848	-0.851505	6.69402	-3.75791	-1.19702	3.27838	4.37251	-3.31825	-4.16239	-3.12395	-2.23706	4.91508	3.0458	-2.34972	-4.49568	4.02919	1.41732	4.02406	-5.38291	-1.1967	8.78073	4.43474
738	-9.15817	-4.05168	7.60485	2.71554	3.17792	8.47271	13.3393	3.56693	11.475	3.78674	2.48774	5.72801	9.29699	3.36749	7.5574	-3.54612	5.57875	-6.30116	-5.76127	-2.52236	5.05156	-8.19725	-5.1203	7.78071	4.22168	-1.86969	-3.78695	-6.17103	-0.803238	6.86416	-4.5597	-1.19566	3.35138	5.27534	-3.38839	-4.26842	-3.98417	-2.32761	5.05747	3.76049	-2.38033	-4.65263	4.82678	1.40504	4.04339	-6.69645	-1.27581	8.98625	5.72903
739	-10.663	-4.13396	7.68538	3.69653	3.27325	8.97567	15.5976	3.70181	11.656	4.65768	2.5997	5.75075	10.8271	3.36124	7.61	-4.61529	5.88102	-6.5752	-6.8217	-2.5657	5.19797	-9.75656	-5.37012	8.00155	5.05591	-1.95402	-3.85913	-7.31348	-0.789673	7.02833	-5.41066	-1.20465	3.36242	6.23188	-3.47169	-4.34541	-4.89782	-2.4483	5.16627	4.51985	-2.42685	-4.78638	5.65854	1.43652	4.0679	-8.09284	-1.39478	9.16083	7.12393
740	-12.2647	-4.16035	7.80026	4.68895	3.36452	9.58521	18.1646	3.87899	11.8241	5.58164	2.72791	5.92013	12.4287	3.3211	7.70964	-5.73324	6.19	-7.02312	-7.9125	-2.58832	5.48324	-11.4242	-5.5501	8.18241	5.94611	-2.00661	-3.98674	-8.52227	-0.737566	7.20146	-6.30779	-1.20414	3.41733	7.2651	-3.53833	-4.43317	-5.8723	-2.56977	5.29556	5.32716	-2.45865	-4.96369	6.54135	1.44564	4.1246	-9.5922	-1.46159	9.38656	8.59333
741	-13.634	-4.09253	7.83323	5.52081	3.3575	10.1133	20.3374	4.0152	12.0297	6.36532	2.81354	6.14189	13.758	3.21516	7.8262	-6.70376	6.35591	-7.39033	-8.81008	-2.56921	5.7792	-12.8364	-5.60658	8.40802	6.69055	-1.98757	-4.12184	-9.53885	-0.618241	7.37091	-7.06155	-1.15431	3.42541	8.16769	-3.53252	-4.54342	-6.70679	-2.6336	5.40967	6.01156	-2.45336	-5.171	7.28597	1.41084	4.17723	-10.8975	-1.42949	9.64784	9.77844
742	7.64214	3.91665	6.50964	-6.32747	-3.68979	3.1508	-9.90769	-8.71528	6.84214	-4.06444	-2.7683	4.39527	-6.09409	-4.6663	7.01075	5.71171	-2.38369	-4.90594	5.30888	2.18293	4.29056	7.14653	3.12866	6.3612	-3.61493	2.06134	-2.60054	5.54197	3.16968	3.69863	3.42925	2.02198	2.45272	-4.67538	0.834075	-4.18461	3.47247	2.91816	3.32307	-3.36236	1.97107	-3.34569	-3.33106	-2.21216	3.02711	5.57988	5.11315	5.13032	-6.69231
743	5.71638	3.74085	6.91464	-5.52556	-3.49021	3.84761	-7.40386	-8.07935	7.46342	-3.33921	-2.46838	4.63896	-4.42405	-4.57732	7.23053	4.62678	-1.92774	-5.39908	4.10767	2.05665	4.59966	5.42476	2.60276	6.78366	-2.69334	1.89823	-2.84559	4.29729	3.15632	4.15704	2.60824	1.91232	2.64783	-3.53262	0.537025	-4.36614	2.7285	2.69325	3.56206	-2.65257	1.84403	-3.61317	-2.4904	-2.19395	3.26459	4.26744	4.90375	5.63397	-5.39817
744	3.87255	3.65821	7.18811	-4.71227	-3.35303	4.49075	-4.96241	-7.6137	8.02342	-2.60227	-2.21703	4.85586	-2.81633	-4.50147	7.2412	3.54566	-1.5601	-5.77502	2.93773	1.99249	4.77237	3.76288	2.30641	7.11231	-1.82587	1.78836	-3.00326	3.08391	3.17186	4.48882	1.81522	1.8763	2.76662	-2.42526	0.374932	-4.46081	1.9932	2.53352	3.75517	-1.96826	1.77522	-3.83147	-1.66777	-2.18508	3.39715	3.00837	4.72023	5.94728	-4.13482
745	2.07469	3.5288	7.36051	-3.86076	-3.17754	5.08059	-2.51805	-7.13883	8.54343	-1.8614	-1.98069	5.10124	-1.27034	-4.45927	7.28459	2.48304	-1.25613	-6.07199	1.79293	1.90916	4.87909	2.14552	2.05079	7.38093	-1.01111	1.69143	-3.15339	1.90033	3.20148	4.78906	1.03011	1.83345	2.8082	-1.35534	0.267013	-4.5672	1.25221	2.3813	3.93	-1.28141	1.69375	-4.05627	-0.862394	-2.17932	3.53343	1.79645	4.60918	6.24768	-2.90576
746	0.387313	3.41725	7.43022	-3.02686	-3.01621	5.67071	-0.113991	-6.76564	8.83592	-1.12326	-1.76116	5.34323	0.218637	-4.33423	7.23547	1.47944	-0.955282	-6.36306	0.700166	1.81579	4.96994	0.588993	1.84462	7.5796	-0.255227	1.61888	-3.31197	0.771284	3.22822	5.00979	0.265397	1.8074	2.8453	-0.353323	0.181669	-4.6749	0.522443	2.20468	4.09689	-0.591519	1.60783	-4.22454	-0.0798116	-2.15383	3.63447	0.632211	4.51807	6.47654	-1.73067
747	-1.42793	3.5922	7.46305	-2.02683	-3.06654	6.20021	2.59872	-6.64067	9.15408	-0.255305	-1.69287	5.56094	1.87721	-4.43526	7.11155	0.399291	-0.790316	-6.73878	-0.510752	1.8484	5.07317	-1.10553	1.8556	7.78991	0.568661	1.66501	-3.4458	-0.436485	3.46441	5.17613	-0.574363	1.90371	2.89522	0.73123	0.236573	-4.82866	-0.328102	2.14412	4.23095	0.179294	1.67188	-4.37637	0.779931	-2.24936	3.62411	-0.682037	4.59577	6.56539	-0.424898
748	-2.98526	3.69408	7.53446	-1.11583	-3.10135	6.6439	4.9881	-6.52344	9.40592	0.536401	-1.61437	5.69019	3.32735	-4.45785	7.07322	-0.547319	-0.672727	-7.02074	-1.55647	1.88208	5.17084	-2.57929	1.87016	7.98682	1.2999	1.70585	-3.53366	-1.49745	3.65277	5.31067	-1.32084	1.97398	2.92401	1.65244	0.277898	-4.9807	-1.09884	2.06585	4.36356	0.864502	1.69963	-4.5154	1.53713	-2.32507	3.69583	-1.86275	4.65666	6.69976	0.728353
749	-4.70294	3.84094	7.73419	-0.0495759	-3.17165	7.10327	7.58874	-6.49004	9.56325	1.47244	-1.53635	5.75139	4.98017	-4.55018	7.07544	-1.6401	-0.574559	-7.27419	-2.71259	1.95351	5.2459	-4.2233	1.98118	8.20727	2.13256	1.77323	-3.60283	-2.69028	3.89483	5.42031	-2.1708	2.06157	2.96837	2.67822	0.341713	-5.13756	-2.01384	1.98108	4.49868	1.64494	1.76939	-4.64633	2.40559	-2.39355	3.66259	-3.23945	4.71943	6.77892	2.06746
750	-6.18442	4.07708	7.93233	0.8981	-3.33599	7.51073	9.86704	-6.60278	9.62502	2.31814	-1.55357	5.82309	6.45169	-4.67769	7.11723	-2.63237	-0.505751	-7.48718	-3.71937	2.07253	5.35366	-5.68398	2.15981	8.43465	2.88771	1.86028	-3.64493	-3.73546	4.15519	5.49842	-2.93446	2.16145	2.97402	3.57518	0.424387	-5.26573	-2.8462	1.92823	4.60879	2.34384	1.86609	-4.74032	3.17059	-2.52085	3.6999	-4.48895	4.86289	6.86763	3.27562
751	-7.63153	4.14085	8.10211	1.82173	-3.36092	7.96765	11.9012	-6.59765	9.91953	3.17287	-1.50991	5.96147	7.90257	-4.55147	7.14618	-3.58138	-0.28035	-7.72579	-4.73056	2.07437	5.45865	-7.14133	2.23098	8.71494	3.64985	1.86474	-3.74468	-4.78277	4.30521	5.6502	-3.70737	2.19362	3.00874	4.47117	0.402704	-5.34361	-3.67158	1.79021	4.76563	3.04907	1.86263	-4.84817	3.94646	-2.54201	3.72749	-5.76353	4.86659	7.03863	4.52867
752	-9.2155	4.40879	8.19692	2.88661	-3.58318	8.43342	14.2527	-6.67391	9.92429	4.14268	-1.56815	5.94447	9.53789	-4.58644	7.1491	-4.68168	-0.18713	-8.00405	-5.86273	2.17137	5.55235	-8.75337	2.47867	9.015	4.54194	1.93943	-3.79273	-5.9776	4.59007	5.70656	-4.59488	2.28646	2.99947	5.48406	0.47218	-5.4253	-4.63677	1.71152	4.85139	3.8461	1.97868	-4.99095	4.82661	-2.66813	3.69322	-7.24396	5.0323	7.15283	6.00119
753	-10.6712	4.4842	8.28902	3.8478	-3.6554	8.90011	16.5412	-6.58816	10.0462	5.02566	-1.5673	5.95918	11.0157	-4.48829	7.24304	-5.69927	0.0900798	-8.37772	-6.89852	2.18026	5.70731	-10.2267	2.53046	9.30545	5.37756	1.91745	-3.83075	-7.07915	4.77834	5.83696	-5.42538	2.29773	3.00975	6.42443	0.432847	-5.46641	-5.51508	1.58999	4.97391	4.59104	1.98596	-5.09771	5.63964	-2.72117	3.7104	-8.63012	5.04929	7.34713	7.35972
754	-12.261	4.36894	8.40987	4.83911	-3.58452	9.50522	19.0729	-6.23706	10.1795	5.94468	-1.47415	6.10425	12.623	-4.15858	7.40109	-6.78329	0.432606	-8.77791	-8.01867	2.03781	5.879	-11.8791	2.32173	9.57712	6.27255	1.7689	-3.92589	-8.27613	4.83623	6.03439	-6.32581	2.22869	3.03212	7.45605	0.263902	-5.54824	-6.46118	1.36145	5.11417	5.3926	1.9017	-5.28711	6.52455	-2.67952	3.76345	-10.1328	4.90248	7.6403	8.81625
755	-13.5071	4.34974	8.50616	5.62542	-3.60247	9.95728	20.978	-6.13435	10.0982	6.67589	-1.45462	6.25196	13.8885	-4.03561	7.52336	-7.68191	0.724141	-9.01327	-8.85919	1.98253	6.12447	-13.1848	2.23185	9.78162	6.97252	1.66055	-3.98766	-9.21817	4.93615	6.17911	-7.02614	2.20051	3.04291	8.28718	0.185981	-5.57064	-7.22322	1.22391	5.20873	6.02634	1.87499	-5.44036	7.21447	-2.69353	3.7968	-11.3308	4.84434	7.85296	9.93271
756	7.53787	-5.24616	5.63704	-6.17423	4.27772	2.67563	-10.9433	4.88144	8.79482	-4.40603	3.17801	3.74016	-6.21509	4.61487	6.9382	6.55549	3.44416	-2.74537	5.30245	-3.16321	3.6382	7.49459	-4.72406	4.77918	-3.85442	-1.65908	-2.54373	5.1994	-2.51811	4.58971	3.40623	-1.77659	2.66558	-4.78052	-3.08744	-2.77131	4.12798	-2.09271	3.19327	-3.3293	-2.83488	-2.69508	-3.26367	2.07541	3.19283	6.01299	-2.00437	6.58983	-6.77547
757	5.6157	-5.10658	6.07207	-5.37896	4.13176	3.39305	-8.36016	4.476	9.26654	-3.65461	3.02214	4.03406	-4.54335	4.57291	7.159	5.44156	3.69977	-3.31278	4.10145	-3.11213	3.96893	5.74183	-4.55076	5.3425	-2.92001	-1.62297	-2.79182	3.97348	-2.21997	4.99933	2.58674	-1.63591	2.84666	-3.62823	-3.02895	-3.08098	3.35279	-2.07907	3.43843	-2.62081	-2.77395	-2.988	-2.42428	2.01256	3.42718	4.67347	-1.76853	7.00218	-5.47754
758	3.77362	-5.03547	6.36018	-4.57006	4.04091	4.04978	-5.86527	4.23996	9.72577	-2.89673	2.90888	4.29114	-2.9342	4.53917	7.17053	4.34251	3.94355	-3.73465	2.93162	-3.0886	4.15234	4.06665	-4.54692	5.73163	-2.04592	-1.63005	-2.95106	2.77293	-1.99139	5.29773	1.79429	-1.57727	2.96015	-2.5162	-3.01718	-3.2383	2.60245	-2.12377	3.63452	-1.93709	-2.75641	-3.21799	-1.6025	1.96768	3.55766	3.39448	-1.62472	7.24837	-4.21254
759	1.97878	-4.90042	6.55777	-3.72455	3.90424	4.65824	-3.36698	4.0068	10.1441	-2.13699	2.81679	4.57269	-1.38764	4.53797	7.21425	3.26988	4.17842	-4.05723	1.78699	-3.03067	4.2763	2.43825	-4.55352	6.05043	-1.22575	-1.64296	-3.10248	1.59975	-1.78923	5.57094	1.00979	-1.52056	2.99614	-1.44435	-3.05276	-3.37076	1.84841	-2.17624	3.81193	-1.25099	-2.72837	-3.45762	-0.79786	1.92615	3.69211	2.17105	-1.54662	7.50998	-2.98214
760	0.294195	-4.76601	6.6509	-2.89609	3.78234	5.26525	-0.928473	3.92776	10.3716	-1.38183	2.73997	4.84733	0.104097	4.45104	7.1668	2.25437	4.39703	-4.37879	0.694423	-2.9593	4.38725	0.873463	-4.57331	6.28664	-0.467115	-1.67276	-3.26171	0.479587	-1.61496	5.76855	0.245468	-1.48129	3.02958	-0.441398	-3.10332	-3.491	1.09889	-2.20189	3.98274	-0.562021	-2.68097	-3.64394	-0.0165865	1.86838	3.78993	0.998986	-1.50922	7.71249	-1.806
761	-1.5246	-4.90303	6.65401	-1.89367	3.85687	5.7873	1.7789	4.12279	10.6999	-0.5145	2.8192	5.06384	1.7595	4.59332	7.04097	1.2069	4.78768	-4.67085	-0.516598	-3.0129	4.47997	-0.81014	-4.80874	6.44731	0.343799	-1.82816	-3.39246	-0.744278	-1.64601	5.97676	-0.59536	-1.56127	3.08938	0.636544	-3.29501	-3.55589	0.262276	-2.36891	4.11404	0.209864	-2.77266	-3.77468	0.845743	1.9374	3.78593	-0.299032	-1.69823	7.85603	-0.503888
762	-3.08398	-4.98141	6.70826	-0.980992	3.90922	6.2258	4.16404	4.29575	10.9597	0.27933	2.86071	5.19717	3.20857	4.6531	7.00201	0.291287	5.11934	-4.87343	-1.56242	-3.06661	4.56697	-2.27373	-5.02353	6.59802	1.0636	-1.96504	-3.47761	-1.81735	-1.65875	6.1428	-1.34261	-1.61886	3.12534	1.55203	-3.4674	-3.63091	-0.501776	-2.49826	4.24533	0.895637	-2.82712	-3.90258	1.60486	1.98355	3.86236	-1.4675	-1.83851	8.03165	0.647023
763	-4.80496	-5.12455	6.88037	0.0882194	3.99269	6.676	6.74359	4.606	11.1568	1.21735	2.90424	5.26216	4.85842	4.78851	7.00244	-0.762994	5.48342	-5.02831	-2.71873	-3.15125	4.62298	-3.89833	-5.35048	6.73023	1.88061	-2.14067	-3.54307	-3.02811	-1.71439	6.29908	-2.19353	-1.69067	3.17863	2.5708	-3.66513	-3.69351	-1.40691	-2.65853	4.37849	1.67719	-2.91863	-4.01168	2.47508	2.0271	3.83345	-2.82904	-2.02495	8.16192	1.98362
764	-6.29181	-5.36037	7.03357	1.04243	4.16784	7.06322	8.98072	5.03378	11.2962	2.05471	3.03219	5.31787	6.32611	4.95498	7.04193	-1.71682	5.8178	-5.14284	-3.72582	-3.2903	4.69925	-5.33442	-5.72661	6.84585	2.6183	-2.32504	-3.58102	-4.09499	-1.81423	6.43362	-2.95835	-1.78006	3.19489	3.4605	-3.85295	-3.72419	-2.22413	-2.8271	4.4856	2.3775	-3.02739	-4.07786	3.24365	2.12708	3.87955	-4.05511	-2.26649	8.32957	3.18867
765	-7.74035	-5.4224	7.19137	1.96737	4.21147	7.51605	10.9989	5.24838	11.6208	2.90711	3.11659	5.45177	7.77977	4.86709	7.07256	-2.66571	6.04399	-5.38116	-4.73704	-3.31493	4.80102	-6.77543	-6.02421	7.05185	3.37338	-2.43018	-3.6791	-5.1497	-1.78707	6.60465	-3.73156	-1.79881	3.23246	4.35504	-3.92843	-3.78269	-3.05618	-2.91406	4.64376	3.08281	-3.0432	-4.18403	4.01977	2.12168	3.90774	-5.32432	-2.35114	8.51869	4.44175
766	-9.33016	-5.66762	7.23731	3.04105	4.44652	7.95454	13.3127	5.66839	11.6968	3.86423	3.27909	5.41044	9.41363	4.94471	7.0746	-3.7237	6.42942	-5.55108	-5.86947	-3.42895	4.86897	-8.35519	-6.50472	7.2052	4.24843	-2.62003	-3.72311	-6.36844	-1.89917	6.7232	-4.62014	-1.88138	3.23302	5.36195	-4.08197	-3.784	-4.00857	-3.09059	4.72699	3.8816	-3.18226	-4.29228	4.90348	2.22239	3.88224	-6.7777	-2.62986	8.72402	5.90858
767	-10.7874	-5.72621	7.31664	4.00537	4.5368	8.41154	15.5906	5.89256	11.8386	4.74139	3.38136	5.41398	10.8935	4.88661	7.16976	-4.73913	6.72157	-5.91922	-6.90532	-3.47238	5.01754	-9.81362	-6.78981	7.42779	5.07991	-2.70651	-3.76014	-7.48188	-1.90833	6.88453	-5.4507	-1.88139	3.24394	6.30229	-4.12253	-3.82467	-4.88778	-3.20533	4.84968	4.62676	-3.2076	-4.39462	5.71775	2.24839	3.90247	-8.1567	-2.73048	8.94244	7.26471
768	-12.3745	-5.60001	7.46049	4.99461	4.50038	9.02305	18.1486	5.89798	11.9223	5.66316	3.42651	5.56433	12.5088	4.60142	7.33262	-5.83245	6.99984	-6.34323	-8.02518	-3.37274	5.21877	-11.4729	-6.84362	7.73067	5.98637	-2.67687	-3.858	-8.67357	-1.76264	7.06821	-6.35022	-1.79941	3.25784	7.33922	-4.09371	-3.97777	-5.85988	-3.23512	4.99509	5.42746	-3.16591	-4.60107	6.60086	2.17503	3.95109	-9.67285	-2.65643	9.19032	8.72293
769	-13.62	-5.57123	7.56135	5.78207	4.54177	9.47156	20.0457	6.10605	11.8561	6.38999	3.52236	5.70364	13.7771	4.51341	7.45653	-6.74962	7.16332	-6.62607	-8.86563	-3.37613	5.47057	-12.7778	-6.95113	7.93161	6.69433	-2.66107	-3.92167	-9.61801	-1.70263	7.21918	-7.05015	-1.76174	3.26494	8.1726	-4.0875	-4.0305	-6.63101	-3.30309	5.09145	6.06106	-3.17235	-4.75707	7.29084	2.16477	3.98457	-10.8742	-2.6594	9.39167	9.83896
770	7.57626	4.96981	5.97583	-6.14619	-4.61383	2.63662	-9.94337	-10.1213	5.88181	-4.00379	-3.46036	3.99602	-6.17933	-5.87452	6.44499	5.53049	-3.25628	-4.7506	5.29221	2.87465	4.00664	7.16576	4.20757	5.99303	-3.55457	2.48121	-2.36003	5.57547	3.81016	3.23333	3.45515	2.45135	2.21822	-4.7096	1.41454	-4.09156	3.3955	3.56747	2.9986	-3.43506	2.64299	-3.18443	-3.39663	-2.77818	2.77829	5.57189	5.78848	4.37011	-6.63973
771	5.81913	4.97425	6.42198	-5.42298	-4.57686	3.26514	-7.61268	-9.6945	6.46184	-3.33049	-3.26725	4.23564	-4.62407	-5.93198	6.52281	4.49743	-2.90973	-5.19468	4.16982	2.81732	4.26145	5.57707	3.80806	6.42393	-2.70369	2.39743	-2.60873	4.41634	3.83923	3.58807	2.69907	2.39411	2.39461	-3.64925	1.16662	-4.29539	2.70773	3.44532	3.19631	-2.78084	2.60799	-3.40863	-2.61893	-2.81661	2.93906	4.34861	5.73464	4.83319	-5.42004
772	3.82745	4.97307	6.87069	-4.53076	-4.46256	3.9657	-4.9132	-9.21673	7.20582	-2.52232	-2.98952	4.49518	-2.90015	-5.97555	6.62843	3.30685	-2.52615	-5.66163	2.90068	2.76876	4.56076	3.74733	3.44447	6.92967	-1.7654	2.29707	-2.83026	3.09582	3.8871	3.99855	1.83515	2.36401	2.55874	-2.42235	0.965608	-4.44559	1.90224	3.2855	3.39453	-2.00573	2.53826	-3.61214	-1.72898	-2.85751	3.10909	2.97187	5.60416	5.23988	-4.06647
773	2.07843	4.83281	7.1924	-3.71774	-4.27022	4.6222	-2.47658	-8.75826	7.93237	-1.78922	-2.71803	4.79774	-1.352	-5.90255	6.75827	2.2737	-2.12526	-6.0329	1.77443	2.6737	4.77067	2.13328	3.12385	7.28296	-0.974167	2.19948	-3.02487	1.93413	3.91562	4.34857	1.06437	2.33433	2.69352	-1.35721	0.83654	-4.56633	1.16618	3.08155	3.56733	-1.29651	2.42288	-3.82262	-0.927785	-2.8427	3.24977	1.76854	5.45125	5.55294	-2.86622
774	0.360614	4.6428	7.38216	-2.86876	-4.02449	5.27159	0.00103265	-8.2247	8.53565	-1.04125	-2.44275	5.13092	0.204902	-5.70004	6.88111	1.2525	-1.74685	-6.43385	0.659106	2.53486	4.944	0.536913	2.83317	7.55079	-0.206982	2.11405	-3.20991	0.791285	3.93949	4.66177	0.278649	2.2904	2.75791	-0.320858	0.730119	-4.70055	0.425068	2.85255	3.80746	-0.580762	2.28686	-4.05488	-0.118569	-2.78347	3.37832	0.573751	5.32589	5.87734	-1.68017
775	-1.4736	4.75911	7.4453	-1.85257	-4.00897	5.82076	2.73089	-7.98321	8.84873	-0.175506	-2.31878	5.38045	1.8585	-5.75388	6.82535	0.132281	-1.61088	-6.7535	-0.554956	2.53911	5.06833	-1.18937	2.79659	7.75881	0.619674	2.15293	-3.36918	-0.434131	4.15883	4.85031	-0.567309	2.37508	2.81014	0.770828	0.785478	-4.88008	-0.43205	2.74772	3.96241	0.195897	2.32406	-4.27119	0.758539	-2.85228	3.43061	-0.747128	5.39048	6.03831	-0.381472
776	-3.08791	4.86709	7.5009	-0.890261	-4.00954	6.26435	5.17662	-7.86742	9.12398	0.649702	-2.22622	5.54466	3.38136	-5.75724	6.78473	-0.860099	-1.51964	-6.98505	-1.63496	2.56256	5.14418	-2.72311	2.82659	7.93434	1.3722	2.20822	-3.46448	-1.52361	4.35718	4.96805	-1.33628	2.45603	2.84307	1.72879	0.853642	-5.02879	-1.23697	2.65308	4.08944	0.917044	2.34265	-4.3943	1.54419	-2.91266	3.47101	-1.97436	5.45443	6.13499	0.81865
777	-4.69399	5.05833	7.61087	0.114362	-4.11337	6.65493	7.59638	-7.917	9.20833	1.50723	-2.17687	5.59646	4.94565	-5.84545	6.81707	-1.89103	-1.47616	-7.21555	-2.69907	2.66205	5.22733	-4.26998	2.95738	8.08566	2.14609	2.30106	-3.51868	-2.62693	4.62462	5.04719	-2.12008	2.55681	2.84403	2.6737	0.961358	-5.18785	-2.08923	2.59477	4.20437	1.64355	2.43209	-4.52177	2.34925	-3.00658	3.49073	-3.25442	5.57497	6.18975	2.05988
778	-6.24924	5.30285	7.74411	1.1194	-4.28386	7.0562	9.91755	-8.04766	9.23736	2.41044	-2.15913	5.63848	6.4904	-5.97206	6.70453	-2.92469	-1.42666	-7.43575	-3.76478	2.77376	5.26878	-5.811	3.19471	8.29979	2.93493	2.41034	-3.55901	-3.7195	4.89486	5.07983	-2.91375	2.67114	2.83883	3.61758	1.06222	-5.30304	-2.9647	2.52794	4.28727	2.38383	2.53331	-4.61121	3.15419	-3.12993	3.50709	-4.57332	5.68789	6.19499	3.35002
779	-7.75356	5.37524	7.84214	2.09039	-4.34771	7.5308	12.0751	-8.09129	9.42187	3.3096	-2.14444	5.72437	8.02789	-5.81275	6.8113	-3.90614	-1.13618	-7.78993	-4.81731	2.78188	5.36832	-7.36145	3.29594	8.64413	3.74081	2.4377	-3.63954	-4.82846	5.06338	5.19101	-3.72807	2.70774	2.83584	4.55762	1.07107	-5.38653	-3.83997	2.36033	4.4204	3.13164	2.53567	-4.69734	3.97453	-3.15009	3.50349	-5.92295	5.70739	6.36345	4.69101
780	-9.18185	5.71477	7.82076	3.08769	-4.63053	7.85511	14.205	-8.36677	9.36883	4.19452	-2.25974	5.67424	9.52908	-5.86697	6.70852	-4.95079	-1.11233	-7.95244	-5.83587	2.94288	5.4518	-8.85325	3.66046	8.85751	4.55153	2.57609	-3.70006	-5.91008	5.35258	5.14458	-4.52238	2.82418	2.79099	5.47961	1.21034	-5.4096	-4.70921	2.35596	4.47097	3.86422	2.68993	-4.75346	4.75467	-3.32742	3.46366	-7.27625	5.90289	6.33438	6.08277
781	-10.7532	5.93066	7.77295	4.17106	-4.85241	8.30252	16.7071	-8.50847	9.35701	5.18814	-2.33089	5.63586	11.139	-5.81178	6.72498	-6.11492	-0.864289	-8.28758	-6.98761	3.01382	5.59581	-10.4475	3.88063	9.12446	5.49472	2.61387	-3.72102	-7.1282	5.6199	5.16934	-5.43468	2.87628	2.73171	6.52445	1.25225	-5.43855	-5.67348	2.2608	4.54552	4.68386	2.78015	-4.84223	5.64346	-3.43457	3.41364	-8.8501	5.96741	6.42288	7.57549
782	-12.216	6.0536	7.74994	5.15373	-4.99421	8.72062	19.0871	-8.44411	9.23078	6.09277	-2.36671	5.6986	12.6187	-5.66505	6.7108	-7.21055	-0.758802	-8.5774	-8.03841	3.03254	5.7156	-11.9971	3.90169	9.2811	6.36412	2.55857	-3.71357	-8.23225	5.82429	5.23796	-6.27417	2.89279	2.67546	7.49913	1.22109	-5.42038	-6.56647	2.14923	4.63806	5.43808	2.81874	-4.93126	6.45713	-3.5182	3.41377	-10.2824	5.97602	6.55472	8.91176
783	-13.5562	6.16003	7.80772	6.06938	-5.08462	9.09777	21.2913	-8.3947	9.07143	6.92383	-2.40412	5.75487	13.998	-5.52007	6.81587	-8.21619	-0.590604	-8.86174	-8.99858	2.99068	5.86468	-13.449	3.88699	9.46602	7.15928	2.46088	-3.71749	-9.25386	6.01727	5.34627	-7.03563	2.88599	2.64413	8.4079	1.17955	-5.43494	-7.39267	2.02493	4.70858	6.13791	2.82704	-5.01401	7.20615	-3.56701	3.38229	-11.6136	5.93913	6.72476	10.1425
784	7.44941	-6.17789	4.9142	-5.95885	5.1265	2.05572	-11.2077	6.47847	8.26576	-4.41909	3.76925	3.19952	-6.33169	5.81147	6.35363	6.58456	4.02399	-2.05158	5.28422	-3.76632	3.19627	7.59919	-5.57098	4.02304	-3.8479	-2.07571	-2.29045	5.14909	-3.26922	4.34242	3.42679	-2.22976	2.48053	-4.84063	-3.47285	-2.33016	4.21834	-2.7226	2.83565	-3.39322	-3.44066	-2.36085	-3.31114	2.66072	2.98851	6.1018	-2.91968	6.1558	-6.74059
785	5.69167	-6.22682	5.35526	-5.23615	5.13678	2.68584	-8.82767	6.25727	8.75273	-3.73131	3.71019	3.46693	-4.77847	5.91067	6.43024	5.54342	4.3147	-2.51636	4.1619	-3.76929	3.45771	5.98989	-5.5057	4.54758	-2.99379	-2.10929	-2.53992	4.00124	-3.05279	4.66782	2.67157	-2.14404	2.64891	-3.77336	-3.46245	-2.62709	3.52361	-2.79157	3.03474	-2.73912	-3.45769	-2.58748	-2.5328	2.66221	3.15082	4.86987	-2.83131	6.58971	-5.51988
786	3.69956	-6.26544	5.80041	-4.34737	5.07243	3.39705	-6.07194	5.99654	9.39065	-2.9002	3.58866	3.77045	-3.0563	6.00081	6.53481	4.34332	4.63252	-3.00769	2.89279	-3.79111	3.76028	4.1448	-5.52283	5.12312	-2.05082	-2.13681	-2.76256	2.69197	-2.81824	5.04905	1.80819	-2.08535	2.80807	-2.54105	-3.46183	-2.84996	2.70545	-2.85449	3.23547	-1.96465	-3.43411	-2.80362	-1.64222	2.66192	3.32242	3.47799	-2.71297	6.94538	-4.16671
787	1.95347	-6.14901	6.14656	-3.54081	4.92844	4.0736	-3.57934	5.71999	10.0116	-2.14493	3.47402	4.11555	-1.5068	5.97023	6.66546	3.28175	4.83716	-3.45171	1.76671	-3.74666	3.98721	2.51562	-5.50215	5.54516	-1.25398	-2.14741	-2.95849	1.54156	-2.60243	5.36973	1.03792	-2.03149	2.93816	-1.47321	-3.49007	-3.00704	1.94287	-2.85568	3.41352	-1.25667	-3.36928	-3.0385	-0.842056	2.61116	3.46057	2.25791	-2.59071	7.20202	-2.9647
788	0.239968	-5.95954	6.37246	-2.7004	4.72925	4.74953	-1.03769	5.41279	10.4942	-1.37482	3.36404	4.49117	0.0548333	5.81032	6.79114	2.24008	5.07415	-3.90509	0.651667	-3.65093	4.18917	0.905142	-5.47445	5.87714	-0.482541	-2.16669	-3.14455	0.409729	-2.39565	5.65427	0.252825	-1.97116	2.99671	-0.435424	-3.54295	-3.16055	1.16941	-2.83742	3.66006	-0.542403	-3.29025	-3.29987	-0.0352543	2.51682	3.58318	1.04926	-2.48815	7.47968	-1.77751
789	-1.59653	-6.04428	6.41645	-1.68429	4.74016	5.29898	1.70382	5.50126	10.7853	-0.503788	3.39594	4.75085	1.70648	5.90637	6.7342	1.15604	5.45999	-4.13211	-0.562438	-3.68208	4.30918	-0.814183	-5.66804	6.05352	0.331998	-2.31604	-3.30095	-0.829277	-2.40195	5.87816	-0.594058	-2.03924	3.0575	0.64918	-3.75176	-3.24488	0.315195	-2.96446	3.81443	0.235082	-3.37312	-3.49992	0.843518	2.55383	3.63956	-0.258595	-2.63768	7.68456	-0.482391
790	-3.21298	-6.12439	6.45415	-0.721658	4.75656	5.74155	4.14496	5.67739	11.0692	0.324483	3.43519	4.92093	3.22874	5.94879	6.69323	0.198226	5.78998	-4.27514	-1.64252	-3.72052	4.37748	-2.33658	-5.89384	6.17753	1.07105	-2.4702	-3.39304	-1.93214	-2.42591	6.03073	-1.36393	-2.10671	3.09875	1.60015	-3.94441	-3.2996	-0.486141	-3.08651	3.94076	0.956638	-3.41404	-3.61498	1.63063	2.58623	3.68354	-1.472	-2.80094	7.82783	0.714598
791	-4.8232	-6.29668	6.52949	0.287096	4.86749	6.11932	6.5318	6.05994	11.2156	1.18137	3.49561	4.97152	4.79019	6.07824	6.72387	-0.784899	6.16363	-4.38324	-2.70688	-3.83456	4.43458	-3.86391	-6.20396	6.24001	1.82654	-2.66308	-3.44288	-3.05756	-2.52532	6.16734	-2.14889	-2.19728	3.11043	2.53603	-4.17346	-3.33729	-1.32396	-3.25518	4.05283	1.68452	-3.52432	-3.71541	2.43821	2.65304	3.70947	-2.73027	-3.03843	7.95601	1.95222
792	-6.38385	-6.52681	6.61753	1.29884	5.04581	6.49979	8.80796	6.52024	11.3295	2.0802	3.58972	5.00512	6.33114	6.2433	6.60904	-1.77311	6.527	-4.48707	-3.77286	-3.95043	4.44825	-5.37527	-6.6357	6.31935	2.59478	-2.87375	-3.47833	-4.17348	-2.6428	6.26072	-2.94389	-2.30188	3.1175	3.47196	-4.36922	-3.34556	-2.18662	-3.41995	4.13319	2.42626	-3.63567	-3.77608	3.24661	2.74943	3.73433	-4.02682	-3.29291	8.03658	3.23925
793	-7.88963	-6.58246	6.70336	2.27265	5.12835	6.96566	10.9386	6.83019	11.5648	2.9741	3.69584	5.08094	7.87224	6.12581	6.71798	-2.75883	6.788	-4.85219	-4.82544	-3.97976	4.54322	-6.90537	-6.99359	6.5712	3.39035	-3.00661	-3.5564	-5.29232	-2.63829	6.3976	-3.75859	-2.32874	3.11807	4.40895	-4.47384	-3.38817	-3.07466	-3.48997	4.26884	3.17419	-3.65074	-3.85985	4.06718	2.74406	3.7313	-5.36864	-3.40171	8.23135	4.58122
794	-9.32516	-6.87956	6.62135	3.28079	5.40928	7.25635	13.0024	7.42243	11.6364	3.84086	3.89688	4.99595	9.37152	6.21754	6.61406	-3.75658	7.13583	-4.89459	-5.8444	-4.1537	4.58583	-8.3569	-7.53767	6.60153	4.17652	-3.24955	-3.6111	-6.40104	-2.79906	6.42167	-4.55427	-2.43986	3.08597	5.32278	-4.63937	-3.30139	-3.91546	-3.71177	4.31379	3.90889	-3.80446	-3.87428	4.85255	2.89936	3.70433	-6.68891	-3.749	8.31358	5.96803
795	-10.9008	-7.04705	6.53703	4.37288	5.64106	7.67671	15.4549	7.93148	11.718	4.82044	4.06996	4.93066	10.9823	6.2046	6.63105	-4.90953	7.46114	-5.20108	-6.99635	-4.25446	4.70889	-9.92188	-7.9786	6.7353	5.10704	-3.40854	-3.62906	-7.64143	-2.90148	6.50435	-5.46718	-2.48722	3.03226	6.3638	-4.73961	-3.27911	-4.87126	-3.87161	4.38666	4.72983	-3.90395	-3.93736	5.74432	2.9821	3.66165	-8.24622	-3.95633	8.45783	7.45598
796	-12.366	-7.13042	6.49438	5.36122	5.79378	8.07724	17.8149	8.25898	11.6296	5.71436	4.22066	4.97286	12.4653	6.09629	6.61886	-5.96501	7.84388	-5.38811	-8.04723	-4.29894	4.82096	-11.4611	-8.19023	6.84506	5.97638	-3.46494	-3.6216	-8.76038	-2.94441	6.61172	-6.30685	-2.49977	2.97764	7.33903	-4.75029	-3.26832	-5.76228	-3.9982	4.47881	5.48467	-3.95463	-4.0143	6.56022	3.03989	3.66725	-9.67054	-4.07918	8.61663	8.78793
797	-13.7084	-7.21559	6.53391	6.28052	5.8932	8.44307	19.9981	8.58384	11.5098	6.53508	4.36317	5.00931	13.848	5.98897	6.72591	-6.94995	8.15507	-5.61945	-9.00733	-4.29189	4.97602	-12.9057	-8.37166	6.99638	6.77749	-3.47014	-3.62692	-9.79539	-2.97412	6.75491	-7.06819	-2.48732	2.94523	8.24837	-4.77073	-3.29049	-6.59219	-4.09421	4.55006	6.18469	-3.97518	-4.09315	7.31044	3.06746	3.63872	-11.0007	-4.13377	8.7903	10.0155
798	7.53521	6.06741	4.87879	-5.83655	-5.56607	1.71521	-10.096	-11.2371	3.83374	-3.91651	-4.14247	3.10442	-6.34161	-7.12312	5.46551	5.28601	-4.26201	-4.17193	5.29713	3.63292	3.43978	7.23254	5.43654	5.08077	-3.46274	2.91807	-1.87525	5.60635	4.37452	2.36994	3.50419	2.86628	1.73932	-4.79112	2.16184	-3.7205	3.32065	4.27526	2.3936	-3.58057	3.42056	-2.83068	-3.5151	-3.37266	2.27362	5.58428	6.36438	3.01632	-6.57975
799	7.38598	-7.04751	3.62981	-5.61506	5.94995	1.02841	-11.5679	8.08727	6.60898	-4.39844	4.24703	2.18014	-6.52627	7.03995	5.35479	6.54671	4.44538	-0.943825	5.28751	-4.36603	2.4637	7.75458	-6.34138	2.70798	-3.81188	-2.50579	-1.79243	5.09778	-4.06939	3.69281	3.47049	-2.69615	2.05102	-4.95115	-3.80708	-1.56933	4.32392	-3.3941	2.19492	-3.52886	-4.09809	-1.81283	-3.41028	3.29581	2.53137	6.21344	-3.97466	5.13643	-6.70208
800	5.90761	6.01519	5.6194	-5.20427	-5.44241	2.4487	-7.89163	-10.9348	4.98025	-3.31229	-3.94146	3.60916	-4.89029	-7.19843	5.73484	4.35817	-3.81524	-4.77112	4.24639	3.5134	3.8332	5.72391	4.92325	5.80178	-2.69763	2.81289	-2.22805	4.5418	4.44317	2.94672	2.7931	2.78517	2.04036	-3.77515	1.78163	-4.04692	2.69586	4.11498	2.71701	-2.91534	3.31151	-3.08921	-2.75489	-3.359	2.51641	4.43585	6.31659	3.7816	-5.4209
801	5.80643	6.74205	4.46475	-4.86861	-6.06488	1.52215	-8.02127	-11.6818	3.12313	-3.2168	-4.41068	2.72629	-5.01933	-8.02085	4.58485	4.10476	-4.51343	-4.05651	4.20877	4.02049	3.18554	5.73495	5.74663	4.79295	-2.59934	3.15121	-1.79057	4.51217	4.70887	2.10154	2.81633	3.01593	1.57549	-3.81059	2.34585	-3.62299	2.62843	4.60694	2.10131	-3.01903	3.89342	-2.68752	-2.84258	-3.76705	2.01755	4.4111	6.57534	2.51438	-5.29381
802	5.75838	-7.09931	4.37046	-4.98631	5.89017	1.77284	-9.31913	7.80694	7.67183	-3.7817	4.23002	2.7089	-5.07745	7.15727	5.62262	5.5963	4.73626	-1.60081	4.23694	-4.34214	2.87462	6.22034	-6.27692	3.54539	-3.0403	-2.51033	-2.14677	4.04329	-3.83378	4.24343	2.76063	-2.57333	2.34063	-3.92402	-3.77099	-2.04578	3.6811	-3.41648	2.52191	-2.86469	-4.05272	-2.09226	-2.65117	3.23959	2.77145	5.04931	-3.76459	5.84884	-5.53744
803	5.64331	-7.59272	3.09959	-4.62915	6.38483	0.779664	-9.59775	9.01587	6.0956	-3.72891	4.50419	1.74413	-5.22765	7.95797	4.45994	5.46037	4.84945	-0.585399	4.19831	-4.67852	2.12404	6.28407	-6.64227	2.29708	-2.98533	-2.845	-1.69901	3.96723	-4.33902	3.51904	2.78076	-2.85484	1.90447	-3.97893	-3.93291	-1.36015	3.7383	-3.87724	1.88152	-2.96124	-4.50823	-1.55013	-2.7254	3.68748	2.30568	5.08509	-4.50055	4.78559	-5.42332
804	-4.9884	9.59662	3.73188	1.67413	-7.99415	1.92533	6.62619	-12.6046	3.70935	1.68449	-4.95769	2.5542	4.35539	-11.0121	1.2169	-3.30805	-6.11568	-3.14278	-2.61687	5.87974	1.33807	-3.64917	8.13226	3.95616	1.77746	4.52381	-0.84399	-2.26865	6.88368	0.158788	-1.46221	4.4554	0.470033	2.47394	4.86083	-3.31579	-2.24923	5.29319	0.792504	1.64262	5.4979	-2.16517	1.9633	-5.20656	0.823229	-2.62044	8.09986	-0.59568	2.18865
805	-3.93976	9.35357	3.87022	0.986717	-7.68921	1.92938	5.15323	-12.2862	3.76608	1.16267	-4.81781	2.51435	3.34148	-10.9683	1.58147	-2.63255	-5.83699	-3.41414	-2.00983	5.70582	1.71095	-2.85154	7.65224	4.35094	1.41111	4.32568	-1.09321	-1.65146	6.67814	0.538089	-1.06198	4.29348	0.657632	1.94082	4.51951	-3.47646	-1.69018	5.31919	0.909244	1.1267	5.41938	-2.25953	1.44287	-5.135	0.966759	-1.97848	7.97239	-0.0620768	1.51993
806	-2.80105	9.07469	4.06662	0.20192	-7.49638	2.00977	3.62845	-12.0845	3.85247	0.637372	-4.70446	2.52008	2.30121	-10.7885	2.08902	-1.90066	-5.4283	-3.81131	-1.37484	5.44061	2.18662	-2.02459	7.0637	4.83142	1.06188	4.0779	-1.39557	-1.02097	6.41351	1.00237	-0.668378	4.10826	0.896369	1.38353	4.06329	-3.64678	-1.12679	5.29633	1.11801	0.594901	5.27866	-2.37085	0.899034	-5.0606	1.15905	-1.35654	7.81061	0.636114	0.862781
807	-1.60396	8.74025	4.28906	-0.606984	-7.27415	2.10896	2.04064	-11.9873	4.01082	0.0717248	-4.62427	2.59274	1.22685	-10.5216	2.62649	-1.07517	-5.0289	-4.17842	-0.666842	5.14928	2.62246	-1.1202	6.46327	5.21155	0.65644	3.81236	-1.66897	-0.361771	6.02299	1.48381	-0.241025	3.88942	1.14072	0.75077	3.58908	-3.79344	-0.555968	5.23689	1.37286	0.0470495	5.08452	-2.49273	0.34051	-4.95532	1.38705	-0.673747	7.5731	1.35732	0.112145
808	-0.418498	8.39898	4.39443	-1.36312	-7.05214	2.09571	0.45446	-11.9776	4.00386	-0.496127	-4.55253	2.61062	0.169051	-10.2824	3.06402	-0.255789	-4.71477	-4.36053	0.079122	4.90526	2.89018	-0.0968113	6.01294	5.36513	0.2021	3.59993	-1.83033	0.340782	5.6675	1.82125	0.217883	3.67871	1.3155	0.0587061	3.22074	-3.87297	-0.00687527	5.13231	1.55285	-0.490638	4.89531	-2.55734	-0.20282	-4.84518	1.54838	0.0323003	7.28941	1.88187	-0.707145
809	1.07854	7.96894	4.42788	-2.27994	-6.82638	1.97977	-1.57885	-11.9198	3.84522	-1.1869	-4.48084	2.598	-1.12974	-9.78243	3.40522	0.824471	-4.53725	-4.40488	1.06507	4.65471	3.06951	1.32063	5.71708	5.33107	-0.434328	3.43669	-1.93446	1.32842	5.37516	2.04902	0.821678	3.45081	1.46272	-0.834111	2.8125	-3.835	0.66629	4.99987	1.71245	-1.14439	4.65654	-2.60728	-0.871467	-4.62283	1.69433	1.06826	7.01371	2.28231	-1.81972
810	2.48834	7.57832	4.39445	-3.08425	-6.62084	1.7887	-3.55865	-11.9881	3.49197	-1.80971	-4.47872	2.57144	-2.34598	-9.31296	3.68022	1.82681	-4.51406	-4.3139	2.01555	4.46652	3.10932	2.67279	5.68665	5.09273	-1.06139	3.34205	-1.94419	2.27663	5.12052	2.10813	1.42012	3.29286	1.5275	-1.73329	2.56837	-3.76387	1.27838	4.88656	1.81472	-1.73585	4.42783	-2.60607	-1.47579	-4.37091	1.78336	2.07645	6.85936	2.40838	-2.8681
811	4.06748	7.17171	4.51105	-3.97769	-6.34873	1.70913	-5.71922	-11.8573	3.2836	-2.50269	-4.44917	2.67263	-3.62561	-8.69636	4.16847	2.94576	-4.51377	-4.26049	3.07158	4.23468	3.18423	4.13993	5.6799	4.93429	-1.79184	3.25468	-1.91139	3.36154	4.94376	2.16462	2.08816	3.13765	1.6017	-2.734	2.35747	-3.70875	1.93163	4.75439	2.01295	-2.36195	4.15722	-2.68391	-2.13212	-4.08048	1.95149	3.19605	6.73334	2.54042	-4.03711
812	-5.21154	-10.0135	1.86433	1.9836	8.09622	0.965726	4.75967	11.901	7.2287	1.08077	5.55178	1.39635	4.06658	11.1396	1.04374	-1.36832	7.28165	1.82403	-2.63118	-6.02275	-0.114352	-2.87617	-9.30767	0.442702	1.18126	-4.73789	-0.702569	-3.05619	-6.19228	2.20734	-1.51561	-4.357	0.963846	2.18358	-5.96906	0.587252	-0.807647	-5.72675	0.50703	1.7207	-5.85297	-0.628524	2.12473	5.06333	1.22017	-1.64501	-7.92969	2.69132	1.9967
813	-4.15799	-9.82464	2.0438	1.28502	7.82049	1.00441	3.35182	11.3645	7.16266	0.578672	5.34846	1.39431	3.05408	11.075	1.40915	-0.761783	7.08401	1.37608	-2.02384	-5.94504	0.289233	-2.1156	-8.95159	1.00592	0.842854	-4.5021	-0.958411	-2.41231	-5.95472	2.51723	-1.11332	-4.17999	1.13245	1.66458	-5.78374	0.236786	-0.259939	-5.61407	0.626015	1.20393	-5.80934	-0.739424	1.60214	4.99727	1.35838	-1.03516	-7.5294	3.1167	1.33707
814	-3.0137	-9.6136	2.28687	0.4936	7.66878	1.10534	1.87606	10.9227	7.15662	0.0695386	5.18037	1.43105	2.01875	10.8762	1.91966	-0.12173	6.85836	0.743737	-1.38836	-5.8035	0.814542	-1.33358	-8.52647	1.69061	0.527666	-4.22091	-1.26885	-1.74675	-5.63697	2.89027	-0.717355	-3.97402	1.34927	1.12672	-5.51507	-0.194775	0.280027	-5.45781	0.839421	0.670484	-5.71048	-0.883178	1.056	4.92536	1.54501	-0.453121	-7.03558	3.68046	0.689882
815	-1.80986	-9.35422	2.56586	-0.322997	7.49107	1.22838	0.324007	10.5505	7.24756	-0.484264	5.05438	1.52643	0.9516	10.5898	2.46146	0.608059	6.59681	0.131593	-0.679801	-5.62721	1.30744	-0.477134	-8.04507	2.28869	0.159078	-3.91402	-1.55099	-1.03761	-5.19836	3.24181	-0.287224	-3.73443	1.56793	0.514753	-5.21391	-0.620873	0.818068	-5.26669	1.10076	0.120284	-5.56315	-1.05129	0.494173	4.82037	1.76489	0.179989	-6.45655	4.23422	-0.0497923
816	-0.617232	-9.0658	2.7312	-1.08711	7.2982	1.23988	-1.24296	10.3079	7.20437	-1.04053	4.92446	1.56653	-0.0996877	10.33	2.90289	1.33614	6.28034	-0.284295	0.0666614	-5.4565	1.62577	0.506735	-7.60383	2.62189	-0.264599	-3.65011	-1.71962	-0.292178	-4.84183	3.4677	0.174314	-3.51108	1.71839	-0.160321	-4.94855	-0.928793	1.32301	-5.03377	1.28949	-0.41979	-5.40521	-1.16289	-0.0525408	4.71522	1.9179	0.835502	-5.90979	4.58849	-0.860804
817	0.889048	-8.68366	2.84199	-2.01217	7.09556	1.14948	-3.24809	9.99572	6.9926	-1.71855	4.77406	1.57837	-1.38507	9.80169	3.25213	2.33704	5.90972	-0.531865	1.05315	-5.25876	1.8598	1.89309	-7.19844	2.72911	-0.875055	-3.40989	-1.82992	0.726916	-4.61181	3.61364	0.780919	-3.27547	1.83964	-1.03199	-4.56808	-1.17507	1.94056	-4.74104	1.46011	-1.07661	-5.19715	-1.27332	-0.728013	4.50337	2.04706	1.82248	-5.38062	4.82388	-1.96494
818	2.30736	-8.32566	2.87985	-2.8242	6.89975	0.982347	-5.22318	9.86553	6.63046	-2.33674	4.69577	1.56068	-2.58872	9.30503	3.53468	3.28887	5.58408	-0.570201	2.00406	-5.08792	1.94343	3.23348	-6.9634	2.54424	-1.48483	-3.23598	-1.84375	1.69936	-4.4642	3.60973	1.38127	-3.11852	1.88677	-1.91723	-4.29236	-1.29129	2.50362	-4.47955	1.57209	-1.67111	-4.98437	-1.33188	-1.34005	4.26441	2.11712	2.80256	-5.07299	4.85522	-3.00726
819	3.89502	-7.98408	3.06771	-3.72759	6.65454	0.933639	-7.34435	9.47909	6.3478	-3.02313	4.61067	1.6745	-3.85193	8.66299	4.03277	4.3623	5.26997	-0.633347	3.06062	-4.8834	2.07158	4.69181	-6.77122	2.42588	-2.19799	-3.05475	-1.81505	2.79836	-4.40701	3.62957	2.05118	-2.96407	1.94362	-2.90573	-4.04759	-1.4004	3.10225	-4.19416	1.78114	-2.30067	-4.75268	-1.47772	-2.00538	3.98262	2.26314	3.89642	-4.77592	4.9005	-4.17107
820	4.02256	6.34508	5.90272	-4.32043	-5.65238	2.92107	-5.34835	-10.9692	5.45589	-2.54943	-3.9312	3.76987	-3.29988	-7.66331	5.55552	3.16941	-3.70778	-5.16901	3.03147	3.66129	4.01457	3.98526	4.75272	6.16004	-1.81294	2.85758	-2.40789	3.30916	4.68923	3.19767	1.98918	2.86612	2.14245	-2.60746	1.7246	-4.18696	1.92879	4.18818	2.79172	-2.19825	3.47987	-3.21293	-1.95615	-3.6117	2.58677	3.13014	6.45574	4.00781	-4.09733
821	3.86576	-7.43415	4.59047	-4.09399	6.12076	2.21894	-6.79956	8.08388	8.19217	-3.02465	4.34126	2.85848	-3.49967	7.66059	5.43573	4.46057	5.21003	-1.8629	3.02163	-4.52642	3.01545	4.47988	-6.40661	3.91188	-2.16899	-2.6735	-2.32343	2.79513	-3.84547	4.53477	1.95586	-2.63265	2.45058	-2.7575	-3.8718	-2.17004	2.95914	-3.68812	2.58768	-2.14517	-4.2382	-2.16808	-1.84497	3.46092	2.86013	3.76364	-3.95481	6.14258	-4.2182
822	-3.2677	6.19284	7.39232	-0.557332	-5.08174	5.68278	5.37794	-9.35229	8.48452	0.802155	-2.91748	5.16889	3.46161	-7.2421	6.25901	-1.24609	-2.45475	-6.76192	-1.75308	3.3557	4.90796	-2.90738	3.95833	7.74578	1.46778	2.77567	-3.24939	-1.58461	5.14193	4.40496	-1.3545	2.97352	2.59869	1.82964	1.58124	-5.01982	-1.39937	3.35994	3.67994	0.997292	3.09166	-4.13737	1.557	-3.60262	3.15788	-2.11195	6.36247	5.28653	0.975106
823	-3.5709	7.48013	6.84252	-0.0991919	-6.1598	4.89421	5.63839	-10.6468	7.35892	1.0014	-3.6506	4.62941	3.65967	-8.48361	5.24854	-1.73022	-3.48268	-6.2618	-1.94044	4.15763	4.3585	-3.1306	5.17786	7.29121	1.588	3.32145	-2.83451	-1.69685	5.91007	3.60272	-1.38919	3.43697	2.16961	1.97933	2.42519	-4.85634	-1.59453	4.08506	3.11207	1.11019	3.85606	-3.72036	1.60517	-4.27068	2.71833	-2.27382	7.25425	4.12458	1.22643
824	-4.09807	8.3526	5.92707	0.477044	-7.07738	4.04715	6.06743	-11.6536	6.1279	1.29198	-4.26739	3.99252	3.93063	-9.61922	4.06333	-2.31172	-4.50411	-5.55288	-2.22113	4.90008	3.63371	-3.46391	6.22438	6.45741	1.73846	3.81811	-2.32257	-1.91665	6.51101	2.61687	-1.46257	3.89513	1.68323	2.19466	3.29407	-4.56188	-1.84895	4.72101	2.44905	1.29191	4.53654	-3.26077	1.74145	-4.79599	2.19279	-2.49334	7.9132	2.74808	1.60919
825	-4.63095	9.11669	4.89785	1.10845	-7.72347	3.03953	6.49101	-12.4111	4.94473	1.53415	-4.75109	3.29555	4.21522	-10.4843	2.65274	-2.87976	-5.45752	-4.54735	-2.48854	5.55272	2.62872	-3.69254	7.27883	5.38994	1.83432	4.23533	-1.64788	-2.14244	6.89926	1.46035	-1.51279	4.28591	1.13878	2.39405	4.13801	-4.05217	-2.10088	5.15391	1.65703	1.48943	5.09728	-2.72168	1.87946	-5.10434	1.52204	-2.66754	8.21686	1.14435	1.977
826	-3.42239	-7.40142	6.09769	-0.349221	5.73852	5.03747	4.11	7.29462	10.8753	0.402418	4.04114	4.40225	3.27036	7.42684	6.14435	0.0392837	6.42302	-3.47065	-1.76244	-4.4333	3.9575	-2.42716	-6.87599	5.5631	1.09352	-3.03842	-3.16061	-2.09499	-3.3321	5.73255	-1.38856	-2.648	2.9137	1.66651	-4.50298	-2.8271	-0.464096	-3.78957	3.49473	1.04653	-4.06662	-3.1683	1.66546	3.29755	3.42457	-1.48269	-3.97829	7.40699	0.844988
827	-3.75336	-8.55464	5.31547	0.148087	6.6969	4.12746	4.1514	8.87608	10.1627	0.524148	4.65746	3.7141	3.43619	8.65714	5.11455	-0.216718	6.97072	-2.3864	-1.95155	-5.07911	3.23137	-2.55362	-7.83927	4.66878	1.1436	-3.58223	-2.72909	-2.31115	-4.28948	5.20064	-1.42914	-3.15604	2.53906	1.77878	-5.05482	-2.16058	-0.470074	-4.51061	2.8894	1.16897	-4.69104	-2.56329	1.73511	3.9957	3.03783	-1.5119	-5.26656	6.69209	1.07199
828	-4.29811	-9.22655	4.25294	0.757122	7.48458	3.1787	4.39992	10.2392	9.27202	0.750988	5.15016	2.95497	3.6777	9.78077	3.91168	-0.587544	7.40441	-1.13802	-2.23378	-5.62482	2.3494	-2.81098	-8.50646	3.48974	1.23015	-4.07829	-2.20199	-2.6179	-5.13218	4.44096	-1.50838	-3.66474	2.10685	1.95766	-5.54544	-1.37615	-0.556885	-5.15599	2.19318	1.35903	-5.22233	-1.93965	1.88845	4.55545	2.55423	-1.62032	-6.43324	5.68994	1.43596
829	-4.84587	-9.77044	3.09916	1.41052	7.98171	2.10289	4.68107	11.3517	8.35739	0.945547	5.49532	2.16669	3.93993	10.6308	2.48768	-0.989883	7.59546	0.291798	-2.50246	-6.016	1.21703	-2.96737	-9.08172	2.09394	1.27306	-4.48365	-1.51474	-2.90881	-5.82515	3.45383	-1.56369	-4.11327	1.60944	2.12548	-5.87891	-0.442111	-0.694337	-5.59821	1.37849	1.56312	-5.61683	-1.27124	2.03688	4.91016	1.90911	-1.71968	-7.35953	4.33843	1.78956
830	2.03264	6.17976	6.53106	-3.4356	-5.42679	3.81072	-2.46477	-10.2909	6.60123	-1.70202	-3.53221	4.22208	-1.48994	-7.52477	5.86895	1.97808	-3.14874	-5.71508	1.72294	3.47913	4.36937	2.12774	4.29994	6.87705	-0.918335	2.73683	-2.74137	1.95498	4.66221	3.68424	1.10171	2.8234	2.36403	-1.3427	1.51942	-4.43838	1.09631	3.92332	3.0937	-1.34793	3.28115	-3.47811	-1.0228	-3.58902	2.83223	1.73555	6.34551	4.59465	-2.75907
831	0.102864	6.03405	6.98431	-2.48344	-5.20937	4.57982	0.370838	-9.75304	7.56495	-0.848297	-3.23093	4.62586	0.280503	-7.33035	6.05443	0.820406	-2.74499	-6.14381	0.467039	3.39197	4.66369	0.319132	4.02334	7.36972	-0.0630774	2.68451	-2.96692	0.674659	4.75682	4.04904	0.233028	2.84924	2.49559	-0.168162	1.45225	-4.62524	0.246729	3.67149	3.34628	-0.504969	3.13302	-3.73368	-0.104229	-3.56332	2.99599	0.382386	6.2768	4.96097	-1.4309
832	-1.52084	6.00036	7.24863	-1.60098	-5.02508	5.18654	2.77457	-9.39022	8.1787	-0.0841767	-2.99404	4.95949	1.81623	-7.14114	6.18982	-0.127921	-2.48633	-6.50071	-0.595703	3.2978	4.83394	-1.22829	3.8719	7.62626	0.660113	2.68227	-3.14568	-0.412471	4.88273	4.31004	-0.523529	2.87168	2.59129	0.800693	1.44987	-4.83063	-0.518337	3.45421	3.54681	0.213736	3.03823	-3.96191	0.696402	-3.51789	3.10317	-0.786993	6.23693	5.21689	-0.303508
833	1.87874	-7.34556	5.24299	-3.21643	5.96873	3.13111	-3.8235	7.54798	9.16315	-2.14323	4.1484	3.37589	-1.6868	7.5742	5.75092	3.22323	5.4512	-2.52681	1.71343	-4.43182	3.40403	2.60315	-6.42583	4.71623	-1.26694	-2.67861	-2.65868	1.4626	-3.513	4.96502	1.06911	-2.55473	2.6654	-1.48892	-3.93429	-2.47288	2.08857	-3.66188	2.89721	-1.29712	-4.10567	-2.4781	-0.913095	3.39009	3.10198	2.3521	-3.78638	6.67229	-2.87972
834	-0.0482353	-7.24453	5.71974	-2.27154	5.80791	3.92276	-0.91958	7.18895	9.99805	-1.266	4.04049	3.82476	0.0880757	7.42893	5.93906	2.04625	5.72167	-3.00495	0.45765	-4.41502	3.71103	0.78628	-6.51601	5.24646	-0.412471	-2.74324	-2.88404	0.186924	-3.34126	5.31773	0.200278	-2.55521	2.79844	-0.315884	-4.05748	-2.63956	1.20451	-3.6501	3.15661	-0.455774	-4.01945	-2.7654	0.00401718	3.32301	3.26216	0.991781	-3.73751	7.01449	-1.55325
835	-1.67133	-7.22472	5.98916	-1.39541	5.66333	4.5491	1.5239	7.02981	10.5368	-0.484206	3.96966	4.19229	1.62819	7.28195	6.07707	1.10067	5.99926	-3.35484	-0.604914	-4.36204	3.89923	-0.763796	-6.60765	5.51505	0.30469	-2.83915	-3.06137	-0.902496	-3.25336	5.58469	-0.55643	-2.55767	2.89553	0.648341	-4.23254	-2.78271	0.410653	-3.64729	3.36285	0.262001	-3.97905	-3.01193	0.802698	3.24434	3.36454	-0.180064	-3.73685	7.2621	-0.428258
836	2.59025	7.11125	5.42223	-3.40001	-6.24323	2.64677	-3.45752	-11.5283	4.87605	-1.90305	-4.23346	3.38253	-2.23371	-8.75637	4.79845	2.06627	-4.09272	-5.01114	2.08504	4.11661	3.71012	2.69303	5.24308	5.95647	-1.13294	3.13822	-2.28852	2.36409	5.07357	2.82675	1.4077	3.1478	1.91168	-1.74312	2.12997	-4.1039	1.31551	4.58049	2.41968	-1.68575	4.00493	-3.01527	-1.40438	-4.10255	2.28817	2.14288	6.87201	3.40343	-3.03968
837	1.05069	7.12498	5.90363	-2.68601	-6.21803	3.32369	-1.19483	-11.2625	5.80589	-1.23869	-4.05955	3.77692	-0.815992	-8.80254	5.05405	1.13381	-3.82572	-5.45288	1.06903	4.08709	3.99012	1.24675	5.04156	6.53732	-0.457123	3.11782	-2.50257	1.35681	5.27031	3.17478	0.731276	3.2066	2.05536	-0.758332	2.10563	-4.28777	0.648226	4.46013	2.6403	-1.00296	3.9435	-3.21689	-0.688476	-4.18216	2.45661	1.06906	6.96863	3.78389	-1.98975
838	-0.443493	7.15348	6.27342	-1.9171	-6.13311	3.88728	1.00914	-10.8898	6.44312	-0.544885	-3.85778	4.08258	0.58259	-8.7504	5.18472	0.22885	-3.60464	-5.76361	0.0899052	4.06437	4.16206	-0.155957	4.98346	6.93513	0.187323	3.14618	-2.64986	0.382372	5.43419	3.40204	0.0698757	3.26217	2.11257	0.137322	2.15994	-4.49619	-0.0299061	4.33389	2.83477	-0.330509	3.87115	-3.38471	0.0277101	-4.22492	2.59928	0.0315713	7.04347	3.98296	-0.981309
839	-2.03288	7.26213	6.62731	-1.03933	-6.09169	4.46891	3.35899	-10.6247	7.11897	0.227458	-3.67737	4.40324	2.1288	-8.56164	5.25574	-0.741481	-3.48293	-6.0522	-0.929757	4.08932	4.3303	-1.66346	4.9984	7.17395	0.886037	3.22054	-2.77985	-0.669334	5.6446	3.56099	-0.662629	3.33902	2.17999	1.06698	2.26927	-4.72472	-0.800902	4.18044	3.01517	0.401319	3.81114	-3.57876	0.826385	-4.20995	2.67991	-1.10966	7.14199	4.14227	0.113529
840	2.41758	-8.06338	3.9771	-3.15223	6.63914	1.87848	-5.02543	9.05703	7.83239	-2.41183	4.62341	2.40676	-2.4622	8.7691	4.66146	3.47896	5.6644	-1.39387	2.07421	-4.89293	2.61072	3.23074	-6.88814	3.51251	-1.53033	-3.03523	-2.19425	1.80489	-4.21107	4.28133	1.37087	-2.9313	2.25233	-1.91207	-4.17155	-1.83285	2.46485	-4.20543	2.19208	-1.62599	-4.68485	-1.83888	-1.27772	3.95579	2.59963	2.84625	-4.68657	5.77362	-3.17394
841	0.877064	-8.13299	4.45056	-2.43818	6.66719	2.55524	-2.72907	8.8806	8.69873	-1.73703	4.61553	2.82117	-1.04622	8.85621	4.91601	2.55444	5.98625	-1.81527	1.05819	-4.92919	2.88989	1.78272	-7.05053	4.10124	-0.8579	-3.10815	-2.4075	0.788059	-4.17295	4.65422	0.693875	-2.96551	2.40123	-0.930524	-4.31677	-1.97317	1.79053	-4.27203	2.41409	-0.94372	-4.67002	-2.05082	-0.559867	3.99966	2.77285	1.78219	-4.7505	6.18701	-2.12743
842	-0.618169	-8.19706	4.81153	-1.67181	6.62044	3.12668	-0.48111	8.67579	9.25301	-1.02871	4.56472	3.15466	0.353217	8.8426	5.0472	1.65576	6.25074	-2.10991	0.0790694	-4.94616	3.06254	0.387176	-7.27019	4.46651	-0.222695	-3.22334	-2.5526	-0.194533	-4.14443	4.90268	0.0318899	-3.00634	2.46384	-0.0421469	-4.53388	-2.08376	1.10405	-4.33443	2.61022	-0.271998	-4.63581	-2.23307	0.157135	4.00878	2.91752	0.756015	-4.86147	6.42417	-1.1235
843	-2.21036	-8.33468	5.14197	-0.794943	6.61481	3.71111	1.89593	8.58402	9.87761	-0.244977	4.54677	3.49718	1.90381	8.69534	5.12084	0.716871	6.58959	-2.31801	-0.940697	-5.00843	3.22014	-1.10928	-7.50439	4.65514	0.460468	-3.39057	-2.6789	-1.26055	-4.17166	5.09886	-0.701444	-3.06633	2.53892	0.877238	-4.80774	-2.1742	0.320736	-4.39372	2.79305	0.459306	-4.61968	-2.43743	0.954849	3.96258	2.99578	-0.369474	-5.02171	6.63654	-0.034596
844	-2.60578	8.15904	5.72339	-0.423554	-6.94278	3.59288	3.82051	-11.707	5.91715	0.521596	-4.27663	3.73912	2.43703	-9.72599	4.09116	-1.3642	-4.42402	-5.36668	-1.26073	4.82442	3.63501	-2.07365	5.9878	6.43857	1.07729	3.6856	-2.3039	-0.935564	6.23718	2.64009	-0.77126	3.79115	1.70923	1.32702	3.09599	-4.45164	-1.06393	4.82025	2.33803	0.585109	4.50347	-3.11869	0.953812	-4.7791	2.16917	-1.37806	7.76787	2.79632	0.55223
845	-3.18066	8.83766	4.90214	0.188943	-7.42123	2.84434	4.37792	-12.2263	4.92459	0.80742	-4.64845	3.1924	2.81432	-10.4041	2.94425	-1.95129	-5.11907	-4.59283	-1.59088	5.31816	2.84677	-2.4588	6.77665	5.58625	1.24726	4.02352	-1.80666	-1.2558	6.53207	1.71703	-0.897817	4.09838	1.27147	1.60133	3.7821	-4.10022	-1.34164	5.16813	1.69577	0.800048	5.00324	-2.73957	1.15387	-5.0179	1.62261	-1.67089	7.97934	1.5543	1.01407
846	-2.8014	-9.03172	4.08626	-0.149008	7.33157	2.74157	2.16598	10.0154	9.0368	-0.0122747	5.01698	2.71523	2.18182	9.84899	3.93814	0.288408	6.99018	-1.13508	-1.27321	-5.55397	2.36857	-1.4464	-8.1637	3.58761	0.591464	-3.86162	-2.18866	-1.61123	-4.98122	4.39763	-0.815848	-3.56687	2.12155	1.1024	-5.28169	-1.43236	0.22651	-5.04431	2.08249	0.651589	-5.16222	-1.81019	1.10069	4.56516	2.53034	-0.531009	-6.15191	5.65069	0.386671
847	-3.38966	-9.53001	3.15292	0.47966	7.69388	1.9429	2.61887	10.8684	8.24131	0.236438	5.29119	2.09733	2.54154	10.5186	2.78069	-0.175401	7.14659	-0.0455641	-1.6043	-5.84288	1.48483	-1.77763	-8.5915	2.49018	0.717687	-4.20326	-1.68104	-1.98069	-5.50373	3.60263	-0.946404	-3.91953	1.72076	1.34983	-5.59826	-0.719571	0.043285	-5.41873	1.42152	0.872566	-5.54025	-1.31223	1.30881	4.83903	2.00359	-0.767517	-6.86604	4.59847	0.838796
848	0.324813	7.836	5.24712	-2.04955	-6.7136	2.77665	-0.311346	-11.7931	5.06286	-0.876596	-4.40903	3.28086	-0.313526	-9.62064	4.16831	0.460275	-4.27675	-5.01034	0.573233	4.52651	3.52534	0.570253	5.52935	6.0515	-0.12437	3.38928	-2.22224	0.871971	5.57707	2.58292	0.467274	3.469	1.724	-0.348511	2.64525	-4.14486	0.316227	4.83429	2.15106	-0.752035	4.44957	-2.93309	-0.445966	-4.56619	2.06198	0.567517	7.29228	2.93934	-1.38824
849	-1.16857	8.03254	5.45915	-1.22849	-6.84864	3.16944	1.78005	-11.8088	5.52662	-0.181807	-4.3871	3.50045	1.05263	-9.81804	4.11483	-0.495279	-4.33703	-5.16732	-0.381481	4.68354	3.57436	-0.791699	5.74923	6.26242	0.489627	3.5469	-2.2669	-0.057497	5.90666	2.60164	-0.149992	3.65662	1.70514	0.510627	2.90117	-4.3139	-0.375488	4.83878	2.21639	-0.0824341	4.51336	-3.01336	0.251093	-4.69276	2.09523	-0.427321	7.52455	2.8502	-0.383109
850	0.136753	-8.69078	3.67322	-1.78445	7.06951	1.95465	-1.95015	9.72286	8.15285	-1.41065	4.88771	2.25663	-0.565074	9.67318	4.01748	1.97701	6.19903	-1.12664	0.561485	-5.24278	2.33323	1.14193	-7.36827	3.45314	-0.562141	-3.41137	-2.1184	0.259837	-4.58647	4.1752	0.426497	-3.26007	2.10107	-0.544373	-4.66004	-1.51206	1.56262	-4.69356	1.90424	-0.686498	-5.07898	-1.64315	-0.304946	4.40519	2.40873	1.34203	-5.43541	5.54927	-1.53697
851	-1.36113	-8.89007	3.84755	-0.957922	7.2187	2.33049	0.125151	9.91841	8.64695	-0.720629	4.99271	2.46706	0.795484	9.90528	3.96065	1.08566	6.58218	-1.11923	-0.393612	-5.40472	2.34333	-0.192582	-7.76752	3.53933	0.0264987	-3.64768	-2.15704	-0.701342	-4.7834	4.27641	-0.193003	-3.44116	2.10287	0.298644	-5.00535	-1.46442	0.895757	-4.87903	1.96465	-0.0159503	-5.15276	-1.70479	0.395702	4.50689	2.4508	0.383393	-5.79809	5.58213	-0.540331
852	-4.7462	6.42219	7.48514	0.376633	-5.20226	6.03759	7.60037	-9.41184	8.53804	1.59817	-2.9017	5.24647	4.93909	-7.26556	6.28657	-2.22296	-2.42035	-6.92041	-2.74073	3.45472	4.95518	-4.3457	4.1253	7.84999	2.17724	2.89295	-3.31346	-2.59525	5.41113	4.43215	-2.07204	3.08596	2.58473	2.70537	1.72083	-5.13159	-2.19922	3.29306	3.7525	1.67788	3.17767	-4.23078	2.30513	-3.67497	3.14832	-3.29593	6.51774	5.30654	2.111
853	-6.19295	6.63703	7.47756	1.31413	-5.36855	6.39296	9.74369	-9.56044	8.51506	2.41966	-2.89928	5.27798	6.39278	-7.28591	6.24955	-3.19472	-2.39392	-7.10094	-3.72365	3.55666	4.98442	-5.79491	4.32272	7.96204	2.90462	3.01472	-3.36014	-3.60901	5.66918	4.44313	-2.80929	3.1825	2.56587	3.57995	1.84358	-5.20762	-3.01206	3.22154	3.81301	2.36975	3.26678	-4.29535	3.05508	-3.77599	3.14374	-4.52025	6.61793	5.26673	3.32662
854	-7.80299	6.86411	7.44664	2.40173	-5.54552	6.81004	12.2199	-9.65622	8.47071	3.3969	-2.95807	5.30378	8.08029	-7.24022	6.20873	-4.30022	-2.28617	-7.37068	-4.8696	3.63729	5.0572	-7.52381	4.52779	8.16979	3.7841	3.11567	-3.40733	-4.8032	5.92932	4.48862	-3.68383	3.27686	2.54121	4.60469	1.9366	-5.25669	-3.96542	3.09567	3.8958	3.18928	3.34187	-4.3816	3.93598	-3.86482	3.12959	-6.00447	6.64443	5.24918	4.79156
855	-9.15065	7.12771	7.29506	3.35843	-5.79319	7.12783	14.2987	-9.97837	8.41462	4.2612	-3.04738	5.25088	9.49707	-7.21984	6.0608	-5.30804	-2.19225	-7.61207	-5.85978	3.73339	5.09536	-8.99026	4.8435	8.34637	4.58093	3.21908	-3.42726	-5.8485	6.1496	4.41964	-4.44719	3.37362	2.46167	5.49176	2.05248	-5.27443	-4.79642	2.99592	3.89215	3.89709	3.46904	-4.43037	4.69326	-3.99598	3.06758	-7.34664	6.73729	5.20626	6.07583
856	-10.8432	7.42737	7.20984	4.56253	-6.0446	7.53707	16.9842	-10.108	8.2088	5.38058	-3.06623	5.16703	11.2708	-7.10824	5.93792	-6.62438	-1.99644	-7.81604	-7.11129	3.80313	5.22391	-10.7122	5.11678	8.5292	5.6296	3.28221	-3.43817	-7.17433	6.4029	4.36619	-5.43696	3.41721	2.3671	6.6315	2.11363	-5.25102	-5.84103	2.91231	3.9891	4.79711	3.56013	-4.45339	5.64616	-4.10005	2.99021	-9.0701	6.81773	5.23878	7.81271
857	-12.3065	7.57807	7.16005	5.58751	-6.19854	7.89967	19.4171	-10.0846	8.0372	6.33392	-3.08957	5.14493	12.7727	-6.89697	5.9121	-7.73668	-1.82275	-8.04015	-8.1844	3.78672	5.30345	-12.2762	5.16541	8.68143	6.5359	3.21028	-3.38632	-8.30796	6.60246	4.37573	-6.28911	3.39917	2.26712	7.62571	2.07887	-5.19376	-6.74173	2.77518	4.05966	5.57272	3.58603	-4.49183	6.4632	-4.18275	2.95473	-10.5675	6.74831	5.31632	9.1973
858	-13.6443	7.732	7.11051	6.57116	-6.30911	8.1306	21.6694	-10.0966	7.7998	7.21108	-3.17761	5.06341	14.0933	-6.79524	5.81543	-8.79934	-1.59943	-8.28687	-9.17668	3.75299	5.34305	-13.7758	5.17241	8.67164	7.35949	3.09904	-3.29076	-9.34117	6.80441	4.36769	-7.05216	3.38314	2.14824	8.54965	2.06268	-5.1527	-7.56456	2.67631	4.09285	6.29467	3.63026	-4.51005	7.20365	-4.23361	2.83672	-11.9343	6.71068	5.38395	10.4662
859	-4.90588	-7.61076	6.14873	0.589485	5.86447	5.37759	6.29961	7.66596	10.9907	1.19407	4.13274	4.47148	4.74672	7.48924	6.17124	-0.89615	6.74367	-3.52302	-2.75034	-4.53842	3.97981	-3.84408	-7.1919	5.57002	1.78196	-3.24757	-3.2197	-3.12954	-3.45987	5.82194	-2.10742	-2.75263	2.9119	2.5326	-4.7231	-2.80922	-1.25376	-3.93433	3.56527	1.72838	-4.16517	-3.23673	2.41551	3.34691	3.41973	-2.64069	-4.24992	7.51455	1.97614
860	-6.35709	-7.78763	6.10385	1.53348	6.03575	5.71282	8.39615	8.13144	11.0559	2.01011	4.23018	4.49252	6.1994	7.54689	6.1336	-1.82262	7.08292	-3.58757	-3.73351	-4.64207	3.98396	-5.26911	-7.53974	5.57223	2.48765	-3.46292	-3.26123	-4.16618	-3.58166	5.89242	-2.84579	-2.84175	2.90345	3.39895	-4.90744	-2.77458	-2.05724	-4.07734	3.62393	2.42151	-4.25889	-3.27655	3.16826	3.42439	3.42204	-3.84373	-4.49944	7.54645	3.18879
861	-7.97177	-7.96843	6.03408	2.62801	6.21922	6.10841	10.8292	8.60219	11.0929	2.97402	4.40335	4.49276	7.88753	7.54457	6.09316	-2.89004	7.45364	-3.75982	-4.87967	-4.73513	4.03555	-6.9705	-7.95537	5.65493	3.34684	-3.67716	-3.3036	-5.38158	-3.67378	5.9931	-3.72143	-2.9277	2.88889	4.41713	-5.05886	-2.73555	-3.01036	-4.20516	3.70667	3.24214	-4.34313	-3.34123	4.05153	3.48636	3.41372	-5.31394	-4.70324	7.57612	4.65248
862	-9.32471	-8.16823	5.83838	3.59421	6.46606	6.3967	12.8355	9.23197	11.1735	3.82326	4.57625	4.41098	9.30439	7.55883	5.94528	-3.86249	7.79184	-3.91065	-5.87009	-4.83523	4.04977	-8.40156	-8.43824	5.67063	4.12379	-3.88241	-3.31883	-6.44658	-3.78054	5.97535	-4.48595	-3.02351	2.82014	5.29728	-5.20134	-2.66018	-3.83908	-4.32233	3.70257	3.95169	-4.46912	-3.35573	4.81263	3.59808	3.3611	-6.63477	-4.96101	7.6051	5.93502
863	-11.0234	-8.40817	5.70177	4.808	6.71798	6.77593	15.467	9.81108	11.0695	4.93428	4.70299	4.31109	11.0804	7.49159	5.82379	-5.16124	8.10919	-4.06957	-7.12179	-4.93087	4.15814	-10.0906	-8.90629	5.7041	5.1557	-4.07974	-3.32575	-7.79371	-3.88092	5.97731	-5.47624	-3.06544	2.73037	6.43307	-5.28749	-2.58368	-4.86941	-4.51509	3.79669	4.85289	-4.55088	-3.35535	5.76842	3.67785	3.29084	-8.33744	-5.22223	7.70768	7.66886
864	-12.4896	-8.51372	5.62757	5.83896	6.87452	7.12001	17.8722	10.198	10.9501	5.87906	4.82869	4.27256	12.5873	7.31916	5.80098	-6.25593	8.40449	-4.24859	-8.19488	-4.93153	4.23959	-11.642	-9.14277	5.7989	6.06384	-4.12303	-3.27434	-8.94255	-3.93383	6.02641	-6.32818	-3.04838	2.62842	7.42865	-5.27142	-2.54475	-5.7746	-4.61788	3.86814	5.62885	-4.57559	-3.38694	6.58769	3.73737	3.26085	-9.83411	-5.30274	7.78749	9.05
865	-13.8304	-8.62533	5.55274	6.82664	6.97397	7.33841	20.0922	10.6101	10.7736	6.74157	4.9956	4.16295	13.9102	7.2504	5.70564	-7.31309	8.6658	-4.48123	-9.18709	-4.90597	4.28643	-13.1356	-9.27293	5.76148	6.89508	-4.11543	-3.18059	-9.99227	-4.00611	6.06133	-7.09106	-3.03652	2.50797	8.35287	-5.27661	-2.50765	-6.59495	-4.73567	3.90084	6.35137	-4.61332	-3.39406	7.32952	3.77392	3.14622	-11.1973	-5.40095	7.86754	10.3139
866	-4.96472	7.65125	6.98136	0.772572	-6.23906	5.30417	7.75288	-10.6778	7.51074	1.76728	-3.60255	4.76218	5.05363	-8.40235	5.29346	-2.65101	-3.39217	-6.43529	-2.88793	4.17977	4.41505	-4.51333	5.28154	7.36796	2.26289	3.42113	-2.91002	-2.65612	6.12029	3.6536	-2.08008	3.51975	2.17651	2.81336	2.52444	-4.94479	-2.35551	3.96372	3.21448	1.772	3.88021	-3.83714	2.32795	-4.26898	2.71516	-3.40426	7.36142	4.16823	2.31675
867	-6.43529	7.87519	7.0054	1.74505	-6.39452	5.6968	10.0376	-10.8125	7.51225	2.62144	-3.61863	4.81224	6.5915	-8.42281	5.38393	-3.65642	-3.31577	-6.60772	-3.90657	4.27546	4.47215	-6.04162	5.48971	7.45761	3.02954	3.5408	-2.97437	-3.7175	6.37707	3.67443	-2.85262	3.6158	2.15933	3.72482	2.63659	-4.98653	-3.20871	3.8342	3.26189	2.50625	3.95036	-3.93089	3.12005	-4.3294	2.69975	-4.70408	7.4427	4.15978	3.59345
868	-7.91828	8.025	6.94984	2.74825	-6.52386	6.13662	12.377	-10.8168	7.36631	3.56102	-3.64341	4.90212	8.18362	-8.26961	5.42476	-4.71136	-3.11292	-6.86948	-4.98259	4.28276	4.55604	-7.69853	5.58006	7.58228	3.87265	3.59535	-3.04485	-4.84888	6.55034	3.73786	-3.68827	3.68731	2.16391	4.68906	2.68683	-5.0671	-4.11258	3.64482	3.35516	3.28587	3.98934	-4.03807	3.95146	-4.36692	2.69698	-6.13555	7.43593	4.22114	4.99835
869	-9.26716	8.42197	6.7232	3.76444	-6.84635	6.32618	14.6098	-11.1672	7.0783	4.46804	-3.77945	4.72894	9.63273	-8.34078	5.17783	-5.7885	-3.17483	-7.01535	-5.99981	4.42222	4.50747	-9.20381	5.95239	7.57861	4.69808	3.72352	-2.977	-5.90543	6.79833	3.55017	-4.45563	3.82994	2.03768	5.59268	2.87838	-5.01565	-4.96391	3.59669	3.29819	4.0182	4.16371	-4.00361	4.70527	-4.52978	2.57326	-7.51286	7.55051	3.99369	6.37168
870	-10.9393	8.6661	6.64007	4.96977	-7.02374	6.70647	17.2813	-11.2861	6.87174	5.58303	-3.74607	4.57772	11.3852	-8.12206	5.04179	-7.09304	-2.94181	-7.25868	-7.2562	4.39907	4.6127	-10.9508	6.14862	7.70355	5.75112	3.77855	-2.98598	-7.2233	6.96714	3.48383	-5.43176	3.8308	1.92099	6.7334	2.91195	-5.002	-5.98913	3.43571	3.38606	4.91053	4.21722	-4.00867	5.64018	-4.58891	2.47146	-9.27197	7.49259	4.02868	8.11789
871	-12.4326	8.81144	6.52731	6.06991	-7.1445	6.98714	19.759	-11.3542	6.63295	6.57081	-3.78689	4.45866	12.9252	-7.90726	4.93968	-8.2514	-2.6935	-7.36977	-8.36602	4.38603	4.68469	-12.582	6.19694	7.74995	6.69981	3.73422	-2.91811	-8.40469	7.12387	3.42026	-6.30567	3.77355	1.78551	7.75957	2.87292	-4.90649	-6.90494	3.29614	3.4521	5.72144	4.24257	-3.99216	6.47354	-4.6446	2.36282	-10.847	7.36849	4.06483	9.55724
872	-13.7999	8.89669	6.35262	7.10847	-7.19253	7.15158	22.0221	-11.4744	6.37253	7.47518	-3.88042	4.38864	14.3027	-7.64111	4.76419	-9.34565	-2.36312	-7.57056	-9.38527	4.33	4.6952	-14.1185	6.08418	7.61565	7.56963	3.6112	-2.81146	-9.47928	7.2773	3.36558	-7.08262	3.69234	1.63893	8.70637	2.80519	-4.79119	-7.73844	3.12326	3.44929	6.47512	4.2344	-3.95148	7.23533	-4.68495	2.21372	-12.2931	7.22203	4.09146	10.8836
873	-5.15099	-8.71741	5.42251	1.02318	6.79085	4.52709	6.24061	9.17689	10.3622	1.28883	4.72633	3.84457	4.83179	8.61296	5.16045	-1.11073	7.24619	-2.49132	-2.8991	-5.11196	3.28122	-3.92101	-8.08172	4.6758	1.79999	-3.76985	-2.80022	-3.28735	-4.3603	5.29555	-2.12098	-3.22918	2.5547	2.60553	-5.22709	-2.15117	-1.23598	-4.59434	2.99279	1.83127	-4.73643	-2.67065	2.45748	3.97156	3.03366	-2.6229	-5.4788	6.80123	2.15814
874	-6.62628	-8.90864	5.40701	2.0018	6.95448	4.90069	8.47956	9.64325	10.45	2.13499	4.84942	3.8793	6.36858	8.67491	5.25029	-2.08287	7.55238	-2.57856	-3.91798	-5.21616	3.31392	-5.42431	-8.43749	4.65184	2.54485	-3.9887	-2.8594	-4.37095	-4.47231	5.37416	-2.89463	-3.3172	2.54783	3.5098	-5.38316	-2.09624	-2.09347	-4.69108	3.04104	2.56657	-4.81906	-2.74372	3.25111	4.0081	3.022	-3.90386	-5.70755	6.85635	3.43226
875	-8.11215	-9.01179	5.32737	3.01022	7.09662	5.32431	10.7888	10.0354	10.361	3.06454	4.99926	3.94994	7.96415	8.56393	5.29318	-3.12608	7.83626	-2.81028	-4.99405	-5.24087	3.3939	-7.06515	-8.70954	4.70349	3.37387	-4.153	-2.92654	-5.51347	-4.48421	5.4666	-3.73109	-3.37765	2.5598	4.46906	-5.51889	-2.10979	-3.015	-4.74542	3.1378	3.34683	-4.87459	-2.8381	4.08328	4.01961	3.02113	-5.32745	-5.84391	6.94429	4.83682
876	-9.46914	-9.32833	5.03278	4.03845	7.40018	5.47654	12.9382	10.7797	10.2302	3.95244	5.19621	3.74008	9.41096	8.66898	5.04487	-4.13525	8.24386	-2.78209	-6.01158	-5.36215	3.31351	-8.53316	-9.17804	4.53043	4.1762	-4.38379	-2.85321	-6.59507	-4.65203	5.34405	-4.50019	-3.52421	2.44978	5.36332	-5.67624	-1.9326	-3.85046	-4.91492	3.07769	4.08139	-5.02362	-2.75986	4.84199	4.1678	2.90943	-6.67624	-6.19795	6.81293	6.20672
877	-11.1462	-9.51462	4.90865	5.25056	7.57517	5.83581	15.5574	11.3468	10.1221	5.06583	5.25718	3.58582	11.1685	8.49392	4.91191	-5.42827	8.55641	-2.99592	-7.26794	-5.362	3.42159	-10.2547	-9.55509	4.53988	5.21348	-4.57359	-2.85845	-7.92463	-4.6774	5.30813	-5.47634	-3.52631	2.33326	6.50123	-5.74745	-1.88119	-4.88199	-5.02758	3.16681	4.97437	-5.06448	-2.75214	5.77842	4.20524	2.81136	-8.43046	-6.33611	6.86437	7.95357
878	-12.6421	-9.60234	4.7737	6.35516	7.68618	6.10266	17.9919	11.8459	9.9648	6.04406	5.38269	3.44844	12.7137	8.31777	4.81286	-6.59648	8.73668	-3.13224	-8.37774	-5.36402	3.49493	-11.8749	-9.75611	4.53604	6.16015	-4.64918	-2.7901	-9.11722	-4.70651	5.27368	-6.34959	-3.474	2.19163	7.52958	-5.70522	-1.81497	-5.80244	-5.13166	3.23378	5.78552	-5.07358	-2.73097	6.61324	4.24297	2.70634	-10.0096	-6.39199	6.88653	9.39018
879	-14.0106	-9.62224	4.58899	7.39517	7.71358	6.2626	20.2061	12.3687	9.79673	6.93285	5.56051	3.34852	14.0977	8.08491	4.64126	-7.7151	8.8987	-3.39545	-9.39687	-5.30976	3.51889	-13.4175	-9.73129	4.42946	7.03877	-4.63548	-2.68553	-10.2032	-4.7423	5.24864	-7.1256	-3.40029	2.03638	8.48036	-5.62453	-1.75315	-6.65238	-5.17894	3.23422	6.53895	-5.04471	-2.6953	7.3761	4.27076	2.55987	-11.4632	-6.4162	6.88809	10.7133
880	-5.33748	8.63574	6.04291	1.29889	-7.22233	4.37389	8.03719	-11.7696	6.20797	1.97085	-4.28592	4.08294	5.25228	-9.5162	4.01358	-3.17509	-4.51684	-5.67606	-3.08637	4.98374	3.63299	-4.73213	6.44852	6.48132	2.36212	3.92392	-2.33701	-2.78524	6.76223	2.60207	-2.09951	3.96269	1.63587	2.96377	3.43214	-4.5965	-2.56828	4.6427	2.53789	1.9277	4.56801	-3.32432	2.41278	-4.78188	2.14274	-3.54531	8.02143	2.65592	2.62877
881	-6.72378	8.88271	6.17337	2.21617	-7.31817	4.81657	10.2959	-11.8225	6.26122	2.8186	-4.24901	4.17538	6.77867	-9.29044	4.10296	-4.14152	-4.34386	-5.90786	-4.08197	4.96653	3.69424	-6.22952	6.58224	6.62963	3.12714	3.96032	-2.40288	-3.82066	6.92858	2.6914	-2.87622	3.99131	1.64293	3.85704	3.46083	-4.63447	-3.4039	4.44065	2.6529	2.6553	4.57086	-3.44522	3.17836	-4.78764	2.15674	-4.84143	8.09492	2.76407	3.89824
882	-8.11431	9.1592	6.15711	3.19686	-7.45301	5.20207	12.5895	-11.9167	6.05937	3.76315	-4.30177	4.23943	8.30745	-9.22276	4.12058	-5.18232	-4.12445	-6.10493	-5.12604	4.96373	3.77788	-7.83147	6.70665	6.72862	3.96424	3.97932	-2.43485	-4.91405	7.07477	2.72201	-3.68817	4.03332	1.61408	4.78615	3.5063	-4.66055	-4.27161	4.25629	2.73894	3.41152	4.63131	-3.53778	3.96904	-4.79499	2.11339	-6.26521	8.0994	2.83174	5.28874
883	-9.63153	9.55104	5.86178	4.3687	-7.72579	5.41852	15.1604	-12.2003	5.60588	4.81087	-4.38639	3.98555	9.99627	-9.16159	3.88981	-6.44667	-4.05829	-6.27352	-6.3098	5.01159	3.72759	-9.58378	7.0307	6.66911	4.94052	4.09477	-2.35598	-6.14052	7.2561	2.50894	-4.57142	4.1738	1.46483	5.8355	3.67136	-4.61514	-5.24454	4.14921	2.70271	4.26014	4.76599	-3.47224	4.82493	-4.91787	1.94891	-7.91122	8.1675	2.65626	6.91881
884	-11.0339	9.80125	5.62138	5.45076	-7.87672	5.60174	17.4744	-12.3504	5.16315	5.80092	-4.43324	3.75065	11.5071	-8.9724	3.70043	-7.6053	-3.92937	-6.4342	-7.39727	4.96728	3.72413	-11.1265	7.20231	6.59673	5.85359	4.21284	-2.31721	-7.26552	7.38197	2.33532	-5.40794	4.19295	1.33001	6.81254	3.74652	-4.55558	-6.11592	3.9934	2.69107	5.03527	4.86155	-3.41623	5.60511	-4.95044	1.76629	-9.46455	8.11056	2.55398	8.38615
885	-12.5776	9.82983	5.46899	6.60441	-7.8763	5.8817	19.9808	-12.3814	4.94212	6.82391	-4.45123	3.64701	13.0826	-8.48458	3.67134	-8.82863	-3.56814	-6.63531	-8.55532	4.83523	3.82776	-12.8788	7.12614	6.6149	6.85905	4.19537	-2.33082	-8.50657	7.44041	2.30711	-6.31304	4.07854	1.22761	7.88542	3.65112	-4.48647	-7.05198	3.75781	2.76717	5.88343	4.81225	-3.38946	6.47021	-4.97602	1.65508	-11.1499	7.85507	2.63857	9.9982
886	-14.0692	9.7514	5.09415	7.80297	-7.86769	5.9281	22.3849	-12.4257	4.54649	7.84003	-4.53077	3.48243	14.541	-8.01652	3.40127	-10.0496	-3.18334	-6.57171	-9.67673	4.71326	3.78488	-14.6021	6.99819	6.30248	7.83171	4.07377	-2.2121	-9.69887	7.44165	2.14035	-7.17576	3.9499	1.05012	8.91739	3.53821	-4.25001	-7.95161	3.52395	2.71047	6.73399	4.79445	-3.26604	7.29205	-4.97619	1.41053	-12.7592	7.46995	2.53907	11.4712
887	-5.54383	-9.49843	4.31592	1.58466	7.63573	3.48778	6.3319	10.6192	9.42331	1.42223	5.26457	3.03075	5.00159	9.71147	3.86327	-1.40506	7.70832	-1.14381	-3.09922	-5.7038	2.32883	-4.05495	-8.82938	3.40343	1.83507	-4.26356	-2.21199	-3.51007	-5.27238	4.48748	-2.14612	-3.72948	2.06691	2.71866	-5.71015	-1.30165	-1.27156	-5.26985	2.28111	1.9953	-5.26097	-1.99371	2.55906	4.52419	2.50243	-2.65005	-6.69056	5.67275	2.45039
888	-6.93562	-9.73426	4.40041	2.50595	7.74827	3.91802	8.5584	10.9897	9.53738	2.26749	5.34475	3.11842	6.53333	9.527	3.95587	-2.35828	7.97259	-1.34177	-4.0948	-5.69947	2.39271	-5.53279	-9.13683	3.46286	2.58899	-4.39971	-2.27523	-4.55603	-5.28109	4.60424	-2.92312	-3.74774	2.0766	3.60878	-5.7988	-1.29734	-2.13025	-5.29552	2.40068	2.7231	-5.28603	-2.11083	3.32443	4.50482	2.5159	-3.93102	-6.86605	5.83195	3.71738
889	-8.332	-9.97128	4.33525	3.49196	7.89028	4.28702	10.8077	11.4759	9.41888	3.19913	5.51668	3.15772	8.06335	9.49948	3.97424	-3.39799	8.1995	-1.53605	-5.13888	-5.71439	2.47487	-7.11642	-9.42554	3.47863	3.41669	-4.52681	-2.30496	-5.65827	-5.28184	4.65787	-3.73553	-3.7829	2.05207	4.53411	-5.89445	-1.27256	-3.01561	-5.34503	2.49021	3.48023	-5.35868	-2.18537	4.11501	4.49067	2.47229	-5.34581	-7.0093	5.92991	5.10615
890	-9.85703	-10.266	3.97452	4.67389	8.14174	4.4722	13.2978	12.2533	9.11776	4.23363	5.66217	2.87848	9.75324	9.47876	3.74411	-4.61749	8.5754	-1.58981	-6.32274	-5.74595	2.41488	-8.8356	-9.84915	3.26849	4.37026	-4.76399	-2.22071	-6.90124	-5.37448	4.48772	-4.62051	-3.92849	1.91886	5.57507	-6.04219	-1.11442	-3.98358	-5.48995	2.453	4.33047	-5.45962	-2.08793	4.97453	4.59896	2.31674	-6.96805	-7.33182	5.83453	6.73249
891	-11.2642	-10.4347	3.69424	5.76135	8.27179	4.63866	15.554	12.863	8.78415	5.21488	5.76865	2.62669	11.2685	9.32608	3.5574	-5.75154	8.87421	-1.68751	-7.4101	-5.69952	2.4225	-10.3592	-10.11	3.10899	5.26074	-4.9969	-2.17658	-8.03623	-5.41456	4.3401	-5.4573	-3.95248	1.78645	6.54832	-6.10836	-1.00392	-4.86579	-5.563	2.44351	5.10672	-5.52637	-2.00995	5.75556	4.62103	2.13623	-8.51457	-7.50076	5.75522	8.19946
892	-12.8078	-10.3992	3.54251	6.91478	8.26044	4.91933	18.0227	13.3262	8.63409	6.23047	5.87934	2.50888	12.8562	8.8791	3.53561	-7.00225	9.0463	-1.95874	-8.56786	-5.59353	2.55518	-12.111	-10.196	3.12517	6.26011	-5.10887	-2.18875	-9.27589	-5.333	4.30826	-6.36102	-3.83929	1.67129	7.62554	-6.04182	-0.99317	-5.83042	-5.58013	2.52527	5.95408	-5.46027	-1.9988	6.62118	4.62794	2.02628	-10.2197	-7.43058	5.77303	9.81351
893	-14.2965	-10.2178	3.19241	8.11223	8.21149	4.96916	20.3847	13.8358	8.318	7.23304	6.03572	2.31831	14.3264	8.44505	3.2726	-8.28112	9.03124	-2.04338	-9.68897	-5.46217	2.54321	-13.8441	-10.1043	2.857	7.24057	-5.1094	-2.07188	-10.463	-5.2453	4.12796	-7.22224	-3.72087	1.47996	8.6656	-5.85319	-0.865387	-6.7603	-5.58282	2.47456	6.8041	-5.39882	-1.88611	7.44291	4.6212	1.78148	-11.86	-7.30547	5.5689	11.286
894	-5.84143	9.37643	4.97959	1.90358	-7.93646	3.38587	8.47657	-12.5306	4.94411	2.21365	-4.84769	3.40987	5.56973	-10.3452	2.62942	-3.73589	-5.51832	-4.74795	-3.33595	5.64206	2.64361	-4.9537	7.55632	5.43879	2.4632	4.34218	-1.64627	-3.00023	7.13562	1.44169	-2.14955	4.37323	1.09888	3.15218	4.25579	-4.07291	-2.82571	5.07656	1.78125	2.13813	5.10148	-2.77507	2.54192	-5.1072	1.49119	-3.72394	8.37359	1.09142	3.01477
895	-7.20673	9.78131	4.98615	2.89713	-8.12578	3.71932	10.7841	-12.8619	4.72792	3.13578	-4.87311	3.35869	7.15188	-10.1994	2.5489	-4.78916	-5.42136	-4.97051	-4.38914	5.66765	2.68523	-6.55142	7.74558	5.42447	3.28551	4.43292	-1.66172	-4.06328	7.33439	1.4133	-2.95371	4.42132	1.02676	4.08387	4.34749	-4.08169	-3.69973	4.93076	1.88755	2.90898	5.16251	-2.82174	3.31378	-5.15339	1.43132	-5.12377	8.48767	1.07673	4.39049
896	-8.45867	10.1252	4.80096	3.86616	-8.31221	3.94396	12.9456	-13.0525	4.24853	4.05516	-4.93252	3.20002	8.62081	-10.0445	2.40193	-5.83125	-5.30114	-5.11491	-5.38885	5.65278	2.67195	-8.08679	7.9022	5.33755	4.10448	4.48184	-1.63278	-5.08248	7.45301	1.3026	-3.71373	4.45787	0.921222	4.97515	4.42533	-4.01621	-4.51627	4.80417	1.91424	3.62937	5.24487	-2.80305	4.03165	-5.19224	1.30728	-6.52297	8.52532	1.01164	5.76558
897	-9.87586	10.4341	4.52853	4.99349	-8.44441	4.16752	15.4162	-13.2358	3.69273	5.10671	-5.08799	3.00482	10.2526	-9.96716	2.24462	-7.05484	-5.09176	-5.27347	-6.54203	5.59909	2.68362	-9.83651	8.03239	5.27121	5.07881	4.53814	-1.60296	-6.27349	7.58685	1.17892	-4.59646	4.51465	0.785102	5.99645	4.49469	-3.95195	-5.43329	4.63222	1.92843	4.44908	5.31622	-2.75019	4.84604	-5.21299	1.13619	-8.17647	8.48779	0.9264	7.37386
898	-11.2822	10.5378	4.33297	6.08645	-8.46757	4.41268	17.8641	-13.2665	3.33325	6.1144	-5.12351	2.84592	11.7987	-9.62848	2.1901	-8.23045	-4.79743	-5.50534	-7.65948	5.46571	2.75191	-11.5335	8.03727	5.24641	6.04044	4.57088	-1.61264	-7.43668	7.63492	1.11237	-5.46975	4.45497	0.70399	6.99818	4.45866	-3.91166	-6.317	4.40944	1.98602	5.25134	5.35018	-2.73055	5.64564	-5.21521	0.999698	-9.8121	8.38422	0.96531	8.91042
899	-12.5744	10.4238	4.30183	7.03543	-8.38086	4.75118	19.998	-13.1531	3.28502	6.98756	-5.02348	2.85235	13.1289	-9.05751	2.31792	-9.2498	-4.35283	-5.77299	-8.64447	5.24657	2.93223	-13.022	7.89963	5.36521	6.91123	4.52912	-1.72072	-8.49371	7.62129	1.20581	-6.24025	4.28832	0.671927	7.9044	4.27146	-3.90593	-7.09749	4.11771	2.10942	5.97314	5.24681	-2.76796	6.38006	-5.12255	0.944606	-11.2817	8.13217	1.21567	10.2857
900	-14.3501	10.0569	3.87304	8.48328	-8.21268	4.81598	22.8716	-12.9251	2.82091	8.18547	-4.92859	2.62325	14.8334	-8.06514	2.09512	-10.7446	-3.68669	-5.71387	-9.99954	4.93001	2.92662	-15.1276	7.59895	5.04297	8.10131	4.34947	-1.66106	-9.93148	7.50855	1.03901	-7.28934	4.01467	0.491559	9.1588	4.05592	-3.6611	-8.16246	3.72482	2.05816	7.00291	5.11858	-2.60622	7.377	-5.05924	0.656425	-13.2382	7.43702	1.19849	12.1088
901	-6.06208	-10.0136	3.13301	2.21401	8.20371	2.42329	6.62645	11.7598	8.43255	1.60828	5.69067	2.24884	5.29761	10.5267	2.46626	-1.78124	7.98203	0.257052	-3.35008	-6.10429	1.21024	-4.19935	-9.46268	2.01014	1.88306	-4.67013	-1.50865	-3.78858	-5.95375	3.49234	-2.20148	-4.1968	1.57911	2.87671	-6.01865	-0.370042	-1.41385	-5.7162	1.50166	2.21191	-5.62631	-1.32278	2.69914	4.89461	1.87777	-2.74909	-7.64626	4.37643	2.82117
902	-7.43617	-10.3815	3.06597	3.21485	8.39311	2.73416	8.85415	12.477	8.36694	2.52218	5.80855	2.18188	6.88304	10.421	2.3877	-2.8	8.31734	0.122855	-4.40333	-6.13664	1.2448	-5.7752	-9.76681	1.89642	2.68692	-4.86595	-1.51973	-4.86794	-6.02573	3.50638	-3.00621	-4.24292	1.51227	3.80272	-6.13895	-0.302419	-2.29524	-5.80558	1.60942	2.98361	-5.68714	-1.35296	3.47214	4.92103	1.82071	-4.12539	-7.91903	4.44107	4.19228
903	-8.69514	-10.656	2.8219	4.19082	8.56763	2.93727	10.9527	13.1128	8.00623	3.43083	5.93574	2.00265	8.35553	10.3022	2.24287	-3.82105	8.58292	0.0323469	-5.40301	-6.11665	1.23577	-7.29296	-10.0076	1.72944	3.49292	-5.01855	-1.48771	-5.89588	-6.05218	3.4184	-3.76669	-4.28185	1.41096	4.69029	-6.19934	-0.187122	-3.11669	-5.89468	1.63709	3.70501	-5.75183	-1.31435	4.19102	4.94679	1.69916	-5.50874	-8.14175	4.42937	5.56344
904	-10.1183	-10.8759	2.4991	5.32289	8.68217	3.14612	13.3563	13.8089	7.57673	4.46039	6.1631	1.76527	9.9888	10.2649	2.08646	-5.03799	8.83816	-0.109213	-6.55606	-6.06461	1.26034	-9.02615	-10.2503	1.58797	4.45205	-5.19833	-1.45429	-7.09644	-6.07685	3.31955	-4.65014	-4.34282	1.28144	5.7081	-6.26014	-0.0759538	-4.04698	-5.96519	1.6539	4.52551	-5.79548	-1.24593	5.00587	4.95511	1.5292	-7.15286	-8.33336	4.37572	7.16764
905	-11.5263	-10.909	2.29051	6.4165	8.6924	3.38928	15.7644	14.3018	7.29244	5.45949	6.27707	1.5899	11.5432	9.96584	2.03694	-6.22314	9.0666	-0.365507	-7.67321	-5.94891	1.35902	-10.7167	-10.3895	1.53415	5.40153	-5.35435	-1.46108	-8.25826	-6.00629	3.24948	-5.52269	-4.28203	1.19358	6.71095	-6.25425	-0.0507676	-4.95785	-5.98029	1.71687	5.32812	-5.81215	-1.21943	5.80531	4.94276	1.39231	-8.78989	-8.41395	4.40992	8.70372
906	-12.8154	-10.7621	2.28422	7.36223	8.61022	3.73786	17.8899	14.5245	7.25992	6.33822	6.28027	1.607	12.8879	9.43181	2.1734	-7.29194	9.16972	-0.759754	-8.65773	-5.77723	1.58703	-12.2093	-10.4356	1.6714	6.27028	-5.42785	-1.56868	-9.30453	-5.84109	3.31491	-6.29114	-4.1107	1.14258	7.625	-6.14963	-0.150212	-5.78627	-5.90567	1.84977	6.04851	-5.71271	-1.2843	6.53653	4.83162	1.32934	-10.2844	-8.25681	4.57637	10.0857
907	-14.5816	-10.281	1.93618	8.80272	8.39558	3.82549	20.7549	14.8646	6.81189	7.54193	6.27409	1.38903	14.6177	8.48085	1.96578	-8.90462	9.02157	-1.00251	-10.012	-5.46541	1.6581	-14.3381	-10.2139	1.45438	7.47368	-5.40049	-1.51218	-10.722	-5.61691	3.09532	-7.33698	-3.84627	0.932056	8.89222	-5.8873	-0.0776065	-6.91677	-5.79766	1.81148	7.07617	-5.5322	-1.16436	7.53134	4.75948	1.03593	-12.3075	-7.85692	4.33464	11.9133
908	-6.23986	9.90519	3.68966	2.53764	-8.30151	2.1854	8.64731	-13.0988	3.41145	2.40534	-5.23408	2.57449	5.77052	-11.0308	1.06469	-4.22187	-6.25013	-3.3573	-3.51291	5.98348	1.34987	-5.00941	8.44262	3.88663	2.4809	4.6675	-0.817985	-3.15503	7.1913	0.072153	-2.13408	4.58614	0.39378	3.27406	4.99417	-3.27973	-3.00856	5.22929	0.897365	2.32219	5.53657	-2.13592	2.62921	-5.28958	0.741304	-3.7733	8.35075	-0.716559	3.33715
909	-7.44508	10.2783	3.57876	3.4713	-8.55097	2.45324	10.7993	-13.4823	2.87121	3.32707	-5.35332	2.40662	7.27929	-10.9778	0.915505	-5.25152	-6.2238	-3.67878	-4.51461	6.01306	1.44694	-6.60407	8.5793	3.86767	3.3084	4.74874	-0.849672	-4.14353	7.44665	0.0555099	-2.89471	4.65334	0.32706	4.16707	5.03238	-3.24985	-3.81601	5.11222	1.02555	3.03927	5.57858	-2.10076	3.32364	-5.32367	0.638812	-5.17244	8.48348	-0.709786	4.67688
910	-8.65452	10.6541	3.36734	4.47076	-8.73749	2.66872	13.0992	-13.6889	2.19557	4.2908	-5.49623	2.17443	8.80877	-10.8418	0.700314	-6.35642	-6.09788	-3.89725	-5.5776	6.02308	1.50962	-8.26248	8.71426	3.79856	4.19607	4.81771	-0.853679	-5.20023	7.61733	-0.0183736	-3.69319	4.64666	0.215724	5.10399	5.06318	-3.18093	-4.6594	4.99334	1.077	3.78527	5.59385	-2.029	4.04486	-5.36546	0.496866	-6.68885	8.54681	-0.735539	6.14426
911	-9.97464	10.9169	2.99945	5.58479	-8.81299	2.76671	15.4443	-13.8644	1.33727	5.31309	-5.7247	1.87654	10.4184	-10.7224	0.418704	-7.55595	-5.89872	-4.00556	-6.69906	5.99644	1.48848	-9.96799	8.77805	3.56877	5.15211	4.8475	-0.788631	-6.34177	7.70819	-0.198205	-4.53823	4.6046	0.059809	6.07455	5.1472	-3.06921	-5.51577	4.83105	1.04324	4.57678	5.64459	-1.89961	4.80615	-5.34131	0.276968	-8.32988	8.43332	-0.873564	7.71594
912	-11.3252	10.8816	2.60371	6.7114	-8.7801	2.84827	17.8047	-13.9062	0.740581	6.34315	-5.84433	1.6384	11.9971	-10.3391	0.190093	-8.75516	-5.55601	-4.08395	-7.81422	5.8904	1.47438	-11.6682	8.78581	3.37276	6.10185	4.85932	-0.741075	-7.48727	7.70174	-0.36254	-5.37311	4.50002	-0.0835269	7.05647	5.13607	-2.95032	-6.37121	4.62493	1.01942	5.37035	5.63651	-1.76891	5.56651	-5.28185	0.0454723	-9.95751	8.17302	-0.973344	9.28416
913	-12.5009	10.704	2.58791	7.58984	-8.69146	3.17398	19.8599	-13.7845	0.789374	7.13774	-5.72802	1.68737	13.266	-9.68988	0.390648	-9.71097	-5.06832	-4.37072	-8.746	5.68276	1.68727	-13.1047	8.61928	3.52176	6.92597	4.80956	-0.876	-8.46938	7.69376	-0.238619	-6.10503	4.37612	-0.0895076	7.89458	4.9495	-2.99257	-7.09638	4.36815	1.16326	6.03786	5.53855	-1.8197	6.24703	-5.18349	0.0077635	-11.3378	7.95241	-0.701329	10.5637
914	-13.7925	10.3102	2.61699	8.55558	-8.533	3.53249	22.0598	-13.5409	0.975639	7.97426	-5.45495	1.74131	14.4312	-8.62818	0.6119	-10.7455	-4.44579	-4.65643	-9.73633	5.32916	1.92119	-14.695	8.27102	3.67893	7.81149	4.66117	-1.02414	-9.52964	7.58164	-0.076835	-6.90291	4.18471	-0.072725	8.82164	4.64922	-3.02081	-7.89056	4.03069	1.33154	6.77995	5.37668	-1.88795	6.9851	-5.10729	-0.0532948	-12.8063	7.55716	-0.33655	11.9141
915	-6.46956	-10.2803	1.76732	2.85885	8.39898	1.18941	6.67826	12.753	7.12412	1.76541	5.90573	1.3472	5.48078	11.1928	0.890966	-2.19557	7.74507	1.83116	-3.52747	-6.12417	-0.127583	-4.20608	-9.68149	0.235336	1.86053	-4.9697	-0.670829	-3.97395	-6.4056	2.20232	-2.18906	-4.48732	0.902223	2.97697	-6.08655	0.713715	-1.55717	-5.86561	0.609949	2.40067	-5.87329	-0.591288	2.79302	5.13147	1.14409	-2.75762	-8.3402	2.70607	3.13408
916	-7.68264	-10.5984	1.5906	3.80199	8.64255	1.42785	8.73744	13.5874	6.75879	2.66976	6.0892	1.14598	6.99044	11.1768	0.742317	-3.16474	8.1891	1.66453	-4.52927	-6.17384	-0.0401862	-5.78343	-9.93528	0.137713	2.67073	-5.15727	-0.698411	-4.98569	-6.53622	2.24615	-2.95049	-4.55236	0.842913	3.86754	-6.13923	0.776353	-2.36671	-5.96672	0.738548	3.11818	-5.89475	-0.547538	3.4883	5.15156	1.04369	-4.13156	-8.6215	2.79774	4.4662
917	-8.89979	-10.9002	1.31464	4.80836	8.81491	1.62192	10.9664	14.3137	6.21713	3.61395	6.28642	0.876313	8.52299	11.0774	0.528966	-4.24089	8.51364	1.5197	-5.59229	-6.19612	0.0185597	-7.4253	-10.1735	-0.00658029	3.54223	-5.33954	-0.698581	-6.05629	-6.59626	2.20841	-3.74891	-4.54852	0.730987	4.80299	-6.16341	0.86509	-3.21195	-6.07141	0.790369	3.86419	-5.88031	-0.47567	4.21065	5.18153	0.904517	-5.62925	-8.86586	2.83508	5.92826
918	-10.2247	-11.059	0.9066	5.92468	8.85877	1.71279	13.2405	15.0684	5.49243	4.60745	6.55897	0.523234	10.1352	10.9956	0.24893	-5.43675	8.73813	1.42078	-6.71368	-6.16252	0.00476158	-9.12289	-10.2883	-0.272344	4.48669	-5.48964	-0.630786	-7.20372	-6.60321	2.0439	-4.59349	-4.51393	0.570777	5.77025	-6.20283	1.0213	-4.08147	-6.13321	0.759203	4.65607	-5.88413	-0.338895	4.97107	5.15054	0.682488	-7.26857	-9.00741	2.70281	7.49583
919	-11.5733	-10.9193	0.527533	7.04938	8.79267	1.80026	15.5554	15.6253	4.98172	5.62025	6.73983	0.251984	11.7235	10.65	0.026017	-6.67097	8.8391	1.25277	-7.82859	-6.05356	0.0169032	-10.8194	-10.3643	-0.485222	5.42716	-5.62165	-0.581034	-8.3434	-6.51299	1.86442	-5.42714	-4.41594	0.41609	6.75348	-6.16505	1.12256	-4.96128	-6.15298	0.740215	5.44922	-5.83087	-0.216496	5.72947	5.08529	0.446172	-8.91259	-8.99844	2.54782	9.06311
920	-12.7446	-10.7154	0.54806	7.92453	8.70975	2.13619	17.6064	15.8013	5.03831	6.42223	6.72758	0.31512	13.0088	10.0373	0.236438	-7.68752	8.90725	0.810466	-8.75993	-5.901	0.273743	-12.2621	-10.3911	-0.308073	6.2506	-5.68206	-0.715796	-9.31538	-6.35262	1.96197	-6.15751	-4.28465	0.395809	7.59864	-6.08826	0.985398	-5.72712	-6.09891	0.892105	6.11544	-5.74093	-0.292723	6.40662	4.96882	0.40016	-10.3153	-8.8511	2.74438	10.3482
921	-14.0271	-10.3051	0.653721	8.8843	8.55813	2.5132	19.8216	15.8446	5.19581	7.28353	6.56917	0.416591	14.2012	9.00996	0.474022	-8.81377	8.89647	0.28997	-9.74948	-5.61169	0.586113	-13.8733	-10.2672	-0.0557842	7.14754	-5.65297	-0.866641	-10.352	-6.07313	2.0624	-6.95301	-4.08294	0.390562	8.53829	-5.91933	0.788052	-6.58022	-5.98596	1.07206	6.8554	-5.59302	-0.402912	7.142	4.87444	0.332509	-11.8281	-8.51828	2.95986	11.7065
[truncated: 138 more columns]

## Sheet: Force data
model	Fd (N)	Fmax (N)	Umax (m.s-1)	U(t) (m.s-1)	amax (m.s-2)		Model	Surface S (m²)	Mass m (kg)	Volume V (m3)
PC1max	0.292739	3.2638	1.335	0.7896	34.5125		PC1min	0.001357	0.043	4.1971e-05
PC1max	0.305416	3.34989	1.3848	0.6987	35.5136		PC1max	0.0013682	0.117	0.000109045
PC1max	0.267386	3.01253	1.3089	0.7977	31.1377		Mean	0.0014418	0.068	6.9097e-05
PC1max	0.283534	3.24189	1.3635	0.7638	34.2945		PC2min	0.0015176	0.07	7.16746e-05
PC1max	0.239421	2.94491	1.2841	0.8005	29.5593		PC2max	0.0014238	0.067	6.88546e-05
PC1max	0.240249	2.8169	1.2546	0.8086	28.9233
PC1max	0.278948	3.12117	1.3089	0.7196	33.1107
PC1max	0.219483	2.46995	1.1729	0.815	25.5898
PC1max	0.214291	2.44027	1.1568	0.7328	24.6122
PC1max	0.159094	1.61897	0.9317	0.636	16.9499
PC1max	0.270667	3.18306	1.3112	0.7439	34.3769
PC1max	0.28328	3.29702	1.3484	0.7406	36.2439
PC1max	0.28019	3.17322	1.3164	0.7431	32.7573
PC1max	0.261685	3.13025	1.3025	0.703	32.5571
PC1max	0.250474	3.01845	1.2719	0.6978	31.6619
PC1max	0.153488	1.41073	0.9405	0.3828	14.6943
PC1max	0.314239	3.2717	1.3341	0.6768	37.6868
PC1max	0.234548	3.1256	1.3171	0.8217	33.5524
PC1max	0.240154	3.20179	1.321	0.6373	32.8398
PC1max	0.261303	2.8506	1.2548	0.7785	28.1753
PC1max	0.111286	2.08615	0.8832	0.509	22.3035
PC1max	0.0905514	2.14396	0.9274	0.4996	24.4355
PC1max	0.102655	1.83969	0.8681	0.5519	18.9583
PC1max	0.101062	1.72019	0.8539	0.5668	17.2621
PC1max	0.200627	2.55751	1.0654	0.6077	27.0151
PC1max	0.11014	1.57552	0.8188	0.563	16.2196
PC1max	0.0999792	1.64725	0.7955	0.5315	16.1372
PC1max	0.137913	2.14651	0.9677	0.5875	23.4696
PC1max	0.11944	2.25308	0.929	0.5146	25.0421
PC1max	0.11014	2.04937	0.8762	0.4766	22.2446
PC1max	0.184543	2.28563	1.0028	0.6027	24.5709
PC1max	0.158234	2.23579	0.9471	0.6199	22.9808
PC1max	0.132849	2.42154	1.007	0.5272	26.7442
PC1max	0.136384	2.12836	0.947	0.5956	22.1268
PC1max	0.12323	2.39351	0.9954	0.5128	26.6264
PC1max	0.128931	2.27503	0.9476	0.4983	24.7712
PC1max	0.204991	2.59994	1.096	0.6208	26.6617
PC1max	0.168617	2.1597	0.9513	0.6022	21.8323
PC1max	0.122975	2.24579	0.9554	0.5673	22.9454
PC1max	0.115395	1.7206	0.864	0.5846	17.0736
PC1max	0.118484	1.84132	0.8918	0.5642	17.7274
PC1max	0.0218177	1.36805	0.5369	0.1934	15.4717
PC1max	0.0121988	0.895704	0.4578	0.3435	8.0568
PC1max	0.0132499	0.97154	0.4683	0.3304	9.1699
PC1max	0.0242702	1.34289	0.5237	0.2245	14.8297
PC1max	0.0372971	1.24861	0.5452	0.3218	11.5552
PC1max	0.0123262	0.597327	0.2983	0.2183	5.8718
PC1max	0.0106381	0.499577	0.2953	0.169	6.0662
PC1max	0.0180593	0.651569	0.3186	0.1765	6.7611
PC1max	0.0214355	1.13274	0.4827	0.2908	11.19
PC1max	0.0498463	1.4336	0.5408	0.2201	15.3186
PC1max	0.00856782	0.981191	0.4175	0.2678	9.1758
PC1max	0.0257035	1.3104	0.5106	0.241	13.4104
PC1max	0.0164986	0.713136	0.3452	0.2287	7.6092
PC1max	0.0127084	0.560476	0.2762	0.1353	5.5479
PC1max	0.00910929	0.616087	0.3177	0.1907	6.2782
PC1max	0.0161164	0.6781	0.3229	0.2065	8.1982
PC1max	0.0213081	0.757249	0.3367	0.1898	7.9331
PC1max	0.00270731	0.288121	0.2175	0.1327	3.1391
PC1max	0.00713455	0.415747	0.2511	0.1616	4.2699
PC1max	0.00981	0.527383	0.2673	0.1747	5.3535
PC1min	0.628445	1.75631	1.4137	0.8275	38.1226
PC1min	0.520694	1.48357	1.286	0.7368	32.4687
PC1min	0.494577	1.51185	1.2738	0.8211	31.9681
PC1min	0.515089	1.49112	1.2894	0.8191	31.014
PC1min	0.475626	1.47437	1.2242	0.7474	32.1743
PC1min	0.568598	1.67942	1.372	0.8234	36.0437
PC1min	0.484448	1.39866	1.2312	0.7844	29.1235
PC1min	0.505279	1.52778	1.2806	0.8003	33.3816
PC1min	0.517796	1.49908	1.2788	0.8519	31.0435
PC1min	0.50547	1.5123	1.2845	0.6664	34.1237
PC1min	0.525249	1.48313	1.2931	0.8377	31.338
PC1min	0.55968	1.62735	1.3556	0.8397	35.1485
PC1min	0.52802	1.5267	1.3101	0.8053	35.49
PC1min	0.528084	1.60776	1.3253	0.7468	33.6996
PC1min	0.530218	1.624	1.3251	0.7441	35.2957
PC1min	0.552513	1.65776	1.3626	0.7756	35.5902
PC1min	0.501202	1.50074	1.2886	0.8404	32.1095
PC1min	0.481454	1.45382	1.2564	0.7765	30.0658
PC1min	0.490978	1.45325	1.2588	0.7892	30.0776
PC1min	0.390107	1.19599	1.1023	0.7535	22.9984
PC1min	0.329049	1.01527	1.0099	0.6956	17.8628
PC1min	0.412976	1.29419	1.1602	0.7308	27.3802
PC1min	0.320067	1.18338	1.0265	0.6244	25.6899
PC1min	0.326342	1.10984	1.0031	0.7041	23.3224
PC1min	0.34542	1.29603	1.0654	0.5131	29.3061
PC1min	0.268469	1.05677	0.9396	0.5953	22.8807
PC1min	0.319558	1.25119	1.0573	0.5859	28.3225
PC1min	0.319271	1.14707	1.031	0.6096	25.6664
PC1min	0.304365	1.17118	1.0091	0.5946	26.4556
PC1min	0.226745	0.796585	0.8342	0.5397	16.9382
PC1min	0.259583	1.062	0.917	0.5293	22.7216
PC1min	0.267514	1.03706	0.9339	0.5823	22.7275
PC1min	0.242383	0.986192	0.8902	0.531	21.0903
PC1min	0.17142	0.71578	0.7282	0.5044	14.6177
PC1min	0.165177	0.731227	0.7343	0.5284	13.9169
PC1min	0.281496	1.14395	1.0056	0.5492	22.9042
PC1min	0.291115	1.09044	0.9745	0.5107	25.0303
PC1min	0.231299	1.08076	0.8771	0.4309	25.2836
PC1min	0.244072	0.987083	0.8877	0.5726	21.1845
PC1min	0.155782	0.681763	0.7	0.4868	14.0935
PC1min	0.279553	1.03024	0.9435	0.6402	20.413
PC1min	0.290828	1.14293	0.9847	0.5519	26.273
PC1min	0.249327	1.08436	0.9199	0.4871	23.8348
PC1min	0.259646	1.01772	0.9251	0.598	21.2022
PC1min	0.0854871	0.633923	0.5306	0.2984	14.282
PC1min	0.0474893	0.429729	0.3817	0.2368	9.5999
PC1min	0.0660901	0.503049	0.4683	0.3204	10.5186
PC1min	0.080391	0.568024	0.5043	0.3406	11.8143
PC1min	0.0894048	0.688197	0.5602	0.2815	15.4717
PC1min	0.0255124	0.191964	0.2799		4.4878
PC1min	0.0442087	0.484162	0.4016	0.0975	11.885
PC1min	0.0619495	0.557705	0.4618	0.2614	12.4798
PC1min	0.0557705	0.548564	0.4413	0.2277	12.6388
PC1min	0.0497507	0.524389	0.4376	0.2491	12.1559
PC1min	0.0415014	0.448043	0.3713	0.2085	10.0534
PC1min	0.0696892	0.519898	0.4707	0.3112	11.19
PC1min	0.0533498	0.489385	0.4198	0.2625	12.1441
PC1min	0.0510566	0.521618	0.4351	0.2378	12.3326
PC1min	0.0622999	0.59239	0.4813	0.2347	14.1819
PC1min	0.0596881	0.554838	0.4497	0.2576	12.1971
PC1min	0.046279	0.465848	0.3795	0.211	10.8543
PC1min	0.0496233	0.471453	0.4055	0.2367	10.1417
PC1min	0.0482856	0.475626	0.4032	0.2448	10.3125
PC1min	0.0298122	0.301721	0.329	0.2503	5.648
PC1min	0.0220406	0.207985	0.2446	0.09	4.9354
PC1min	0.082111	0.62561	0.5096	0.3138	13.4104
Mean	0.550857	2.54544	1.3871	0.6299	42.0392
Mean	0.565699	2.32315	1.3777	0.7571	35.9907
[truncated: 199 more rows]
